# Supplementary material for: Dynamic Reconfiguration of Switchgrass Proteomes in Response to Rust (Puccinia novopanici) Infection
Source: Int J Mol Sci. 2023 Sep 27;24(19):14630. doi: 10.3390/ijms241914630 (PMC10572835; doi:10.3390/ijms241914630)
Supplement: Supplementary file 1 [file ijms-24-14630-s001.zip]

Archive with 1 entries (1 files):
- ijms-2616939-supplementary.xlsx
