# Supplementary material for: Dynamic Reconfiguration of Switchgrass Proteomes in Response to Rust (Puccinia novopanici) Infection
Source: Int J Mol Sci. 2023 Sep 27;24(19):14630. doi: 10.3390/ijms241914630 (PMC10572835; doi:10.3390/ijms241914630)
Supplement: Supplementary file 1 [file ijms-24-14630-s001.zip › ijms-2616939-supplementary.xlsx]

## Sheet: Switchgrass Proteins
															Contrast log2 ratios. "." indicates the protein was not detected in both groups									Contrast p-value. "." indicates the protein was not detected in both groups. "**" indicates the protein was only detected in one group.									Contrast Adjusted p-value. "." indicates the protein was not detected in both groups. "**" indicates the protein was only detected in one group.									Normalized Abundances, "N.D." indicates the protein was not detected in the sample
Accession	Defline	Best-hit-arabi-name	arabi-symbol	arabi-defline	Exp. q-value: Combined	Sum PEP Score	Coverage [%]	# Peptides	# PSMs	# Unique Peptides	MW [kDa]	calc. pI	Score Mascot: Mascot	# Razor Peptides	Abundance Ratio (log2): (Control, 18DAI, Summer) / (Control, 11DAI, Summer)	Abundance Ratio (log2): (Control, 11DAI, Summer) / (Control, 7DAI, Summer)	Abundance Ratio (log2): (Control, 18DAI, Summer) / (Control, 7DAI, Summer)	Abundance Ratio (log2): (Infected, 11DAI, Summer) / (Control, 11DAI, Summer)	Abundance Ratio (log2): (Infected, 18DAI, Summer) / (Control, 18DAI, Summer)	Abundance Ratio (log2): (Infected, 7DAI, Summer) / (Control, 7DAI, Summer)	Abundance Ratio (log2): (Infected, 18DAI, Summer) / (Infected, 11DAI, Summer)	Abundance Ratio (log2): (Infected, 11DAI, Summer) / (Infected, 7DAI, Summer)	Abundance Ratio (log2): (Infected, 18DAI, Summer) / (Infected, 7DAI, Summer)	Abundance Ratio P-Value: (Control, 18DAI, Summer) / (Control, 11DAI, Summer)	Abundance Ratio P-Value: (Control, 11DAI, Summer) / (Control, 7DAI, Summer)	Abundance Ratio P-Value: (Control, 18DAI, Summer) / (Control, 7DAI, Summer)	Abundance Ratio P-Value: (Infected, 11DAI, Summer) / (Control, 11DAI, Summer)	Abundance Ratio P-Value: (Infected, 18DAI, Summer) / (Control, 18DAI, Summer)	Abundance Ratio P-Value: (Infected, 7DAI, Summer) / (Control, 7DAI, Summer)	Abundance Ratio P-Value: (Infected, 18DAI, Summer) / (Infected, 11DAI, Summer)	Abundance Ratio P-Value: (Infected, 11DAI, Summer) / (Infected, 7DAI, Summer)	Abundance Ratio P-Value: (Infected, 18DAI, Summer) / (Infected, 7DAI, Summer)	Abundance Ratio Adj. P-Value: (Control, 18DAI, Summer) / (Control, 11DAI, Summer)	Abundance Ratio Adj. P-Value: (Control, 11DAI, Summer) / (Control, 7DAI, Summer)	Abundance Ratio Adj. P-Value: (Control, 18DAI, Summer) / (Control, 7DAI, Summer)	Abundance Ratio Adj. P-Value: (Infected, 11DAI, Summer) / (Control, 11DAI, Summer)	Abundance Ratio Adj. P-Value: (Infected, 18DAI, Summer) / (Control, 18DAI, Summer)	Abundance Ratio Adj. P-Value: (Infected, 7DAI, Summer) / (Control, 7DAI, Summer)	Abundance Ratio Adj. P-Value: (Infected, 18DAI, Summer) / (Infected, 11DAI, Summer)	Abundance Ratio Adj. P-Value: (Infected, 11DAI, Summer) / (Infected, 7DAI, Summer)	Abundance Ratio Adj. P-Value: (Infected, 18DAI, Summer) / (Infected, 7DAI, Summer)	Abundances (Normalized): F7: Sample, Control, 11DAI, Summer	Abundances (Normalized): F8: Sample, Control, 11DAI, Summer	Abundances (Normalized): F9: Sample, Control, 11DAI, Summer	Abundances (Normalized): F19: Sample, Control, 18DAI, Summer	Abundances (Normalized): F20: Sample, Control, 18DAI, Summer	Abundances (Normalized): F21: Sample, Control, 18DAI, Summer	Abundances (Normalized): F1: Sample, Control, 7DAI, Summer	Abundances (Normalized): F2: Sample, Control, 7DAI, Summer
Pavir.1KG001700	K09560 - suppressor of tumorigenicity protein 13 (ST13)	AT4G22670	AtHip1,HIP1	HSP70-interacting protein 1	0	66.081	33	10	79	10	43.2	4.94	2142	0	-1.59	0.52	-1.07	0.2	1.63	0.4	-0.15	0.32	0.17	4.68047e-06	0.0288972	0.0032919	0.997759	3.3055e-06	0.189633	0.99988	0.70174	0.895923	0.000507788	0.347396	0.0407121	1	0.000132701	1	1	1	1	9.62666e+06	1.15274e+07	9.56829e+06	4.28459e+06	2.14757e+06	3.20393e+06	4.87631e+06	6.82845e+06
Pavir.1KG002600	1.1.1.29//1.1.1.81 - Glycerate dehydrogenase / Hydroxypyruvate reductase // Hydroxypyruvate reductase / D-glycerate dehydrogenase	AT1G68010	ATHPR1,HPR	hydroxypyruvate reductase	0	160.229	60	20	165	4	43	6.71	3185	19	-0.19	-0.1	-0.29	-0.54	-0.3	-0.14	0.05	-0.5	-0.45	0.999282	0.96979	0.999704	0.317479	0.402574	0.911924	0.995699	0.437113	0.831515	1	1	1	1	0.843459	1	1	1	1	2.79797e+07	3.04166e+07	2.33066e+07	2.44823e+07	5.5015e+07	1.99427e+07	4.39253e+07	2.98945e+07
Pavir.1KG004200	PTHR11353//PTHR11353:SF102 - CHAPERONIN // SUBFAMILY NOT NAMED	AT3G13470	0	TCP-1/cpn60 chaperonin family protein	0	150.117	43	20	341	10	63.8	5.76	5481	0	-0.32	-0.32	-0.64	-0.27	0.61	-0.22	0.56	-0.37	0.19	1	0.931224	0.935151	0.994816	0.800355	0.997648	0.384051	0.903726	0.971055	1	1	1	1	1	1	1	1	1	2.31488e+07	2.63375e+07	1.60844e+07	1.85232e+07	3.17393e+07	1.68084e+07	2.89373e+07	2.99051e+07
Pavir.1KG004800	1.18.1.2//1.6.99.1 - Ferredoxin--NADP(+) reductase // NADPH dehydrogenase / NADPH diaphorase	AT1G20020	ATLFNR2,FNR2	ferredoxin-NADP(+)-oxidoreductase 2	0	1053.53	85	52	2760	10	39.8	8.13	79392	0	-0.18	0.12	-0.06	-0.29	0.01	-0.12	0.13	-0.05	0.08	0.378227	0.538859	0.999986	0.288846	0.999743	0.999996	0.99749	0.999996	0.999878	1	1	1	1	1	1	1	1	1	4.20968e+08	5.26839e+08	4.36036e+08	4.39036e+08	3.19877e+08	3.85216e+08	3.4982e+08	4.15607e+08
Pavir.1KG005700	Uncharacterised conserved protein UCP022280	AT2G45060	0	Uncharacterised conserved protein UCP022280	0	11.395	12	4	20	2	36.8	9.91	112	2	-0.04	0.01	-0.03	-0.5	0.21	-0.59	0.66	0.1	0.76	0.999996	1	0.999953	0.385529	0.907356	0.0302159	0.0770956	0.848316	0.00534921	1	1	1	1	1	0.449825	0.352452	1	0.0307776	2.28029e+06	2.77374e+06	2.65896e+06	2.68804e+06	2.58128e+06	2.2535e+06	2.78058e+06	2.37093e+06
Pavir.1KG006200	PTHR23151//PTHR23151:SF59 - DIHYDROLIPOAMIDE ACETYL/SUCCINYL-TRANSFERASE-RELATED // SUBFAMILY NOT NAMED	AT1G54220	0	Dihydrolipoamide acetyltransferase, long form protein	0	269.472	60	28	529	8	58.2	8.09	15076	0	-0.43	0.02	-0.41	0.02	0.39	0.03	-0.05	0.01	-0.04	3.00868e-05	0.998729	8.02921e-05	0.999999	6.41292e-05	0.999997	0.999996	0.998289	0.999939	0.00193041	1	0.00294339	1	0.00110755	1	1	1	1	3.00299e+07	2.63338e+07	2.71927e+07	2.00363e+07	2.02186e+07	2.03566e+07	2.55047e+07	2.9228e+07
Pavir.1KG006600	1.1.1.27 - L-lactate dehydrogenase / L-lactic dehydrogenase	AT4G17260	0	Lactate/malate dehydrogenase family protein	0	7.678	6	2	7	1	38.1	6.81	125	1	0.6	-0.47	0.13	0.11	0.26	-0.06	0.75	-0.31	0.45	0.436266	0.973586	0.929704	0.990345	0.97563	0.999793	0.0223078	0.873728	0.241593	1	1	1	1	1	1	0.152717	1	0.586659	1.30322e+06	2.32038e+06	1.386e+06	2.10185e+06	2.7052e+06	1.93196e+06	1.92551e+06	1.74999e+06
Pavir.1KG008900	K10528 - hydroperoxide lyase (HPL)	AT4G15440	CYP74B2,HPL1	hydroperoxide lyase 1	0	62.286	26	10	28	6	55.9	6.57	569	4	1.6	-0.27	1.33	-0.52	-1.18	-0.73	0.94	-0.07	0.87	0.0364004	1	0.0355798	0.992414	0.0941698	0.991345	0.891517	1	0.880276	0.229842	1	0.211604	1	0.293545	1	1	1	1	1.66243e+06	1.26639e+06	1.21154e+06	3.83547e+06	3.82524e+07	2.51476e+06	1.61737e+06	1.52903e+06
Pavir.1KG010700	K09716 - D-aminoacyl-tRNA deacylase [EC:3.1.1.96] (dtdA, GEK1)	AT2G03800	GEK1	D-aminoacyl-tRNA deacylases	0	43.749	26	6	56	3	33.9	6.23	1738	3	-0.27	-0.04	-0.32	-0.38	0.23	-0.64	0.34	0.21	0.55	0.128059	0.999977	0.0731979	0.680681	0.39877	0.0367736	0.972125	0.744852	0.235084	0.534325	1	0.349259	1	0.839186	0.509117	1	1	0.575775	9.4225e+06	1.09512e+07	9.01022e+06	7.79912e+06	4.35223e+06	8.65246e+06	9.71149e+06	1.1296e+07
Pavir.1KG014000	K01885 - glutamyl-tRNA synthetase (EARS, gltX)	AT5G64050	ATERS,ERS,OVA3	glutamate tRNA synthetase	0	20.878	12	5	30	1	62.7	6.77	566	0	-6.64	6.64	.	-6.64	.	.	.	.	.	**	**	.	**	.	.	.	.	.	**	**	.	**	.	.	.	.	.	411113	182003	476316	N.D	N.D	N.D	N.D	N.D
Pavir.1KG014093	PTHR11071//PTHR11071:SF252//PTHR11071:SF295 - PEPTIDYL-PROLYL CIS-TRANS ISOMERASE // PEPTIDYL-PROLYL CIS-TRANS ISOMERASE CYP18-3-RELATED // PEPTIDYL-PROLYL CIS-TRANS ISOMERASE CYP18-4	AT2G21130	0	Cyclophilin-like peptidyl-prolyl cis-trans isomerase family protein	0	70.204	23	4	265	1	20.5	10.8	7189	0	-0.13	0.38	0.24	0.53	0.8	0.6	0.14	0.31	0.45	0.69186	0.830265	0.999994	0.435718	0.00834121	0.20579	0.998875	0.980778	0.809735	1	1	1	1	0.0440457	1	1	1	1	4.2547e+07	7.79712e+07	6.09192e+07	5.62976e+07	2.65469e+07	5.55535e+07	46925165	4.07836e+07
Pavir.1KG014586	PTHR11544//PTHR11544:SF49 - COLD SHOCK DOMAIN CONTAINING PROTEINS // SUBFAMILY NOT NAMED	AT4G36020	CSDP1	cold shock domain protein 1	0	208.055	81	20	422	11	24	6.38	12741	12	0.04	0.43	0.47	0.24	0.09	0.26	-0.11	0.42	0.31	0.882124	0.664772	0.999816	0.965906	0.556251	0.822582	0.999885	0.885309	0.981438	1	1	1	1	1	1	1	1	1	1.09624e+08	1.29238e+08	1.19507e+08	1.22994e+08	5.87097e+07	1.26886e+08	7.58918e+07	8.86093e+07
Pavir.1KG018400	PTHR10516:SF319 - PEPTIDYL-PROLYL CIS-TRANS ISOMERASE FKBP18, CHLOROPLASTIC	AT1G20810	0	FKBP-like peptidyl-prolyl cis-trans isomerase family protein	0	232.067	48	15	449	2	23.9	9.06	9493	22	-0.21	0.31	0.1	-0.19	0.21	-0.13	0.19	0.25	0.44	0.282102	0.774111	0.980956	0.9996	0.325378	0.999986	0.999912	0.864533	0.665658	0.873081	1	1	1	0.720658	1	1	1	1	8.31471e+07	1.08571e+08	9.10756e+07	7.89455e+07	3.51534e+07	8.83725e+07	7.55915e+07	7.34361e+07
Pavir.1KG019100	PTHR34051:SF2 - PROTEIN LOW PSII ACCUMULATION 3, CHLOROPLASTIC	AT1G73060	LPA3	Low PSII Accumulation 3	0	91.877	43	13	262	1	39.5	7.66	7346	0	0.85	0.67	1.51	1.62	-6.64	-6.64	-6.64	6.64	.	0.895004	0.999403	0.746655	0.677365	**	**	**	**	.	1	1	1	1	**	**	**	**	.	205622	1.18432e+06	435654	421852	782602	1.68682e+06	274221	203734
Pavir.1KG019200	K03012 - DNA-directed RNA polymerase II subunit RPB4 (RPB4, POLR2D)	AT5G09920	ATRPB15.9,NRPB4,RPB15.9,RPB15.9.9	RNA polymerase II, Rpb4, core protein	0	13.42	20	2	15	2	16.1	5.02	779	0	-6.64	0.6	-6.64	-0.18	.	0.68	-6.64	-0.27	-6.64	**	0.740971	**	0.999996	.	0.984596	**	0.910534	**	**	1	**	1	.	1	**	1	**	570798	319505	408343	N.D	N.D	N.D	260203	270110
Pavir.1KG020300	PTHR15852//PTHR15852:SF27 - FAMILY NOT NAMED // PROTEIN DISULFIDE-ISOMERASE LQY1	AT1G75690	0	DnaJ/Hsp40 cysteine-rich domain superfamily protein	0	76.074	29	4	108	1	21.2	8.62	3457	0	-0.59	0.86	0.27	-0.95	-0.78	-6.64	-0.42	6.64	6.64	0.885859	0.77025	0.999969	0.709321	0.470245	**	0.679906	**	**	1	1	1	1	0.934019	**	1	**	**	3.05618e+06	3.31511e+06	3.46537e+06	2.20658e+06	1.71083e+06	2.59841e+06	1.72656e+06	1.82791e+06
Pavir.1KG020800	PTHR19375//PTHR19375:SF228 - HEAT SHOCK PROTEIN 70KDA // SUBFAMILY NOT NAMED	AT5G42020	BIP,BIP2	Heat shock protein 70 (Hsp 70) family protein	0	304.929	43	36	673	2	73.4	5.21	19494	35	-0.09	-0.23	-0.32	0.46	1.08	0.16	0.53	0.07	0.6	0.999717	0.223105	0.42779	0.000355646	4.21735e-07	0.137422	0.00452242	0.999168	0.00159503	1	1	1	0.0166693	2.62544e-05	1	0.0525168	1	0.0116211	7.75363e+07	9.3694e+07	9.26704e+07	8.68839e+07	1.00109e+08	8.49673e+07	1.10617e+08	1.08585e+08
Pavir.1KG021100	PTHR11465//PTHR11465:SF17 - CATALASE // SUBFAMILY NOT NAMED	AT1G20630	CAT1	catalase 1	0	143.398	30	11	211	5	53.5	10.04	6575	0	-0.27	0.46	0.19	0.6	1.23	0.47	0.36	0.59	0.95	0.425731	0.0808187	0.958605	0.38053	0.000964897	0.592204	0.942937	0.0401572	0.0045908	1	0.686775	1	1	0.00805477	1	1	0.257332	0.0272893	1.51245e+07	2.5003e+07	1.63305e+07	1.52617e+07	1.15988e+07	1.35172e+07	1.32887e+07	9.57448e+06
Pavir.1KG024300	K14324 - histone deacetylase complex subunit SAP18 (SAP18)	AT2G45640	ATSAP18,SAP18	SIN3 associated polypeptide P18	0	55.193	50	6	79	6	17.1	9.7	1517	0	-0.68	-1.08	-1.76	1.45	2.83	0.32	0.7	0.05	0.75	0.381616	0.174862	0.00259074	0.173922	2.82364e-05	0.999436	0.263514	0.999459	0.5153	1	1	0.0337864	1	0.000596407	1	0.82025	1	0.997775	1.31053e+07	1.08291e+07	1.41648e+07	8.19918e+06	3.2849e+06	9.74456e+06	2.16759e+07	2.77918e+07
Pavir.1KG024600	K03245 - translation initiation factor 3 subunit J (EIF3J)	AT5G37475	0	Translation initiation factor eIF3 subunit	0	36.149	39	9	71	2	25.7	4.92	1250	0	-6.64	1.05	-6.64	-0.07	6.64	-6.64	0.06	6.64	6.64	**	0.264906	**	0.786572	**	**	0.994446	**	**	**	1	**	1	**	**	1	**	**	511617	1.00684e+06	911454	N.D	N.D	N.D	441250	396760
Pavir.1KG027400	1.1.1.224 - Mannose-6-phosphate 6-reductase / NADPH-mannose-6-P reductase	AT2G21250	0	NAD(P)-linked oxidoreductase superfamily protein	0	125.148	65	18	250	4	35.1	6.9	4373	17	-0.12	-0.41	-0.52	-0.38	0.26	-0.02	0.53	-0.77	-0.24	1	0.118679	0.142664	0.618388	0.73762	0.981893	0.0435039	0.0215318	0.999933	1	0.852902	0.565388	1	1	1	0.241223	0.16884	1	3.955e+07	4.03254e+07	3.5476e+07	4.64665e+07	3.45719e+07	3.6485e+07	5.69371e+07	5.23692e+07
Pavir.1KG029500	low psii accumulation2	AT5G51545	LPA2	low psii accumulation2	0	20.902	26	3	13	3	18.7	9.82	334	0	0.76	0.2	0.97	-0.12	-1.23	-0.4	-0.34	0.48	0.14	0.838427	0.999803	0.653923	1	0.446689	0.992848	0.995257	0.964526	0.999917	1	1	1	1	0.902911	1	1	1	1	2.34221e+06	1.15127e+06	1.31177e+06	2.22775e+06	1.59269e+07	808806	2.10416e+06	1.14092e+06
Pavir.1KG031800	K11097 - small nuclear ribonucleoprotein E (SNRPE, SME)	AT2G18740	0	Small nuclear ribonucleoprotein family protein	0	12.249	31	2	19	1	10.3	9.89	446	1	-0.21	0.34	0.13	-0.33	0.82	0.02	0.94	-0.02	0.92	0.99934	0.995809	1	0.951002	0.530263	0.99804	0.250234	0.999997	0.173261	1	1	1	1	0.997517	1	0.797487	1	0.46136	2.87872e+06	4.7643e+06	1.79233e+06	2.4868e+06	4.29664e+06	1.54888e+06	3.26109e+06	2.27732e+06
Pavir.1KG034200	PF09353 - Domain of unknown function (DUF1995) (DUF1995)	AT5G48790	0	Domain of unknown function (DUF1995)	0	48.454	36	10	65	10	36.3	6.39	1227	0	-0.7	1.35	0.65	-0.19	0.41	0.89	-0.1	0.27	0.17	0.00443725	2.78042e-06	0.0109936	0.984259	0.254021	0.000212742	0.879268	0.651692	0.999769	0.0560089	0.000477849	0.093352	1	0.603399	0.0112168	1	1	1	9.10739e+06	8.65072e+06	7.62742e+06	5.10746e+06	5.90341e+06	5.33347e+06	3.39839e+06	4.36805e+06
Pavir.1KG034800	PTHR15495//PTHR15495:SF17 - NEGATIVE REGULATOR OF VESICLE FORMATION-RELATED // SUBFAMILY NOT NAMED	AT5G17670	0	alpha/beta-Hydrolases superfamily protein	0	45.621	26	7	109	1	39.1	9.41	1452	6	-0.46	0.39	-0.07	-0.43	0.13	0.13	0.1	-0.18	-0.08	0.434696	0.926269	0.974881	0.799028	0.734763	0.985647	0.971433	0.927343	0.999999	1	1	1	1	1	1	1	1	1	1.66809e+07	1.67971e+07	1.11855e+07	1.33345e+07	8.88754e+06	1.21108e+07	1.06373e+07	1.27559e+07
Pavir.1KG035000	PTHR31559//PTHR31559:SF0 - FAMILY NOT NAMED // GLUTAMINE AMIDOTRANSFERASE SNO1-RELATED	AT5G60540	ATPDX2,EMB2407,PDX2	pyridoxine biosynthesis 2	0	105.48	61	11	185	5	27.4	6.3	4763	8	-0.31	-0.83	-1.14	0.71	0.58	0.28	-0.43	-0.4	-0.84	0.0170387	0.00452406	3.95906e-06	0.0293037	0.00451984	0.595048	0.1036	0.157899	0.000481425	0.144213	0.0936732	0.000340027	0.393037	0.0269148	1	0.433664	0.679029	0.00469919	1.18529e+07	1.54677e+07	1.15997e+07	9.57158e+06	6.04772e+06	9.86971e+06	1.93494e+07	2.11231e+07
Pavir.1KG036300	PTHR36013:SF1 - ATP SYNTHASE 24 KDA SUBUNIT, MITOCHONDRIAL-RELATED	AT2G21870	MGP1	copper ion binding;cobalt ion binding;zinc ion binding	0	152.78	77	27	456	11	27.4	6.37	10127	17	-0.25	0.13	-0.12	0.33	0.69	0.04	0.12	0.42	0.53	0.358638	0.998047	0.707664	0.695848	0.00895756	1	0.999906	0.409675	0.236043	1	1	1	1	0.0465701	1	1	1	0.576941	1.7758e+08	2.09636e+08	1.93634e+08	1.63009e+08	8.44607e+07	2.02012e+08	1.61037e+08	1.7741e+08
Pavir.1KG036500	AT5G40450	AT5G40450	0	0	0	34.959	4	7	17	7	327.5	4.08	205	0	.	-6.64	-6.64	.	.	0.03	.	-6.64	-6.64	.	**	**	.	.	0.672684	.	**	**	.	**	**	.	.	1	.	**	**	N.D	N.D	N.D	N.D	N.D	N.D	243949	355005
Pavir.1KG038600	K02725 - 20S proteasome subunit alpha 6 (PSMA1)	AT5G42790	ARS5,ATPSM30,PAF1	proteasome alpha subunit F1	0	251.395	88	21	389	5	29.6	5.54	15867	19	-0.24	0.16	-0.09	0.07	0.64	0.12	0.32	0.11	0.43	0.164448	0.795737	0.889339	1	0.000307875	0.999785	0.082098	0.920193	0.00830295	0.628908	1	1	1	0.00345872	1	0.369166	1	0.0425921	5.43554e+07	6.90241e+07	5.96881e+07	5.0455e+07	4.04364e+07	5.75236e+07	5.35189e+07	5.6627e+07
Pavir.1KG042031	PTHR11229:SF5 - 50S RIBOSOMAL PROTEIN L3-1, CHLOROPLASTIC	AT2G43030	0	Ribosomal protein L3 family protein	0	189.597	66	19	373	2	27.8	10.43	7214	23	-0.31	-0.33	-0.65	0.1	-0.24	0.06	-0.65	-0.29	-0.94	0.188242	0.979115	0.0361401	0.999708	0.999999	0.990353	0.121917	0.8982	0.0112746	0.68055	1	0.213014	1	1	1	0.488388	1	0.0545617	1.41588e+08	1.3655e+08	1.33158e+08	1.30212e+08	5.52136e+07	1.09997e+08	1.29085e+08	1.73083e+08
Pavir.1KG043200	PTHR13009//PTHR13009:SF5 - HEAT SHOCK PROTEIN 90 HSP90 CO-CHAPERONE AHA-1 // SUBFAMILY NOT NAMED	AT5G58110	0	chaperone binding;ATPase activators	0	18.814	38	4	16	4	22.7	5.55	234	0	-0.7	1.09	0.39	0.03	1.45	2.07	0.72	-0.95	-0.23	0.0716009	0.0348601	0.99991	0.99192	0.000605634	0.00165569	0.0713902	0.32515	0.979814	0.368366	0.390815	1	1	0.00565079	0.055721	0.334697	1	1	922008	907714	1.09162e+06	567056	316550	592665	432508	427884
Pavir.1KG043500	PTHR32227:SF90 - GLUCAN ENDO-1,3-BETA-GLUCOSIDASE 6	AT5G58090	0	O-Glycosyl hydrolases family 17 protein	0	10.667	6	2	28	2	53.1	5.36	609	0	0.21	0.4	0.6	-0.06	0.26	0	0.53	0.34	0.87	0.356047	0.596613	0.0135756	0.93649	1	0.999992	0.0495007	0.971167	0.00749073	1	1	0.109552	1	1	1	0.260252	1	0.0398926	3.35012e+06	2.85581e+06	2.70708e+06	3.29499e+06	6.36136e+06	3.23041e+06	2.16947e+06	2.10395e+06
Pavir.1KG044400	PTHR23404//PTHR23404:SF2 - MOLYBDOPTERIN SYNTHASE RELATED // MOLYBDOPTERIN SYNTHASE CATALYTIC SUBUNIT	AT2G43760	0	molybdopterin biosynthesis MoaE family protein	0	13.655	22	3	13	3	20.9	6.54	350	0	-1.41	0.22	-1.19	-0.69	0.5	0.47	-0.22	-0.94	-1.16	0.00246501	1	0.00229345	0.291241	0.606902	0.972496	0.993475	0.052335	0.0123564	0.0371432	1	0.0309848	1	1	1	1	0.309665	0.0588069	2.10546e+06	2.12582e+06	1.4058e+06	1.1355e+06	494099	794653	2.03718e+06	1.80707e+06
Pavir.1KG045700	K12828 - splicing factor 3B subunit 1 (SF3B1, SAP155)	AT5G64270	0	splicing factor, putative	0	18.481	5	4	6	4	141.6	6.04	158	0	6.64	.	6.64	.	-6.64	.	.	.	.	**	.	**	.	**	.	.	.	.	**	.	**	.	**	.	.	.	.	N.D	N.D	N.D	215824	983099	229651	N.D	N.D
Pavir.1KG045900	K03257 - translation initiation factor 4A (EIF4A)	AT3G13920	EIF4A1,RH4,TIF4A1	eukaryotic translation initiation factor 4A1	0	151.54	50	22	273	1	46.6	5.58	5933	0	.	-6.64	-6.64	.	6.64	-6.64	6.64	.	6.64	.	**	**	.	**	**	**	.	**	.	**	**	.	**	**	**	.	**	N.D	N.D	N.D	N.D	N.D	N.D	703174	399909
Pavir.1KG047100	PF00481//PF13672 - Protein phosphatase 2C (PP2C) // Protein phosphatase 2C (PP2C_2)	AT4G31750	WIN2	HOPW1-1-interacting 2	0	185.675	63	23	366	5	37.4	5.08	10375	19	0.09	-0.07	0.02	0.27	0.18	0.12	0.01	0.07	0.08	0.959836	0.999917	0.83386	0.806241	0.284595	0.999031	1	0.999077	0.999667	1	1	1	1	0.650533	1	1	1	1	9.17947e+07	9.91116e+07	9.10123e+07	9.76244e+07	5.56994e+07	1.08104e+08	90598296	9.64306e+07
Pavir.1KG047700	1.8.5.4 - Sulfide:quinone reductase	AT3G44190	0	FAD/NAD(P)-binding oxidoreductase family protein	0	7.297	8	2	6	2	37.2	8.9	65	0	0.7	-0.16	0.54	0.59	0.32	0.21	0.43	0.23	0.66	0.586453	1	0.552652	0.880192	0.351939	0.99982	0.149201	0.976119	0.0264455	1	1	1	1	0.766326	1	0.560989	1	0.106373	768596	1.28006e+06	648012	1.27036e+06	1.24507e+06	991680	855827	766709
Pavir.1KG050331	K04551 - ubiquitin B (UBB)	AT4G05320	UBQ10	polyubiquitin 10	0	52.204	59	7	132	1	34.1	7.59	2286	0	-6.64	0.49	-6.64	-6.64	.	-6.64	.	.	.	**	0.665125	**	**	.	**	.	.	.	**	1	**	**	.	**	.	.	.	997397	732332	427109	N.D	N.D	N.D	759743	319846
Pavir.1KG057300	K09499 - T-complex protein 1 subunit eta (CCT7)	AT3G11830	0	TCP-1/cpn60 chaperonin family protein	0	103.94	38	16	133	16	60.2	6.87	2684	0	-0.72	0.05	-0.67	-1.1	0.54	-0.48	0.92	-0.57	0.35	0.455406	0.999988	0.311934	0.00894796	0.480615	0.671731	0.00976839	0.134421	0.845867	1	1	0.943479	0.172034	0.943487	1	0.0887238	0.611306	1	1.07541e+07	1.13047e+07	7.8395e+06	6.54005e+06	1.08437e+07	4.42435e+06	1.21461e+07	1.03776e+07
Pavir.1KG065000	Zinc finger C-x8-C-x5-C-x3-H type family protein	AT3G21810	0	Zinc finger C-x8-C-x5-C-x3-H type family protein	0	24.575	7	4	70	4	50.5	8.78	921	0	-0.13	0.53	0.4	0.19	0.72	-0.07	0.41	0.78	1.19	0.702386	0.171555	0.949008	0.761998	0.00685446	1	0.903887	0.0115361	0.00102763	1	1	1	1	0.0372685	1	1	0.109256	0.00816344	6.30444e+06	7.06498e+06	6.86938e+06	6.765e+06	3.39982e+06	6.27664e+06	4.76001e+06	3.47341e+06
Pavir.1KG067300	K13719 - ubiquitin thioesterase OTU1 (OTU1, YOD1)	AT1G50670	0	OTU-like cysteine protease family protein	0	26.36	46	6	19	6	23.3	5.41	255	0	-1.27	0	-1.26	-0.26	1.35	-0.15	0.34	-0.1	0.23	3.3191e-05	0.99942	7.92289e-05	0.975421	4.0859e-06	0.999707	0.367848	1	0.358255	0.00202093	1	0.00294339	1	0.000154895	1	1	1	0.787097	3.05827e+06	3.5228e+06	3.55413e+06	1.4648e+06	1.21369e+06	1.59344e+06	2.44057e+06	3.5144e+06
Pavir.1KG069600	K01011 - thiosulfate/3-mercaptopyruvate sulfurtransferase (TST, MPST, sseA)	AT1G79230	ATMST1,ATRDH1,MST1,ST1,STR1	mercaptopyruvate sulfurtransferase 1	0	50.692	49	11	117	3	34	5.63	1092	0	.	.	.	.	6.64	6.64	6.64	-6.64	0.28	.	.	.	.	**	**	**	**	0.952742	.	.	.	.	**	**	**	**	1	N.D	N.D	N.D	N.D	N.D	N.D	N.D	N.D
Pavir.1KG069900	PTHR11588//PTHR11588:SF117 - TUBULIN // SUBFAMILY NOT NAMED	AT5G62700	TUB3	tubulin beta chain 3	0	174.637	57	22	248	1	50	4.83	5598	24	0.27	0.11	0.38	-0.43	0.24	-0.05	0.95	-0.28	0.67	0.835478	1	0.796484	0.898971	0.999999	0.999952	0.26952	0.779217	0.975842	1	1	1	1	1	1	0.83206	1	1	2.6756e+07	2.38031e+07	1.96446e+07	2.87666e+07	5.55212e+07	2.24031e+07	2.85029e+07	2.21307e+07
Pavir.1KG070600	K00457 - 4-hydroxyphenylpyruvate dioxygenase (HPD, hppD)	AT1G06570	HPD,PDS1	phytoene desaturation 1	0	53.074	24	6	72	1	46.8	5.67	788	0	0.46	-0.64	-0.18	-0.14	0.54	-0.22	1.15	-0.56	0.59	0.416521	0.146053	0.99593	0.956511	0.553112	0.978152	0.00189123	0.116805	0.420303	1	0.961521	1	1	1	1	0.0292196	0.550895	0.871366	1.25022e+06	842997	989057	1.36182e+06	1.64656e+06	1.30228e+06	1.8145e+06	1.53837e+06
Pavir.1KG071600	2.5.1.61 - Hydroxymethylbilane synthase / Uroporphyrinogen synthetase	AT5G08280	HEMC	hydroxymethylbilane synthase	0	79.135	31	10	152	3	38.5	7.74	3679	0	-0.02	-0.28	-0.3	0.39	-0.29	1.33	-0.7	-1.22	-1.91	0.999999	0.420505	0.324111	0.998903	0.989724	0.0190125	0.760147	0.000867032	5.14601e-05	1	1	0.96511	1	1	0.332298	1	0.0189422	0.000955182	3.5058e+06	3.35239e+06	3.16049e+06	3.53163e+06	3.30853e+06	2.88374e+06	4.06889e+06	7.0398e+06
Pavir.1KG072000	K02900 - large subunit ribosomal protein L27Ae (RP-L27Ae, RPL27A)	AT1G70600	0	Ribosomal protein L18e/L15 superfamily protein	0	23.109	31	2	41	1	16.1	10.59	295	0	-6.64	6.64	.	-6.64	.	6.64	.	-6.64	-6.64	**	**	.	**	.	**	.	**	**	**	**	.	**	.	**	.	**	**	349630	366105	465940	N.D	N.D	N.D	N.D	N.D
Pavir.1KG072100	2.7.2.3 - Phosphoglycerate kinase	AT1G79550	PGK	phosphoglycerate kinase	0	350.408	60	34	1017	3	46.7	6.67	35204	1	-0.34	0.06	-0.29	-0.07	0.36	0.44	0.09	-0.46	-0.37	0.00979702	0.990778	0.045608	0.657504	0.0131205	0.0241835	0.743274	0.00378605	0.0816939	0.0955209	1	0.247852	1	0.0627753	0.395372	1	0.0517986	0.257011	3.27158e+07	3.01056e+07	3.01321e+07	2.37356e+07	2.59871e+07	2.0128e+07	3.11459e+07	2.80136e+07
Pavir.1KG072300	K01092 - myo-inositol-1(or 4)-monophosphatase (E3.1.3.25, IMPA, suhB)	AT1G31190	IMPL1	myo-inositol monophosphatase like 1	0	66.1	33	7	97	4	38.5	6.87	3278	4	-0.12	-0.01	-0.12	-0.05	0.45	-0.12	0.38	0.06	0.44	0.990521	0.999977	0.943845	0.996952	0.186029	0.999634	0.231908	0.99948	0.465888	1	1	1	1	0.490015	1	0.758669	1	0.930448	1.81351e+07	2.07278e+07	1.58113e+07	1.6739e+07	1.43692e+07	1.94849e+07	1.78704e+07	1.99963e+07
Pavir.1KG072600	PTHR11715//PTHR11715:SF9 - GLYCINE CLEAVAGE SYSTEM H PROTEIN // SUBFAMILY NOT NAMED	AT2G35120	0	Single hybrid motif superfamily protein	0	9.081	16	2	11	1	25.6	8.12	92	1	-6.64	-0.44	-6.64	1.56	6.64	-0.37	-0.11	1.49	1.39	**	0.0704031	**	1.85967e-06	**	0.14704	0.764679	3.22015e-06	2.33158e-05	**	0.624163	**	0.000360065	**	1	1	0.000327602	0.000562509	635688	575270	511917	N.D	N.D	N.D	709535	779209
Pavir.1KG073700	PTHR10836//PTHR10836:SF46 - GLYCERALDEHYDE 3-PHOSPHATE DEHYDROGENASE // SUBFAMILY NOT NAMED	AT1G79530	GAPCP-1	glyceraldehyde-3-phosphate dehydrogenase of plastid 1	0	120.833	48	20	285	3	49.2	8.24	3439	14	-0.27	-0.3	-0.57	-0.15	0.37	0.02	0.25	-0.47	-0.22	0.0302765	0.0988219	8.94438e-05	0.573801	0.00678629	0.99982	0.203618	0.00606665	0.574138	0.203328	0.768194	0.00316315	1	0.0370284	1	0.693833	0.0716616	1	2.21351e+07	2.38154e+07	2.09503e+07	1.83193e+07	1.86161e+07	1.39973e+07	3.0029e+07	2.7224e+07
Pavir.1KG075600	PTHR24291//PTHR24291:SF46 - FAMILY NOT NAMED // CYTOCHROME P450 97B3, CHLOROPLASTIC	AT4G15110	CYP97B3	cytochrome P450, family 97, subfamily B, polypeptide 3	0	25.884	14	7	8	7	64.2	7.97	94	0	.	.	.	.	6.64	.	6.64	.	6.64	.	.	.	.	**	.	**	.	**	.	.	.	.	**	.	**	.	**	N.D	N.D	N.D	N.D	N.D	N.D	N.D	N.D
Pavir.1KG076954	K17761 - succinate-semialdehyde dehydrogenase, mitochondrial (SSADH)	AT1G79440	ALDH5F1,SSADH,SSADH1	aldehyde dehydrogenase 5F1	0	81.574	25	9	129	9	55.8	7.37	4325	0	0.08	-0.09	0	-0.04	0.25	-0.27	0.37	0.14	0.51	1	0.961058	0.96918	0.855224	0.709298	0.587924	0.0998342	0.999118	0.247208	1	1	1	1	1	1	0.420231	1	0.596879	8.45925e+06	7.64802e+06	7.32647e+06	9.02135e+06	8.1057e+06	6.56772e+06	9.91852e+06	8.12841e+06
Pavir.1KG078608	K02145 - V-type H+-transporting ATPase subunit A (ATPeV1A, ATP6A)	AT1G78900	VHA-A	vacuolar ATP synthase subunit A	0	399.865	63	41	728	2	68.3	5.44	21772	44	-0.02	-0.2	-0.23	-0.53	0.01	-0.77	0.52	0.03	0.55	0.987262	0.967858	1	0.551872	0.999832	0.39403	0.326081	0.995101	0.725291	1	1	1	1	1	1	0.944482	1	1	1.65623e+08	1.69229e+08	1.32101e+08	1.62994e+08	3.27835e+08	1.14139e+08	2.40163e+08	1.90658e+08
Pavir.1KG084800	K08695 - anthocyanidin reductase (ANR)	AT1G61720	BAN	NAD(P)-binding Rossmann-fold superfamily protein	0	17.855	29	5	14	5	36.9	4.75	467	0	6.64	.	6.64	.	-6.64	.	.	.	.	**	.	**	.	**	.	.	.	.	**	.	**	.	**	.	.	.	.	N.D	N.D	N.D	261185	230457	260090	N.D	N.D
Pavir.1KG086000	PTHR33449//PTHR33449:SF1 - FAMILY NOT NAMED // NUCLEOID-ASSOCIATED PROTEIN YBAB	AT2G24020	0	Uncharacterised BCR, YbaB family COG0718	0	111.147	63	9	221	9	20.2	7.83	7955	0	-0.28	0.47	0.19	0.34	0.55	0.23	-0.07	0.58	0.51	0.686478	0.96749	0.995771	0.360049	0.0286525	0.987894	0.999998	0.284874	0.390417	1	1	1	1	0.115446	1	1	0.995906	0.829029	3.12015e+07	5.13414e+07	5.38902e+07	4.217e+07	1.99883e+07	4.4412e+07	3.63015e+07	3.70934e+07
Pavir.1KG086400	PTHR21145//PTHR21145:SF1 - CHORISMATE MUTASE // CHORISMATE MUTASE 2	AT5G10870	ATCM2,CM2	chorismate mutase 2	0	25.266	35	5	25	5	28.7	5.21	540	0	-2.09	1.01	-1.08	-1.39	0.36	-0.89	-0.34	0.51	0.17	3.82771e-07	0.00502871	0.000656573	0.000385319	0.370272	0.0175317	0.451229	0.204703	0.99901	6.71764e-05	0.102395	0.0124915	0.0173527	0.795108	0.313342	1	0.811927	1	2.70153e+06	2.68885e+06	1.76177e+06	746535	517673	633270	1.33967e+06	1.34685e+06
Pavir.1KG089100	PTHR11638:SF86 - CHAPERONE PROTEIN CLPB4, MITOCHONDRIAL	AT2G25140	CLPB-M,CLPB4,HSP98.7	casein lytic proteinase B4	0	29.238	5	6	42	3	109.3	6.51	454	0	0.45	-0.99	-0.54	-0.15	-1.83	-0.72	-1.22	-0.42	-1.64	0.671275	0.218461	0.982772	0.999933	0.00205033	0.926976	0.112023	0.623819	0.0035746	1	1	1	1	0.0146743	1	0.460698	1	0.0222394	2.13654e+06	1.2017e+06	1.8691e+06	2.55389e+06	4.13531e+06	1.70095e+06	3.70336e+06	4.11871e+06
Pavir.1KG089800	K02735 - 20S proteasome subunit beta 3 (PSMB3)	AT1G21720	PBC1	proteasome beta subunit C1	0	9.271	11	2	39	2	24.2	5.66	768	0	-0.77	0.07	-0.69	-0.93	0.31	-0.14	0.47	-0.72	-0.25	0.73512	0.998522	0.396641	0.728745	0.974229	0.861994	0.972543	0.986018	1	1	1	1	1	1	1	1	1	1	5.83312e+06	6.08847e+06	3.70964e+06	4.81202e+06	3.18316e+06	3.43014e+06	6.11669e+06	5.43619e+06
Pavir.1KG092700	3.5.1.9 - Arylformamidase / Kynurenine formamidase	AT4G35220	0	Cyclase family protein	0	7.42	9	2	20	2	33.3	5.87	244	0	-0.52	0.33	-0.19	0.27	0.73	0.29	-0.06	0.3	0.25	0.0863141	0.447207	0.957985	0.889526	0.0136104	0.642404	0.999976	0.729488	0.882016	0.411699	1	1	1	0.0645587	1	1	1	1	9.70296e+06	1.39917e+07	1.11887e+07	7.81969e+06	6.10722e+06	9.7391e+06	8929673	7.63311e+06
Pavir.1KG093200	2.5.1.3 - Thiamine-phosphate diphosphorylase / TMP pyrophosphorylase	AT1G21065	0	0	0	16.558	26	3	36	3	16.1	7.21	1293	0	-0.46	-0.22	-0.68	-0.02	-0.38	0.42	-0.81	-0.67	-1.48	0.491434	0.977833	0.122746	0.999605	0.345696	0.15281	0.00359536	0.0688845	1.03181e-05	1	1	0.511045	1	0.756264	1	0.0451564	0.38206	0.000307715	2.19192e+06	3.31267e+06	2.72678e+06	2.45611e+06	1.85804e+06	1.98435e+06	2.71797e+06	3.18358e+06
Pavir.1KG093600	PTHR11695:SF574 - CINNAMYL ALCOHOL DEHYDROGENASE 4-RELATED	AT3G19450	ATCAD4,CAD,CAD-C,CAD4	GroES-like zinc-binding alcohol dehydrogenase family protein	0	54.312	40	10	69	3	38.8	6.58	846	7	-1.69	-1.9	-3.59	2.31	5.21	1.32	1.22	-0.92	0.29	0.000174777	0.000275918	5.67875e-08	5.95526e-05	8.46876e-10	0.0675096	0.0213077	0.321443	0.674724	0.0062077	0.0130814	1.91914e-05	0.00468129	3.66697e-07	0.773792	0.149178	1	1	1.42106e+06	2.49061e+06	1.35174e+06	502211	375573	440855	8.53375e+06	5.10398e+06
Pavir.1KG094400	PTHR21109 - MITOCHONDRIAL 28S RIBOSOMAL PROTEIN S21	AT3G27160	GHS1	Ribosomal protein S21 family protein	0	66.157	45	5	218	5	15.9	10.13	4122	0	-0.09	-0.23	-0.32	0.35	-0.37	0.35	-0.81	-0.22	-1.03	0.62741	0.999834	0.387921	0.872951	1	0.594297	0.11624	0.976045	0.0199587	1	1	1	1	1	1	0.472889	1	0.0859967	4.32815e+07	4.63698e+07	4.94774e+07	4.35319e+07	1.8577e+07	4.85583e+07	4.13555e+07	5.43326e+07
Pavir.1KG099277	PTHR10430//PTHR10430:SF16 - PEROXIREDOXIN // PEROXIREDOXIN-5, MITOCHONDRIAL	AT3G52960	0	Thioredoxin superfamily protein	0	156.467	73	18	431	5	23.5	8.63	11511	0	-0.36	0.19	-0.17	0.46	0.23	-0.16	-0.58	0.81	0.23	0.649027	0.98747	0.97892	0.967308	0.995209	1	0.479713	0.698882	0.999926	1	1	1	1	1	1	1	1	1	3.07992e+07	2.32595e+07	4.68494e+07	2.68265e+07	1.78313e+07	2.39886e+07	2.29431e+07	2.69372e+07
Pavir.1KG101300	PTHR11739:SF8 - CITRATE SYNTHASE, MITOCHONDRIAL	AT2G44350	ATCS,CSY4	Citrate synthase family protein	0	18.889	14	6	25	2	52.4	7.4	208	4	-0.01	-0.36	-0.37	-0.3	0.09	-0.57	0.37	-0.09	0.28	0.972315	0.751543	0.998104	0.981454	0.999944	0.783057	0.788657	0.973791	0.999012	1	1	1	1	1	1	1	1	1	1.89873e+06	1.75693e+06	1.10337e+06	1.74097e+06	4.19193e+06	1.08257e+06	2.96197e+06	2.25543e+06
Pavir.1KG102300	PTHR12815//PTHR12815:SF7 - SORTING AND ASSEMBLY MACHINERY SAM50 PROTEIN // OUTER ENVELOPE PROTEIN 80, CHLOROPLASTIC	AT5G19620	ATOEP80,EMB213,OEP80,TOC75	outer envelope protein of 80 kDa	0	114.113	47	22	256	2	71	8.53	3517	20	-0.16	0.11	-0.05	-0.36	0.25	-0.33	0.45	0.08	0.53	0.981379	0.962843	1	0.320557	0.381563	0.122244	0.032109	0.725665	0.00135885	1	1	1	1	0.814162	1	0.197001	1	0.0101983	6.07282e+07	6.31131e+07	5.4278e+07	5.22523e+07	6.16883e+07	5.43693e+07	5.64731e+07	5.38451e+07
Pavir.1KG103400	3.7.1.2 - Fumarylacetoacetase / Fumarylacetoacetate hydrolase	AT1G12050	0	fumarylacetoacetase, putative	0	58.875	29	9	127	1	46.2	6.19	1939	0	6.64	-6.64	-0.52	6.64	0.91	-6.64	0.64	6.64	6.64	**	**	0.994555	**	0.921778	**	0.843256	**	**	**	**	1	**	1	**	1	**	**	N.D	N.D	N.D	337663	188370	172163	248435	334705
Pavir.1KG104900	K11885 - DNA damage-inducible protein 1 (DDI1)	AT3G13235	0	ubiquitin family protein	0	39.646	25	8	46	4	45.2	5.19	842	5	-1.37	-0.11	-1.48	0.38	1.86	-0.17	0.1	0.44	0.54	1.71837e-06	1	1.62881e-06	0.310591	2.54325e-08	0.998676	0.985535	0.130865	0.0267067	0.000209255	1	0.000192008	1	4.53446e-06	1	1	0.598491	0.10689	3.37125e+06	3.7691e+06	2.94759e+06	1.00565e+06	1.30023e+06	1.59911e+06	2.78622e+06	3.63081e+06
Pavir.1KG105600	PTHR10516//PTHR10516:SF250 - PEPTIDYL-PROLYL CIS-TRANS ISOMERASE // PEPTIDYL-PROLYL CIS-TRANS ISOMERASE FKBP16-1, CHLOROPLASTIC	AT4G26555	0	FKBP-like peptidyl-prolyl cis-trans isomerase family protein	0	23.518	21	3	29	3	23.3	8.24	812	0	-0.3	0.52	0.22	-0.15	0.52	0.1	0.37	0.27	0.64	0.360321	0.233254	0.999984	0.995794	0.192111	0.954751	0.942932	0.990018	0.552467	1	1	1	1	0.499175	1	1	1	1	2.09971e+06	2.85285e+06	1.94063e+06	1.70991e+06	968761	2.05335e+06	1.64865e+06	1.20081e+06
Pavir.1KG109500	PTHR31964//PTHR31964:SF2 - FAMILY NOT NAMED // ADENINE NUCLEOTIDE ALPHA HYDROLASES-LIKE PROTEIN	AT1G09740	0	Adenine nucleotide alpha hydrolases-like superfamily protein	0	14.93	25	4	21	1	17.3	6.16	436	0	.	.	.	6.64	6.64	.	-0.07	6.64	6.64	.	.	.	**	**	.	0.730808	**	**	.	.	.	**	**	.	1	**	**	N.D	N.D	N.D	N.D	N.D	N.D	N.D	N.D
Pavir.1KG110200	K06972 - uncharacterized protein (K06972)	AT3G19170	ATPREP1,ATZNMP,PREP1	presequence protease 1	0	143.262	33	26	137	8	121.5	5.45	3053	0	-0.69	-0.25	-0.94	-1.26	-0.45	-0.73	0.12	-0.78	-0.67	0.999895	0.99874	0.972615	0.400433	0.807102	0.95747	0.999971	0.675712	0.847271	1	1	1	1	1	1	1	1	1	7.23708e+06	6.33283e+06	4.99049e+06	3.91949e+06	1.77851e+07	2.0965e+06	11095993	7.53664e+06
Pavir.1KG110700	PTHR11538:SF40 - PHENYLALANINE--TRNA LIGASE ALPHA SUBUNIT	AT4G39280	0	phenylalanyl-tRNA synthetase, putative / phenylalanine--tRNA ligase, putative	0	24.132	19	6	26	1	56.2	6.77	287	0	6.64	.	6.64	.	-6.64	.	.	.	.	**	.	**	.	**	.	.	.	.	**	.	**	.	**	.	.	.	.	N.D	N.D	N.D	290873	417066	200527	N.D	N.D
Pavir.1KG111021	K00366 - ferredoxin-nitrite reductase (nirA)	AT2G15620	ATHNIR,NIR,NIR1	nitrite reductase 1	0	144.331	42	21	261	7	74.4	8.06	4442	15	-0.03	-0.1	-0.14	-0.28	-0.2	0.37	0.04	-0.75	-0.71	0.999934	0.790154	0.580599	0.994372	0.999341	0.999993	1	0.257095	0.202123	1	1	1	1	1	1	1	0.934849	0.516951	4.22234e+07	4.65021e+07	3.90812e+07	4.36029e+07	4.12695e+07	3.60015e+07	7.97622e+07	4.53832e+07
Pavir.1KG111125	K05278 - flavonol synthase (FLS)	AT5G08640	ATFLS1,FLS,FLS1	flavonol synthase 1	0	99.41	33	9	72	7	36.8	6.47	1915	2	-1.31	-0.76	-2.07	0.45	4.72	-0.15	2.97	-0.16	2.81	0.185742	0.972187	0.0323279	0.782952	1.84349e-07	0.99822	0.000115244	1	0.000126705	0.675808	1	0.19773	1	1.58971e-05	1	0.00433679	1	0.00174994	1.61837e+06	1.93572e+06	1.57796e+06	645957	1.17755e+06	653639	1.38788e+06	2.7379e+06
Pavir.1KG111151	K15102 - solute carrier family 25 (mitochondrial phosphate transporter), member 3 (SLC25A3, PHC, PIC)	AT5G14040	PHT3;1	phosphate transporter 3;1	0	28.988	25	10	29	4	38.7	9.32	196	0	6.64	.	6.64	.	-1.15	6.64	6.64	-6.64	1.54	**	.	**	.	0.237246	**	**	**	0.779044	**	.	**	.	0.576426	**	**	**	1	N.D	N.D	N.D	870659	1.43997e+07	383659	N.D	N.D
Pavir.1KG111268	PTHR10286:SF3 - INORGANIC PYROPHOSPHATASE	AT5G09650	AtPPa6,PPa6	pyrophosphorylase 6	0	628.299	68	41	1903	10	32.2	6.42	51311	46	-0.02	0.08	0.06	0.29	0.19	0.17	-0.13	0.2	0.07	0.728173	0.999973	0.883226	0.963473	0.353293	0.999065	0.999943	0.990917	0.999793	1	1	1	1	0.768172	1	1	1	1	2.95802e+09	3.41974e+09	3.14418e+09	3.40305e+09	1.47079e+09	3.09589e+09	2.6757e+09	2.97702e+09
Pavir.1KG111762	PTHR10314:SF79 - DOF-TYPE TRANSCRIPTION FACTOR TMO6	AT1G48420	ACD1,ATACD1,D-CDES	D-cysteine desulfhydrase	0	59.12	31	8	80	8	45.3	8.27	1788	0	-0.98	0.15	-0.83	-1.15	0.21	-0.99	0.38	-0.01	0.37	0.0018804	0.950506	0.0155541	0.000408482	0.99446	0.00335755	0.775003	1	0.787152	0.0304901	1	0.119733	0.0177497	1	0.0956902	1	1	1	6.10158e+06	6.66855e+06	6.93424e+06	4.3743e+06	3.38339e+06	3.13616e+06	6.7791e+06	4.74584e+06
Pavir.1KG111866	PTHR10438:SF283 - THIOREDOXIN-LIKE 3-1, CHLOROPLASTIC	AT5G06690	WCRKC1	WCRKC thioredoxin 1	0	33.814	32	7	83	7	21.1	8.9	657	0	-0.43	-0.32	-0.75	-0.08	0.26	-0.47	-0.09	0.08	-0.02	0.0754477	0.999236	0.027766	0.988485	0.991597	0.567629	0.730461	0.999156	0.951395	0.383004	1	0.181263	1	1	1	1	1	1	1.21286e+07	1.81013e+07	1.21564e+07	9.03322e+06	8.06002e+06	1.09064e+07	1.59051e+07	1.52133e+07
Pavir.1KG112296	2.7.4.14//2.7.4.22//2.7.4.25 - UMP/CMP kinase / Uridine monophosphate-cytidine monophosphate phosphotransferase // UMP kinase / Uridylate kinase // (d)CMP kinase / Deoxycytidylate kinase	AT5G26667	PYR6	P-loop containing nucleoside triphosphate hydrolases superfamily protein	0	68.591	69	12	114	2	23.4	5.26	1700	0	-6.64	0.24	-6.64	0.55	6.64	0.55	0.39	0.24	0.63	**	0.819025	**	0.996269	**	0.948806	0.968306	0.957763	0.54729	**	1	**	1	**	1	1	1	1	230467	747744	291125	N.D	N.D	N.D	245721	166567
Pavir.1KG120800	PTHR23180//PTHR23180:SF200//PTHR23180:SF266 - CENTAURIN/ARF // ARF-GAP DOMAIN AND FG REPEAT-CONTAINING PROTEIN 1 // SUBFAMILY NOT NAMED	AT4G13350	NIG	NSP (nuclear shuttle protein)-interacting GTPase	0	13.461	4	2	21	2	85.1	8.22	1008	0	-6.64	0.43	-6.64	0.23	6.64	2.91	2.67	-2.24	0.43	**	0.15298	**	0.988295	**	8.10275e-07	7.62161e-07	6.70355e-06	0.336132	**	0.993511	**	1	**	0.00017678	0.000172706	0.000541039	0.750883	200981	388448	183144	N.D	N.D	N.D	133617	148700
Pavir.1KG122300	KOG0107//KOG4207 - Alternative splicing factor SRp20/9G8 (RRM superfamily) // Predicted splicing factor, SR protein superfamily	AT5G19960	0	RNA-binding (RRM/RBD/RNP motifs) family protein	0	65.507	26	11	94	11	38.5	6.06	1379	0	-0.1	0.09	0	0.15	0.39	-0.13	0.14	0.38	0.52	0.706586	0.999976	0.866337	0.969616	0.0713531	0.999958	0.998112	0.716112	0.367581	1	1	1	1	0.238974	1	1	1	0.801764	1.37627e+07	1.66388e+07	1.59823e+07	1.49335e+07	6.80285e+06	1.69431e+07	1.41098e+07	1.49759e+07
Pavir.1KG123200	2.4.1.203 - Trans-zeatin O-beta-D-glucosyltransferase / Zeatin O-glucosyltransferase	AT2G36750	UGT73C1	UDP-glucosyl transferase 73C1	0	8.935	5	2	29	2	53.3	5.59	788	0	1.55	-1.94	-0.39	1.52	-6.64	0.1	-6.64	-0.52	-6.64	0.000341705	4.74138e-05	0.860205	0.00030732	**	0.957351	**	0.382394	**	0.00961432	0.00367342	1	0.01535	**	1	**	1	**	345346	430872	344622	780490	1.52449e+06	1.01243e+06	1.45972e+06	1.32947e+06
Pavir.1KG123800	K13137 - serine-threonine kinase receptor-associated protein (STRAP, UNRIP)	AT3G15610	0	Transducin/WD40 repeat-like superfamily protein	0	21.895	15	4	52	2	37.3	6.35	815	0	-0.65	-0.18	-0.83	0.37	0.71	-0.25	-0.31	0.43	0.13	0.0927668	0.999608	0.038158	0.999999	0.104499	0.945552	0.999993	0.988992	0.998931	0.431036	1	0.218482	1	0.320909	1	1	1	1	763265	1.29058e+06	585729	623107	345514	486739	867047	1.03428e+06
Pavir.1KG125800	PTHR23111//PTHR23111:SF21 - ZINC FINGER PROTEIN // SUBFAMILY NOT NAMED	AT3G15680	0	Ran BP2/NZF zinc finger-like superfamily protein	0	8.529	20	3	7	3	19	8.87	121	0	1.32	-1.03	0.29	2.38	1.37	0.22	0.31	1.13	1.44	0.152933	0.161021	1	3.22079e-05	0.00440219	0.96947	1	0.0372692	0.0283942	0.59457	1	1	0.00289871	0.0263697	1	1	0.24267	0.111648	371530	483537	293067	928924	403650	1.01697e+06	585886	760713
Pavir.1KG138800	PF05558 - DREPP plasma membrane polypeptide (DREPP)	AT4G20260	ATPCAP1,PCAP1	plasma-membrane associated cation-binding protein 1	0	29.508	29	7	57	1	24.4	4.87	504	0	-6.64	-0.39	-6.64	0.09	.	1.33	-6.64	-1.63	-6.64	**	0.84987	**	0.999946	.	0.162806	**	0.0425052	**	**	1	**	1	.	1	**	0.269712	**	479312	419587	405058	N.D	N.D	N.D	479150	547963
Pavir.1KG148200	3.2.1.39 - Glucan endo-1,3-beta-D-glucosidase / Laminarinase	AT5G55180	0	O-Glycosyl hydrolases family 17 protein	0	96.881	30	12	80	2	59.5	6.6	2920	0	-6.64	-0.8	-6.64	1.38	6.64	-6.64	1.05	6.64	6.64	**	0.999446	**	0.671367	**	**	0.756861	**	**	**	1	**	1	**	**	1	**	**	3.64383e+06	622815	1.02895e+06	N.D	N.D	N.D	2.04433e+06	1.78858e+06
Pavir.1KG148954	3.2.1.39 - Glucan endo-1,3-beta-D-glucosidase / Laminarinase	AT5G55180	0	O-Glycosyl hydrolases family 17 protein	0	138.994	35	14	121	4	59.2	6.39	5144	13	0.32	0.06	0.38	1.95	0.77	1.03	-0.86	0.98	0.12	0.994116	0.882891	0.998834	0.000772376	0.0374723	0.0204117	0.176184	0.114787	0.999995	1	1	1	0.026647	0.142687	0.350937	0.630369	0.544547	1	1.03625e+07	2.17951e+07	1.00709e+07	1.29152e+07	7.51435e+06	1.54182e+07	1.23235e+07	9.90925e+06
Pavir.1KG154500	K02636 - cytochrome b6-f complex iron-sulfur subunit (petC)	AT4G03280	PETC,PGR1	photosynthetic electron transfer C	0	347.376	70	18	686	14	24.8	8.24	26510	6	-0.22	0.2	-0.01	0.3	-0.09	-0.07	-0.61	0.57	-0.04	0.357226	0.849945	0.982074	0.998782	0.978966	1	0.548854	0.61838	1	1	1	1	1	1	1	1	1	1	4.47952e+08	7.90956e+08	5.26984e+08	4.53701e+08	2.11999e+08	5.50843e+08	3.98527e+08	4.76574e+08
Pavir.1KG160837	PTHR11177:SF92 - CHITINASE DOMAIN-CONTAINING PROTEIN 1	AT4G01050	TROL	thylakoid rhodanese-like	0	213.805	39	19	544	6	44.3	5.72	11682	0	0.54	-0.19	0.35	0.08	-0.07	-0.24	0.39	0.13	0.52	0.000347019	0.259179	0.0423226	0.650957	0.971114	0.461077	0.0655042	0.869656	0.00495852	0.009676	1	0.234819	1	1	1	0.313149	1	0.0289551	6.39389e+07	7.18447e+07	7.25807e+07	1.04263e+08	9.5851e+07	1.04753e+08	8.59957e+07	7.59455e+07
Pavir.1KG161500	K10704 - ubiquitin-conjugating enzyme E2 variant (UBE2V)	AT2G36060	MMZ3,UEV1C	MMS ZWEI homologue 3	0	124.601	86	14	304	2	16.7	7.03	7014	0	-0.35	0	-0.36	0.27	0.88	0.26	0.26	0	0.26	0.63954	1	0.677289	0.962255	0.0281472	0.986978	0.975194	0.999995	0.920564	1	1	1	1	0.114286	1	1	1	1	6.71447e+06	8.4105e+06	7.8411e+06	6.14349e+06	2.75711e+06	9.24131e+06	6.59506e+06	7.86576e+06
Pavir.1KG164800	PTHR12383:SF25 - CHLOROPLAST PROCESSING PEPTIDASE	AT3G24590	PLSP1	plastidic type i signal peptidase 1	0	83.66	30	7	98	1	33.1	7.91	3630	7	0.93	-0.76	0.17	1.42	0.34	0.01	-0.15	0.64	0.5	0.011167	0.00581875	0.999965	1.48782e-05	0.252795	1	0.943311	0.0588929	0.371542	0.106388	0.11552	1	0.00164988	0.600959	1	1	0.337684	0.807495	6.43012e+06	9.20814e+06	8.35094e+06	1.59594e+07	9.37575e+06	1.76845e+07	1.37286e+07	1.41557e+07
Pavir.1KG176000	PTHR21431//PTHR21431:SF0 - PREFOLDIN SUBUNIT 6 // PREFOLDIN SUBUNIT 6	AT1G29990	PFD6	prefoldin 6	0	44.932	61	8	72	1	14.7	9.5	863	9	-2.24	1.14	-1.1	0.08	2.41	0.41	0.08	0.81	0.9	6.79181e-07	0.0056935	0.00128527	1	2.37526e-07	0.283753	0.995104	0.399417	0.133182	9.88457e-05	0.114103	0.0196994	1	1.79928e-05	1	1	1	0.376791	9.60924e+06	9.97071e+06	9.92243e+06	2.13597e+06	786246	2.09408e+06	3.37289e+06	4.72986e+06
Pavir.1KG177300	K00430 - peroxidase (E1.11.1.7)	AT5G05340	0	Peroxidase superfamily protein	0	49.043	47	11	53	5	34.1	7.3	698	6	1.3	-0.55	0.75	2.37	0.3	0.56	-0.77	1.25	0.49	0.128786	0.995335	0.386409	7.22409e-05	0.932052	0.805438	0.152132	0.0041906	0.566701	0.535889	1	1	0.00547093	1	1	0.568552	0.0563819	1	1.97917e+06	4.7158e+06	1.80928e+06	5.15391e+06	3.91709e+06	4.88248e+06	3.13684e+06	2.8995e+06
Pavir.1KG178000	K00430 - peroxidase (E1.11.1.7)	AT5G05340	0	Peroxidase superfamily protein	0	33.756	30	6	23	3	32.8	8.41	616	0	-6.64	0.15	-6.64	-0.29	6.64	0.27	-1.43	-0.41	-1.84	**	0.970596	**	0.77241	**	0.999854	0.000857601	0.961416	0.000263647	**	1	**	1	**	1	0.0163763	1	0.00298995	1.13544e+06	1.42743e+06	1.07544e+06	N.D	N.D	N.D	903022	1.02351e+06
Pavir.1KG178300	K14455 - aspartate aminotransferase, mitochondrial (GOT2)	AT2G30970	ASP1	aspartate aminotransferase 1	0	588.244	77	32	1073	7	47.8	7.14	29199	0	-0.88	-0.11	-0.99	-0.12	0.41	-0.24	-0.35	0.01	-0.35	0.00355356	0.996379	0.00096049	0.830899	0.503857	0.868246	0.850117	0.992673	0.423972	0.0478805	1	0.0161484	1	0.968108	1	1	1	0.877606	6.46375e+07	8.77961e+07	5.43892e+07	3.64037e+07	3.50904e+07	3.24309e+07	8.39656e+07	6.99033e+07
Pavir.1KG179100	PTHR13194:SF19 - NAD(P)-BINDING ROSSMANN-FOLD SUPERFAMILY PROTEIN	AT4G18810	0	NAD(P)-binding Rossmann-fold superfamily protein	0	314.766	64	38	730	10	64.7	8.87	17161	34	0.04	-0.05	-0.01	-0.06	0.06	-0.13	0.16	0.03	0.19	1	0.9992	0.999915	0.977855	0.999259	0.673085	0.734602	0.999994	0.585279	1	1	1	1	1	1	1	1	1	1.3968e+08	1.55161e+08	1.2834e+08	1.55007e+08	1.28438e+08	1.4346e+08	1.47045e+08	1.44316e+08
Pavir.1KG189500	K13210 - far upstream element-binding protein (FUBP)	AT2G25970	0	KH domain-containing protein	0	89.988	26	14	216	4	70.3	5.88	4065	0	-0.77	0.32	-0.45	1.19	2.23	1.19	0.26	0.33	0.59	0.0271223	0.925006	0.225272	0.000644306	4.81727e-07	0.00146361	0.996223	0.733413	0.347063	0.188844	1	0.773023	0.0238163	2.89132e-05	0.0517334	1	1	0.766556	3.02501e+06	3.34887e+06	3.86493e+06	1.96048e+06	1.28532e+06	2.82113e+06	2.38663e+06	2.67897e+06
Pavir.1KG191300	PTHR24012:SF318 - RNA-BINDING (RRM/RBD/RNP MOTIFS) FAMILY PROTEIN	AT1G17640	0	RNA-binding (RRM/RBD/RNP motifs) family protein	0	138.548	51	15	178	4	39.3	6.42	4914	1	-0.09	0.27	0.18	0.17	0.33	0.18	0.07	0.26	0.33	0.657704	0.613584	1	0.999933	0.102285	0.921461	0.975348	0.968368	0.54122	1	1	1	1	0.315388	1	1	1	1	1.38208e+07	1.28263e+07	1.26044e+07	1.20336e+07	6.06361e+06	1.35218e+07	1.06168e+07	8.12723e+06
Pavir.1KG191900	PTHR15184//PTHR15184:SF52//PTHR15184:SF53 - ATP SYNTHASE // SUBFAMILY NOT NAMED // SUBFAMILY NOT NAMED	AT4G38510	0	ATPase, V1 complex, subunit B protein	0	269.347	71	24	430	1	43.5	5.74	17213	0	-0.74	-0.17	-0.91	-0.14	0.27	-0.89	-0.34	0.58	0.25	0.953441	0.957867	0.438699	0.942558	0.998971	0.639777	0.723238	0.599663	0.999998	1	1	1	1	1	1	1	1	1	460373	1.01509e+06	960785	624776	561368	573876	1.0781e+06	1.14888e+06
Pavir.1KG194700	PTHR11668:SF248 - SERINE/THREONINE-PROTEIN PHOSPHATASE PP2A-1 CATALYTIC SUBUNIT-RELATED	AT1G10430	PP2A-2	protein phosphatase 2A-2	0	21.23	20	4	7	2	35	5.02	130	0	6.64	-6.64	-0.53	.	1.22	-6.64	6.64	.	6.64	**	**	0.659607	.	0.264317	**	**	.	**	**	**	1	.	0.615319	**	**	.	**	N.D	N.D	N.D	422927	686996	549348	791080	380209
Pavir.1KG203900	PTHR21349:SF2 - 50S RIBOSOMAL PROTEIN L21, CHLOROPLASTIC	AT1G35680	0	Ribosomal protein L21	0	43.944	36	8	114	2	23.5	8.54	803	0	-1.95	-0.21	-2.15	-0.03	1.47	0.59	-0.44	-0.83	-1.27	4.07187e-09	0.866529	1.02135e-09	1	7.5943e-08	0.00248499	0.176636	0.000265025	2.81571e-06	3.41942e-06	1	1.11164e-06	1	9.08133e-06	0.075589	0.631319	0.00803126	0.0001258	4.59257e+06	3.81019e+06	4.42637e+06	1.15405e+06	1.00553e+06	1.14786e+06	3.73082e+06	5.97677e+06
Pavir.1KG208521	K02113 - F-type H+-transporting ATPase subunit delta (ATPF1D, atpH)	AT4G09650	ATPD	ATP synthase delta-subunit gene	0	421.355	51	19	770	14	37.6	8.19	28657	9	-0.6	0.54	-0.06	0.31	0.27	0.15	-0.63	0.69	0.06	0.0824443	0.5746	0.886328	0.914707	0.481548	0.93787	0.322784	0.527893	0.999905	0.402904	1	1	1	0.945012	1	0.938932	1	1	4.91372e+08	9.25669e+08	7.00994e+08	4.93213e+08	2.30074e+08	4.62272e+08	4.05632e+08	4.83028e+08
Pavir.1KG208638	PTHR10516:SF269 - PEPTIDYL-PROLYL CIS-TRANS ISOMERASE FKBP16-2, CHLOROPLASTIC	AT4G39710	FKBP16-2	FK506-binding protein 16-2	0	209.26	56	16	621	2	22.7	9.17	18686	20	0.14	-0.14	-0.01	0.34	0.02	-0.18	-0.18	0.38	0.19	0.762027	0.99922	0.961944	0.999984	0.831116	0.999948	0.999792	0.924191	0.99353	1	1	1	1	1	1	1	1	1	1.5162e+08	2.41921e+08	1.5076e+08	1.69182e+08	9.69233e+07	1.66705e+08	1.67401e+08	1.7579e+08
Pavir.1KG208703	PTHR30620//PTHR30620:SF45 - PERIPLASMIC BETA-GLUCOSIDASE-RELATED // SUBFAMILY NOT NAMED	AT1G78060	0	Glycosyl hydrolase family protein	0	12.55	6	4	22	4	90.9	7.23	279	0	0.16	-0.42	-0.26	-0.74	-0.83	-0.73	0.08	-0.43	-0.36	0.583652	0.641153	1	0.16984	0.00331059	0.0585914	0.999998	0.92755	0.84803	1	1	1	1	0.0210585	0.703874	1	1	1	1.94176e+06	1.79248e+06	1.6855e+06	2.00478e+06	4.2742e+06	1.83749e+06	2.29303e+06	2.72323e+06
Pavir.1KG219100	PTHR11627//PTHR11627:SF21 - FRUCTOSE-BISPHOSPHATE ALDOLASE // SUBFAMILY NOT NAMED	AT2G36460	0	Aldolase superfamily protein	0	289.785	71	25	494	1	38.7	7.33	10847	0	-0.74	-0.24	-0.98	-0.15	1.4	-0.61	0.81	0.23	1.03	0.0072037	0.999864	0.0107141	0.635652	0.000389179	0.131637	0.04437	0.702553	0.00396906	0.0774495	1	0.0919291	1	0.00411011	1	0.243654	1	0.0241739	889237	1.31777e+06	867769	660539	483948	530740	808948	1.09276e+06
Pavir.1KG224500	PTHR13711:SF213 - PROTEIN HMG-20	AT1G04880	0	HMG (high mobility group) box protein with ARID/BRIGHT DNA-binding domain	0	15.89	10	3	5	3	51.8	8.05	198	0	1	-0.34	0.67	0.13	-0.39	-6.64	0.48	6.64	6.64	0.132146	0.928781	0.485416	0.999999	0.819843	**	0.698544	**	**	0.544811	1	1	1	1	**	1	**	**	589447	968645	442460	1.18273e+06	1.63044e+06	719986	743332	814115
Pavir.1KG224700	K01373 - cathepsin F (CTSF)	AT4G39090	RD19,RD19A	Papain family cysteine protease	0	185.086	44	16	277	4	40.4	6.7	9756	12	0.52	0.34	0.86	0	1.43	-0.59	1.94	0.93	2.87	0.557272	0.925723	0.0964538	0.999994	0.00341591	0.410728	0.000152028	0.0372706	5.24675e-07	1	1	0.429541	1	0.0216377	1	0.00524612	0.24267	3.52804e-05	1.77205e+07	2.123e+07	2.32581e+07	3.04023e+07	2.06722e+07	3.76986e+07	1.67598e+07	1.62808e+07
Pavir.1KG227100	K00215 - 4-hydroxy-tetrahydrodipicolinate reductase (dapB)	AT3G59890	0	Dihydrodipicolinate reductase, bacterial/plant	0	36.68	22	8	67	3	36.8	7.31	1090	5	-0.41	0.01	-0.4	-0.57	0.83	-0.37	0.99	-0.19	0.8	0.0187159	0.999992	0.0315746	0.00801075	0.000113925	0.0495784	5.34888e-05	0.996636	0.000173923	0.151999	1	0.195295	0.158429	0.00168164	0.631151	0.0027257	1	0.00221801	9.70246e+06	1.07197e+07	9.5078e+06	8.38136e+06	5.74951e+06	7.30092e+06	9.63929e+06	9.95153e+06
Pavir.1KG238500	KOG1683//KOG2304 - Hydroxyacyl-CoA dehydrogenase/enoyl-CoA hydratase // 3-hydroxyacyl-CoA dehydrogenase	AT4G29010	AIM1	Enoyl-CoA hydratase/isomerase family	0	9.445	6	3	10	1	78.4	9.1	153	0	-0.38	0.15	-0.23	-0.13	1.01	-0.03	0.76	0.05	0.81	0.99693	1	0.996206	0.990924	0.0374	0.999969	0.423512	0.947324	0.0730287	1	1	1	1	0.142501	1	1	1	0.234524	551377	583810	369298	423483	394321	502351	377744	496236
Pavir.1KG262800	3.6.4.8 - Proteasome ATPase / RP triple-A protein	AT5G58290	RPT3	regulatory particle triple-A ATPase 3	0	158.353	69	16	247	16	46.6	6.07	2833	0	-0.05	0.08	0.02	0.13	0.69	0.21	0.51	-0.01	0.5	0.992662	1	0.99064	0.381941	4.86501e-06	0.155326	0.000826081	0.997892	0.00272454	1	1	1	1	0.000170767	1	0.0161371	1	0.0179933	4.70021e+07	3.7956e+07	4.78285e+07	4.52613e+07	3.42688e+07	4.69466e+07	4.46968e+07	4.45021e+07
Pavir.1KG264721	K02904 - large subunit ribosomal protein L29 (RP-L29, rpmC)	AT5G65220	0	Ribosomal L29 family protein	0	46.918	37	7	115	7	18.2	11	1495	0	0.07	-0.52	-0.45	0.08	-0.51	0.04	-0.53	-0.47	-1	0.999784	0.310662	0.156409	0.99974	0.108553	0.99483	0.0206101	0.205486	0.000134602	1	1	0.60355	1	0.33018	1	0.146369	0.814027	0.00184438	2.6368e+07	2.59045e+07	2.89445e+07	3.18166e+07	1.92821e+07	2.76743e+07	2.97684e+07	3.77769e+07
Pavir.1KG264942	K14396 - polyadenylate-binding protein 2 (PABPN1, PABP2)	AT5G10350	0	RNA-binding (RRM/RBD/RNP motifs) family protein	0	79.25	38	9	136	6	24	5.1	4256	0	0.04	0.1	0.14	0.65	0.18	0.15	-0.43	0.6	0.17	0.999998	0.999996	0.999674	0.092637	0.999949	0.987781	0.245126	0.251511	1	1	1	1	0.805708	1	1	0.791623	0.926206	1	5.91049e+06	5.51416e+06	5.59922e+06	5.76465e+06	3.95913e+06	8.80431e+06	5.21916e+06	5.22466e+06
Pavir.1KG265700	K02995 - small subunit ribosomal protein S8e (RP-S8e, RPS8)	AT5G59240	0	Ribosomal protein S8e family protein	0	161.707	63	16	287	1	24.9	10.4	9070	0	0.21	-0.36	-0.16	-0.19	-6.64	-6.64	-6.64	6.64	.	0.941986	0.996395	0.994089	0.834575	**	**	**	**	.	1	1	1	1	**	**	**	**	.	255658	898238	219153	295021	478784	126974	197186	478658
Pavir.1KG273400	K11717 - cysteine desulfurase / selenocysteine lyase (sufS)	AT1G08490	ATCPNIFS,ATNFS2,ATSUFS,CPNIFS,SUFS	chloroplastic NIFS-like cysteine desulfurase	0	47.411	20	7	66	1	49.1	6.74	1056	0	0.08	0.1	0.18	-0.39	-0.32	-0.15	0.15	-0.15	0.01	0.667131	0.995741	0.902813	0.6882	0.795778	0.886438	0.552207	0.941092	0.959284	1	1	1	1	1	1	1	1	1	672377	450048	761238	712403	979418	648945	756760	601967
Pavir.1KG288100	PTHR24322//PTHR24322:SF619 - FAMILY NOT NAMED // 3-OXOACYL-[ACYL-CARRIER-PROTEIN] REDUCTASE, CHLOROPLASTIC	AT1G24360	0	NAD(P)-binding Rossmann-fold superfamily protein	0	17.885	19	4	31	3	35.8	8.65	121	0	-0.25	-0.09	-0.34	-0.55	-0.33	0.34	-0.02	-0.98	-1.01	0.999997	0.885074	0.954752	0.990891	0.228471	0.92142	0.766171	0.0680082	0.00338074	1	1	1	1	0.559367	1	1	0.378895	0.0211519	8.99455e+07	6.01882e+07	8.93047e+07	7.08479e+07	1.01122e+08	7.52802e+07	9.51868e+07	1.04889e+08
Pavir.1KG288900	PTHR13020//PTHR13020:SF34 - UBIQUITIN-ASSOCIATED UBA/UBX DOMAIN-CONTAINING // UBX DOMAIN-CONTAINING PROTEIN 4	AT1G04850	0	ubiquitin-associated (UBA)/TS-N domain-containing protein	0	23.358	17	5	46	5	47	6.04	563	0	-0.59	-0.12	-0.7	-0.29	0.57	0.18	0.27	-0.58	-0.31	0.0786922	0.9292	0.00841564	0.935553	0.0504833	0.937213	0.849762	0.0501591	0.469714	0.390944	1	0.0787385	1	0.182813	1	1	0.303718	0.93312	4.38046e+06	3.64623e+06	4.55883e+06	2.91823e+06	1.96637e+06	3.83551e+06	4.74512e+06	5.22307e+06
Pavir.1KG290100	K12164 - ubiquitin-like modifier-activating enzyme 5 (UBA5, UBE1DC1)	AT1G05350	0	NAD(P)-binding Rossmann-fold superfamily protein	0	25.91	19	7	22	7	46	4.74	322	0	0.87	-1.46	-0.59	0.56	0.49	-0.54	0.8	-0.36	0.44	0.00356275	0.000809851	0.992283	0.282555	0.999964	0.500253	0.18735	0.939168	0.754828	0.0478805	0.0275133	1	1	1	1	0.658331	1	1	1.00224e+06	1.07842e+06	961343	1.82547e+06	4.2469e+06	1.79784e+06	3.23247e+06	2.74915e+06
Pavir.1KG293905	K02925 - large subunit ribosomal protein L3e (RP-L3e, RPL3)	AT1G43170	ARP1,emb2207,RP1,RPL3A	ribosomal protein 1	0	36.018	24	8	25	8	44.5	10.08	664	0	0.85	-2.14	-1.29	0.9	0.42	-0.52	0.37	-0.72	-0.35	0.463126	0.09636	0.964282	0.971568	0.999706	0.945277	0.997392	0.964832	0.999931	1	0.762688	1	1	1	1	1	1	1	912323	1.31808e+06	592911	1.63915e+06	1.1096e+07	878655	4.01544e+06	6.56196e+06
Pavir.1KG296000	PTHR22958//PTHR22958:SF9 - RELATED TO MULTIFUNCTIONAL CYCLIN-DEPENDENT KINASE-RELATED // SUBFAMILY NOT NAMED	AT3G02040	SRG3	senescence-related gene 3	0.001	4.344	5	2	6	2	41.8	5.44	48	0	6.64	-6.64	0.92	6.64	2.22	0.12	2.25	0.77	3.02	**	**	0.414923	**	0.0017591	0.999995	0.00248798	0.409235	7.79247e-05	**	**	1	**	0.0129728	1	0.0353289	1	0.00123706	N.D	N.D	N.D	774657	452679	1.08503e+06	686441	251166
Pavir.1KG297000	PF13837 - Myb/SANT-like DNA-binding domain (Myb_DNA-bind_4)	AT2G33550	0	Homeodomain-like superfamily protein	0	43.147	27	8	124	3	33.5	5.02	2448	5	0.27	0.26	0.53	0.03	0.07	-0.3	0.31	0.6	0.91	0.996338	0.664035	0.29373	0.999995	0.897752	0.495725	0.399167	0.0451718	0.000651889	1	1	0.907271	1	1	1	1	0.280632	0.00592036	8.98204e+06	9.49856e+06	8.90253e+06	1.08267e+07	6.90443e+06	1.2673e+07	7.47971e+06	7.03794e+06
Pavir.1KG297200	K07213 - copper chaperone (ATOX1, ATX1, copZ)	AT3G56240	CCH	copper chaperone	0	69.087	46	8	164	2	11.7	4.79	2941	0	-0.19	1.07	0.88	0.71	1.3	1	0.4	0.79	1.19	0.990854	0.727327	0.988175	0.466648	0.053642	0.667146	0.999059	0.526627	0.253427	1	1	1	1	0.191959	1	1	1	0.607952	4.84898e+06	5.34117e+06	3.08409e+06	4.25221e+06	2.04576e+06	4.34573e+06	2.3033e+06	1.8159e+06
Pavir.1KG307300	K15979 - staphylococcal nuclease domain-containing protein 1 (SND1)	AT5G07350	AtTudor1,TSN1,Tudor1	TUDOR-SN protein 1	0	30.417	11	7	16	2	108	7.18	162	6	0.23	-1.25	-1.02	0.39	0.73	-0.71	0.58	-0.16	0.42	0.815996	0.0827739	0.671895	0.954483	0.941781	0.959378	0.788822	0.953783	0.99977	1	0.696507	1	1	1	1	1	1	1	1.1823e+06	1.45061e+06	785850	1.38823e+06	3.29513e+06	965968	3.37095e+06	2.81252e+06
Pavir.1KG308700	PTHR14110//PTHR14110:SF11 - MITOCHONDRIAL IMPORT INNER MEMBRANE TRANSLOCASE SUBUNIT TIM22 // SUBFAMILY NOT NAMED	AT5G24650	0	Mitochondrial import inner membrane translocase subunit Tim17/Tim22/Tim23 family protein	0	75.671	44	12	242	3	28.3	9.94	2921	10	-0.11	0.03	-0.08	-0.12	-0.05	0.16	-0.05	-0.25	-0.29	0.81981	1	0.86161	0.94349	0.999895	0.996665	0.99453	0.688739	0.291783	1	1	1	1	1	1	1	1	0.673977	3.88583e+07	4.71465e+07	3.59433e+07	4.14761e+07	3.60602e+07	2.94568e+07	3.81615e+07	4.65154e+07
Pavir.1KG309400	PTHR10015//PTHR10015:SF164 - HEAT SHOCK TRANSCRIPTION FACTOR // HEAT STRESS TRANSCRIPTION FACTOR A-3	AT5G03720	AT-HSFA3,HSFA3	heat shock transcription factor A3	0	5.109	3	2	15	1	61.8	5.2	93	0	-0.45	0.33	-0.12	-0.31	0.55	-0.45	0.42	0.47	0.89	0.565785	0.990021	0.948361	0.999997	0.169732	0.992832	0.947908	0.868958	0.285858	1	1	1	1	0.4575	1	1	1	0.66282	1.11098e+06	1.85529e+06	1.83707e+06	1.34532e+06	523445	1.44568e+06	980756	1.46124e+06
Pavir.1KG312200	K01802 - peptidylprolyl isomerase (E5.2.1.8)	AT2G21130	0	Cyclophilin-like peptidyl-prolyl cis-trans isomerase family protein	0	380.432	80	14	735	2	18.3	8.46	22380	35	-0.43	0.15	-0.28	0.31	0.74	0.34	0	0.12	0.12	0.0420693	0.997215	0.137475	0.815577	0.00143366	0.682614	0.999988	0.999868	0.996033	0.25485	1	0.553585	1	0.011214	1	1	1	1	3.85225e+08	4.53763e+08	4.30599e+08	3.19201e+08	1.51569e+08	3.43611e+08	3.59874e+08	3.88599e+08
Pavir.1KG317900	PF07883 - Cupin domain (Cupin_2)	AT3G10080	0	RmlC-like cupins superfamily protein	0	24.697	25	3	17	3	23.9	6.8	364	0	-0.71	2.36	1.66	0.41	-0.25	-6.64	-1.37	6.64	6.64	0.0605094	0.000332482	0.1134	0.783716	0.915498	**	0.0347121	**	**	0.326455	0.0145673	0.483517	1	1	**	0.206812	**	**	2.61059e+06	2.62766e+06	2.20354e+06	1.69361e+06	498061	1.59704e+06	663731	506885
Pavir.1KG318800	PTHR11220//PTHR11220:SF22 - HEME-BINDING PROTEIN-RELATED // SUBFAMILY NOT NAMED	AT3G10130	0	SOUL heme-binding family protein	0	32.901	63	8	33	8	23	5.34	1229	0	0.45	0.46	0.91	-0.08	-0.18	-0.23	0.35	0.62	0.96	0.993859	0.943271	0.591366	1	1	0.905159	0.997748	0.331277	0.121574	1	1	1	1	1	1	1	1	0.352645	5.6845e+06	4.88137e+06	6.75076e+06	7.78614e+06	4.24332e+06	9.43751e+06	4.13919e+06	3.84285e+06
Pavir.1KG319400	3.5.1.53 - N-carbamoylputrescine amidase	AT2G27450	ATNLP1,CPA,NLP1	nitrilase-like protein 1	0	54.509	33	6	84	6	33.2	6.37	1720	0	0.01	0.38	0.39	0.21	0.63	0.15	0.43	0.45	0.87	0.996593	0.531999	0.211569	0.97116	0.0381199	1	0.0672656	0.147367	0.000287597	1	1	0.742095	1	0.144608	1	0.319238	0.644856	0.00320693	9.24053e+06	9.46846e+06	7.84799e+06	9.2901e+06	8.3077e+06	1.10566e+07	7.6439e+06	6.73128e+06
Pavir.1KG319800	K02955 - small subunit ribosomal protein S14e (RP-S14e, RPS14)	AT3G52580	0	Ribosomal protein S11 family protein	0	92.264	54	11	260	3	16.4	10.45	5027	2	-0.58	-0.25	-0.83	-0.37	1	-0.31	0.8	-0.32	0.48	0.995769	0.220611	0.0660154	0.999998	0.02087	0.879543	0.0514553	0.785774	0.554641	1	1	0.326117	1	0.0903669	1	0.267835	1	1	6.48794e+06	2.32785e+06	5.89506e+06	4.58962e+06	3.95339e+06	3.37962e+06	7.01764e+06	7.39284e+06
Pavir.1KG320600	K13458 - disease resistance protein (RAR1)	AT5G51700	ATRAR1,PBS2,RAR1,RPR2	protein binding;zinc ion binding	0	16.92	38	4	10	2	24.8	8.12	183	2	-6.64	0.35	-6.64	1.45	6.64	0.01	-1.09	1.8	0.72	**	0.91458	**	0.0856415	**	0.999224	0.0787501	0.00523245	0.738979	**	1	**	0.764129	**	1	0.356792	0.0650047	1	710295	544536	534849	N.D	N.D	N.D	425884	484036
Pavir.1KG323000	K03386 - peroxiredoxin (alkyl hydroperoxide reductase subunit C) [EC:1.11.1.15] (E1.11.1.15, PRDX, ahpC)	AT5G06290	2-Cys Prx B,2CPB	2-cysteine peroxiredoxin B	0	376.81	59	17	771	2	28	6.37	28943	29	0.22	0.25	0.48	0.11	0	0.14	0.1	0.23	0.33	0.597023	0.0800515	0.00227592	0.929734	0.991786	0.910208	0.81341	0.089745	0.00544495	1	0.684478	0.0308867	1	1	1	1	0.453621	0.0311963	6.60629e+08	6.89968e+08	7.74465e+08	8.04394e+08	7.77517e+08	8.04163e+08	6.14662e+08	5.78312e+08
Pavir.1KG327900	PTHR13215 - RNA POLYMERASE II TRANSCRIPTIONAL COACTIVATOR	AT5G09250	KIWI	ssDNA-binding transcriptional regulator	0	18.762	32	2	34	2	11.3	9.61	1068	0	0.27	-0.28	-0.02	0.22	0.07	-0.03	0.12	-0.03	0.09	1	0.976251	0.953817	0.713229	0.970283	1	0.990747	0.995093	1	1	1	1	1	1	1	1	1	1	1.44709e+06	1.43842e+06	1.82174e+06	1.85114e+06	1.1212e+06	1.73891e+06	1.98213e+06	1.75964e+06
Pavir.1KG335100	PF07887 - Calmodulin binding protein-like (Calmodulin_bind)	AT5G57580	0	Calmodulin-binding protein	0	40.888	15	7	43	2	71.7	6.52	1224	5	-1.23	0.38	-0.85	-0.8	1.14	-2.1	0.71	1.67	2.38	0.0328081	0.482335	0.724418	0.24481	0.239498	0.0068856	0.835502	0.0180928	0.00115616	0.213253	1	1	1	0.578422	0.157275	1	0.148522	0.00902785	5.96966e+06	2.15826e+06	2.15579e+06	922443	1.67471e+06	732901	1.87389e+06	1.66389e+06
Pavir.1KG335600	K18121 - glyoxylate/succinic semialdehyde reductase (GLYR)	AT3G25530	ATGHBDH,GHBDH,GLYR1,GR1	glyoxylate reductase 1	0	79.852	37	8	106	4	38.1	8.91	1801	6	0.12	0.06	0.18	0.04	0.01	0	0.09	0.1	0.19	0.999999	0.993726	0.998942	0.999977	0.996221	1	0.989698	0.999904	0.919877	1	1	1	1	1	1	1	1	1	7.1308e+07	7.69373e+07	6.95953e+07	7.72926e+07	5.48204e+07	8.57631e+07	6.81671e+07	6.83679e+07
Pavir.1KG338300	1.1.1.100 - 3-oxoacyl-[acyl-carrier-protein] reductase	AT1G10310	0	NAD(P)-binding Rossmann-fold superfamily protein	0	25.151	19	6	35	1	29.3	9.35	219	4	-0.23	0.38	0.15	0.22	0.41	-0.1	-0.03	0.69	0.66	0.726778	0.742221	1	0.999474	0.167441	0.948923	0.997333	0.0809572	0.023908	1	1	1	1	0.4575	1	1	0.427879	0.0984265	6.38561e+06	8.7956e+06	7.2179e+06	6.17217e+06	5.47854e+06	6.82843e+06	5.44278e+06	5.55859e+06
Pavir.1KG339800	PTHR12321//PTHR12321:SF49 - CPG BINDING PROTEIN // SUBFAMILY NOT NAMED	AT3G42790	AL3	alfin-like 3	0	11.928	16	4	31	1	28.5	6.32	79	3	1.02	0.23	1.24	0.09	-0.38	0.23	0.54	0.09	0.63	0.237409	0.999851	0.119763	0.988527	1	0.999999	0.733255	0.960744	0.205065	0.787011	1	0.502689	1	1	1	1	1	0.520983	3.87193e+06	2.74673e+06	3.37448e+06	6.83303e+06	3.91087e+06	8.42583e+06	2.88499e+06	2.81065e+06
Pavir.1KG340300	PTHR11262//PTHR11262:SF4 - HSL AND CLP PROTEASE // ATP-DEPENDENT CLP PROTEASE ATP-BINDING SUBUNIT CLPX-LIKE, MITOCHONDRIAL	AT1G33360	0	ATP-dependent Clp protease	0	17.579	10	4	20	4	67.9	6.55	715	0	-0.02	-1.79	-1.81	0.12	1.36	-1.01	1.22	-0.66	0.56	1	0.113555	0.115277	1	0.404951	0.425934	0.484741	0.995587	0.870226	1	0.831317	0.489095	1	0.846606	1	1	1	1	1.33647e+06	1.31665e+06	1.4519e+06	1.28999e+06	1.52685e+06	1.31562e+06	1.88345e+06	4.62348e+06
Pavir.1KG345300	K13418 - somatic embryogenesis receptor kinase 1 [EC:2.7.10.1 2.7.11.1] (SERK1)	AT1G71830	ATSERK1,SERK1	somatic embryogenesis receptor-like kinase 1	0	65.59	19	10	68	10	68.6	5.72	1383	0	0.66	0.23	0.89	0.11	0.76	0.21	1.31	0.12	1.44	0.0180566	0.367362	0.000240623	0.99999	0.00084744	0.967231	1.71268e-06	0.776317	2.05658e-07	0.148818	1	0.0060026	1	0.00732836	1	0.000264609	1	1.6665e-05	5.8842e+06	8.78651e+06	6.369e+06	1.00666e+07	1.06029e+07	9.02975e+06	6.23141e+06	5.27783e+06
Pavir.1KG347110	PTHR33399//PTHR33399:SF5 - FAMILY NOT NAMED // PSBQ-LIKE PROTEIN 1, CHLOROPLASTIC	AT1G14150	PQL1,PQL2	PsbQ-like 2	0	113.407	30	11	350	3	24.1	9.77	6875	0	0.34	-0.09	0.24	-0.11	-0.47	-0.04	-0.03	-0.16	-0.19	0.116855	0.99688	0.336617	0.967246	0.00501912	1	0.997193	0.628917	0.280864	0.504177	1	0.977426	1	0.0291995	1	1	1	0.65951	4.44253e+07	4.5064e+07	4.16909e+07	5.60653e+07	5.17956e+07	5.79239e+07	4.3397e+07	4.74401e+07
Pavir.1KG349400	PTHR18860//PTHR18860:SF36 - 14-3-3 PROTEIN // SUBFAMILY NOT NAMED	AT3G02520	GF14 NU,GRF7	general regulatory factor 7	0	287.585	85	30	730	13	29.6	4.77	15014	0	0.34	-0.53	-0.19	-0.35	-0.16	-0.46	0.53	-0.41	0.12	0.69062	0.178225	0.958445	0.504996	0.999991	0.670242	0.0531147	0.110668	0.999875	1	1	1	1	1	1	0.272265	0.531077	1	5.74958e+07	5.49023e+07	4.43605e+07	6.93784e+07	8.01903e+07	4.91485e+07	9.01116e+07	7.92121e+07
Pavir.1KG350505	Photosystem II 5 kD protein	AT1G51400	0	Photosystem II 5 kD protein	0	45.495	13	3	169	3	10.6	10.36	2813	0	-0.38	-0.49	-0.88	0.67	0.34	-0.16	-0.71	0.33	-0.38	0.604247	0.27276	0.00968222	0.506784	0.638395	0.923356	0.473972	0.994838	0.870035	1	1	0.0868798	1	1	1	1	1	1	6.79258e+07	1.05551e+08	9.46563e+07	7.26966e+07	3.03071e+07	9.19944e+07	2.16934e+08	1.33327e+08
Pavir.1KG353200	AT3G07640	AT3G07640	0	0	0	23.931	31	5	40	5	25.5	5.99	732	0	-0.66	0.32	-0.33	-0.19	0.83	-0.02	0.36	0.16	0.52	0.00616857	0.254142	0.496073	0.916197	0.000620842	0.998916	0.298864	0.99387	0.0876714	0.0697118	1	1	1	0.00573711	1	0.889569	1	0.270951	3.67714e+06	4.69709e+06	4.06487e+06	3.0778e+06	2.03601e+06	2.58148e+06	2.69205e+06	3.55765e+06
Pavir.1KG355100	PTHR10098//PTHR10098:SF117 - RAPSYN-RELATED // SUBFAMILY NOT NAMED	AT3G14110	FLU	Tetratricopeptide repeat (TPR)-like superfamily protein	0	15.6	8	2	32	2	34	9.64	1394	0	-1.27	0.39	-0.87	-0.11	1.72	0.12	0.56	0.17	0.73	8.53704e-05	0.309953	0.00401764	0.986307	1.04013e-06	0.77871	0.0177628	1	0.0143423	0.00371828	1	0.0470839	1	5.00417e-05	1	0.132218	1	0.065846	1.56873e+06	1.53186e+06	1.36914e+06	636006	573343	792195	1296376	991449
Pavir.1KG355700	PTHR23344//PTHR23344:SF29//PTHR23344:SF8 - GLYCEROPHOSPHORYL DIESTER PHOSPHODIESTERASE // SUBFAMILY NOT NAMED // GLYCEROPHOSPHODIESTER PHOSPHODIESTERASE-LIKE PROTEIN-RELATED	AT5G55480	SVL1	SHV3-like 1	0	50.351	14	9	119	9	80.6	5.54	2384	0	0.85	-0.24	0.61	-0.8	-0.81	-0.56	0.84	-0.48	0.36	0.326181	0.999924	0.524786	0.278311	0.13707	0.656163	0.563784	0.951792	0.988639	0.953144	1	1	1	0.393055	1	1	1	1	1.27226e+07	8.15918e+06	8.30172e+06	1.49895e+07	4.97676e+07	8.82437e+06	1.26542e+07	9.81654e+06
Pavir.1KG357100	K02934 - large subunit ribosomal protein L6e (RP-L6e, RPL6)	AT1G74050	0	Ribosomal protein L6 family protein	0	15.983	15	4	24	1	24.2	10.18	124	0	6.64	-6.64	0.94	6.64	0.77	-0.38	2.46	-0.37	2.09	**	**	0.185603	**	0.998251	0.99995	0.0374856	0.894061	0.265357	**	**	0.67627	**	1	1	0.219489	1	0.629762	N.D	N.D	N.D	857121	7.49291e+06	683303	669766	446079
Pavir.1KG362700	PTHR10438:SF229 - THIOREDOXIN-LIKE 4, CHLOROPLASTIC	AT1G07700	0	Thioredoxin superfamily protein	0	62.385	45	7	101	7	23.9	5.19	3790	0	-0.6	0.41	-0.19	-0.02	0.01	0.07	-0.57	0.32	-0.25	0.0356195	0.429898	0.798163	0.999266	0.928787	0.989939	0.545611	0.990334	0.938822	0.226832	1	1	1	1	1	1	1	1	1.0862e+07	1.47979e+07	8.74752e+06	7.16748e+06	4.95525e+06	7.60995e+06	8.15591e+06	7.99236e+06
Pavir.1KG363000	PTHR23024//PTHR23024:SF180 - MEMBER OF 'GDXG' FAMILY OF LIPOLYTIC ENZYMES // SUBFAMILY NOT NAMED	AT1G47480	0	alpha/beta-Hydrolases superfamily protein	0	31.205	28	6	62	3	34.9	5.92	1149	3	-0.09	0.35	0.26	-0.04	0.35	-0.15	0.3	0.46	0.76	0.999097	0.673957	0.364769	0.965774	0.237474	0.599032	0.453959	0.00572009	0.000112574	1	1	1	1	0.576751	1	1	0.0688215	0.00164288	8.0491e+06	6.10853e+06	8.10417e+06	7.55973e+06	7.46304e+06	8.07049e+06	6.31326e+06	5.61393e+06
Pavir.1KG365400	PTHR11804//PTHR11804:SF42 - PROTEASE M3 THIMET OLIGOPEPTIDASE-RELATED // SUBFAMILY NOT NAMED	AT1G67700	0	0	0	171.842	57	17	380	2	28.5	9.99	12807	17	-0.33	-0.23	-0.56	-0.13	-0.08	-0.07	-0.29	-0.28	-0.57	0.314703	0.999998	0.4199	0.527377	0.927739	0.996611	0.75468	0.289854	0.0174197	0.938498	1	1	1	1	1	1	1	0.0773087	1.13373e+08	8.41822e+07	8.17249e+07	8.67455e+07	6.41484e+07	6.67567e+07	7.46845e+07	9.87026e+07
Pavir.1KG368000	KOG0784 - Isocitrate dehydrogenase, gamma subunit	AT4G35260	IDH-I,IDH1	isocitrate dehydrogenase 1	0	65.502	41	9	116	5	40.2	8.21	2953	3	-0.71	0.13	-0.58	-0.26	0.61	-0.09	0.16	-0.04	0.12	0.000632592	0.997917	0.00206615	0.417907	0.000348162	0.903034	0.266681	0.999987	0.40027	0.0142441	1	0.0290226	1	0.00378915	1	0.828146	1	0.845367	1.91857e+07	1.78023e+07	1.46734e+07	1.36019e+07	1.08852e+07	1.07841e+07	1.63195e+07	1.57975e+07
Pavir.1KG368100	PTHR23115//PTHR23115:SF146 - TRANSLATION FACTOR // SUBFAMILY NOT NAMED	AT4G20360	ATRAB8D,ATRABE1B,RABE1b	RAB GTPase homolog E1B	0	817.28	79	45	1997	3	50.6	6.48	58105	0	-0.72	-0.02	-0.74	-0.31	0.19	0.1	-0.23	-0.43	-0.66	0.000905042	0.999134	0.00255408	0.279131	0.999988	0.935131	0.16303	0.103246	0.000497045	0.0184945	1	0.0335025	1	1	1	0.595849	0.50456	0.00479541	3.68786e+07	4.48122e+07	3.3951e+07	2.80062e+07	1.99573e+07	2.2328e+07	33875318	3.73931e+07
Pavir.1KG368900	PTHR12231//PTHR12231:SF150 - CTX-RELATED TYPE I TRANSMEMBRANE PROTEIN // RHODANESE-LIKE DOMAIN-CONTAINING PROTEIN 11, CHLOROPLASTIC	AT4G24750	0	Rhodanese/Cell cycle control phosphatase superfamily protein	0	21.066	19	6	44	6	31.9	8.97	327	0	0.12	-0.01	0.11	-0.43	-0.36	-0.05	0.18	-0.38	-0.2	0.999971	0.999979	1	0.936761	0.995107	1	0.407414	0.845896	0.991374	1	1	1	1	1	1	1	1	1	9.02195e+06	1.32426e+07	1.15877e+07	1.25765e+07	1.3742e+07	1.01542e+07	1.28227e+07	1.1587e+07
Pavir.1KG370300	K12870 - pre-mRNA-splicing factor ISY1 (ISY1)	AT3G18790	0	0	0	42.95	28	6	35	6	36.4	6.76	717	0	-0.71	0.13	-0.57	0.53	1.36	0.47	0.13	0.19	0.32	0.00520674	0.993952	0.0221069	0.310941	6.873e-06	0.33659	0.864723	0.990723	0.425321	0.0620132	1	0.154363	1	0.000208321	1	1	1	0.879032	2.70805e+06	2.89572e+06	3.21529e+06	1.97763e+06	1.36542e+06	1.77444e+06	2.64087e+06	3.08155e+06
Pavir.1KG376200	PTHR35484//PTHR35484:SF2 - FAMILY NOT NAMED // OUTER ENVELOPE PORE PROTEIN 37, CHLOROPLASTIC	AT2G43950	ATOEP37,OEP37	chloroplast outer envelope protein 37	0	37.203	27	7	31	7	41.7	7.42	861	0	0.35	-0.87	-0.52	-0.79	-0.96	-0.34	0.18	-1.33	-1.15	0.995784	0.746461	0.968224	0.156626	0.0711757	0.986194	0.999999	0.0440822	0.0557357	1	1	1	1	0.238642	1	1	0.276018	0.188722	1.33424e+06	2.29008e+06	1.24972e+06	1.70141e+06	2.01723e+06	1.66365e+06	2.44433e+06	2.59945e+06
Pavir.1KG376600	PF12204 - Domain of unknown function (DUF3598) (DUF3598)	AT3G29185	0	Domain of unknown function (DUF3598)	0	7.615	8	3	9	2	44	5.53	293	1	0.05	-0.51	-0.47	-2.54	-1.1	0.46	1.49	-3.52	-2.02	0.999996	0.855495	0.731743	1.86055e-05	0.160765	0.389234	0.00464187	1.07333e-07	0.000119522	1	1	1	0.0018941	0.445614	1	0.0536657	4.2547e-05	0.00168929	829114	784907	758121	811977	982227	528748	1.1212e+06	1.32585e+06
Pavir.1KG377200	K11090 - lupus La protein (LA, SSB)	AT4G32720	AtLa1,La1	La protein 1	0	13.999	12	3	12	1	50.5	5.71	231	0	.	.	.	.	6.64	.	6.64	.	6.64	.	.	.	.	**	.	**	.	**	.	.	.	.	**	.	**	.	**	N.D	N.D	N.D	N.D	N.D	N.D	N.D	N.D
Pavir.1KG377400	K12896 - splicing factor, arginine/serine-rich 7 (SFRS7)	AT4G31580	RSZP22,SRZ-22,SRZ22	serine/arginine-rich 22	0	42.213	36	8	123	5	26.9	11.66	1431	3	-0.46	0.37	-0.09	0.17	0.76	0.04	0.13	0.5	0.63	0.0187356	0.612063	0.427853	0.995749	0.00172496	1	0.999278	0.287703	0.122762	0.151999	1	1	1	0.0127833	1	1	1	0.355302	2.7054e+07	4.15984e+07	3.19094e+07	2.31208e+07	1.17345e+07	2.33325e+07	2.29479e+07	2.46461e+07
Pavir.1KG377500	AT4G28025	AT4G28025	0	0	0	20.059	11	2	64	2	16.3	10.08	1976	0	0.08	0.48	0.56	0.15	0.39	0.02	0.32	0.61	0.93	0.69289	0.465057	0.0278304	0.984103	0.936251	1	0.535138	0.154463	0.00384336	1	1	0.181263	1	1	1	1	0.666461	0.0235708	8.10984e+06	8.88063e+06	9.34165e+06	8.8614e+06	9.41505e+06	1.45667e+07	6.36954e+06	6.29109e+06
Pavir.1KG377600	PTHR34556:SF2 - F17A17.35 PROTEIN	AT3G08010	ATAB2	RNA binding	0	13.159	6	3	9	3	45.1	5.25	163	0	0.23	-0.31	-0.08	-6.64	-6.64	-6.64	.	.	.	0.856221	0.99115	0.979882	**	**	**	.	.	.	1	1	1	**	**	**	.	.	.	766076	631648	839002	897926	4.25053e+06	421467	1.26477e+06	952263
Pavir.1KG377900	K02267 - cytochrome c oxidase subunit 6b (COX6B)	AT1G22450	ATCOX6B2,COX6B	cytochrome C oxidase 6B	0	23.619	32	3	55	2	16.5	8.88	506	0	-0.95	-0.28	-1.22	0.36	1.77	0.27	0.46	-0.19	0.27	0.379536	0.878615	0.0416056	0.649691	0.00259784	0.999686	0.970001	1	0.973001	1	1	0.232466	1	0.0174591	1	1	1	1	1.68353e+06	555870	2.34392e+06	874060	315523	927720	1.83557e+06	2.04069e+06
Pavir.1KG379000	PTHR21237//PTHR21237:SF27 - GRPE PROTEIN // GRPE PROTEIN HOMOLOG	AT5G17710	EMB1241	Co-chaperone GrpE family protein	0	85.891	35	8	141	1	35.6	4.68	2732	7	0.06	-0.09	-0.04	0.1	0.35	-0.05	0.3	0.06	0.36	0.992155	0.998216	1	1	0.998801	0.999994	1	0.999999	1	1	1	1	1	1	1	1	1	1	3.2877e+07	4.6299e+07	3.0868e+07	3.4189e+07	2.50188e+07	3.83097e+07	3.51972e+07	3.50308e+07
Pavir.1KG379100	K02893 - large subunit ribosomal protein L23Ae (RP-L23Ae, RPL23A)	AT3G55280	RPL23AB	ribosomal protein L23AB	0	83.357	52	12	209	11	17	10.3	3410	1	0.16	-0.01	0.15	0.31	0.32	0.37	0.17	-0.08	0.09	0.999982	1	0.999989	0.780729	0.17532	0.522854	0.979339	0.999819	0.999536	1	1	1	1	0.468189	1	1	1	1	8.98107e+07	8.53204e+07	9.06766e+07	1.12284e+08	5.39725e+07	1.00391e+08	6.80544e+07	9.05189e+07
Pavir.1KG380000	PTHR12663//PTHR12663:SF9 - ANDROGEN INDUCED INHIBITOR OF PROLIFERATION AS3 / PDS5-RELATED // SUBFAMILY NOT NAMED	AT5G47690	0	binding	0	45.64	17	12	68	7	87.6	5.59	857	4	0.01	-0.16	-0.15	-0.06	0.05	-0.56	0.13	0.34	0.47	0.990078	0.999994	0.999041	0.893138	0.989818	0.129449	0.894464	0.845745	0.199655	1	1	1	1	1	1	1	1	0.512178	1.13174e+07	1.21709e+07	1.09964e+07	1.1391e+07	1.75422e+07	1.01994e+07	1.27175e+07	1.26172e+07
Pavir.1KG380200	K03098 - apolipoprotein D and lipocalin family protein (APOD)	AT5G58070	ATTIL,TIL	temperature-induced lipocalin	0	125.827	61	17	258	6	24.9	8.84	5139	0	-0.55	-0.4	-0.96	0.85	1.11	-0.19	-0.29	0.63	0.34	0.397403	0.90121	0.0498059	0.212049	0.00299137	0.999905	1	0.648274	0.603355	1	1	0.264985	1	0.0194699	1	1	1	1	7.16182e+06	1.08013e+07	8.28412e+06	7.21966e+06	4.74411e+06	5.63986e+06	9.19948e+06	1.09637e+07
Pavir.1KG386300	K10775 - phenylalanine ammonia-lyase (E4.3.1.24)	AT2G37040	ATPAL1,PAL1	PHE ammonia lyase 1	0	40.722	13	7	47	2	77.2	6.37	867	3	-0.06	-1.69	-1.75	-1	2.01	-0.42	2.95	-2.28	0.67	0.995468	0.932098	0.999736	0.834172	0.761111	1	0.0318833	0.204198	0.960799	1	1	1	1	1	1	0.19597	0.810419	1	1.75605e+06	1.23152e+06	1.20421e+06	1.18426e+06	9.56316e+06	727316	4.25442e+06	3.98358e+06
Pavir.1KG395200	K02726 - 20S proteasome subunit alpha 2 (PSMA2)	AT1G16470	PAB1	proteasome subunit PAB1	0	116.635	63	12	209	9	25.9	5.68	8830	4	-0.05	0.04	-0.01	0.37	0.62	0.15	0.19	0.25	0.45	0.793167	0.999999	0.690654	0.281929	0.000605907	0.981251	0.629805	0.861995	0.0873701	1	1	1	1	0.00565079	1	1	1	0.270145	4.81953e+07	4.0438e+07	5.21953e+07	4.64591e+07	2.85589e+07	4.82977e+07	4.69256e+07	4.56386e+07
Pavir.1KG396600	3.5.5.1//3.5.5.4 - Nitrilase // Cyanoalanine nitrilase	AT5G22300	AtNIT4,NIT4	nitrilase 4	0	35.755	22	4	23	4	39.3	5.25	805	0	1.28	0.14	1.42	0.51	1.73	0.32	2.5	0.33	2.83	0.0631376	0.951081	0.0108046	0.9959	0.0827512	0.983386	0.000688449	0.981827	0.000185766	0.336677	1	0.0920071	1	0.267398	1	0.0144447	1	0.00232016	526103	1.12242e+06	434342	1.05859e+06	3.41895e+06	1.27851e+06	476776	404823
Pavir.1KG400900	K01900 - succinyl-CoA synthetase beta subunit (LSC2)	AT2G20420	0	ATP citrate lyase (ACL) family protein	0	199.362	68	26	359	3	45.1	6.33	11526	0	-0.46	-0.2	-0.66	-0.41	0.45	-0.26	0.4	-0.35	0.06	0.859414	0.998228	0.525665	0.991337	0.961369	0.910843	0.99971	1	0.999986	1	1	1	1	1	1	1	1	1	8.3313e+06	1.06509e+07	7.42185e+06	6.07142e+06	1.06397e+07	4.49329e+06	9.60149e+06	1.16766e+07
Pavir.1KG401400	K02875 - large subunit ribosomal protein L14e (RP-L14e, RPL14)	AT2G20450	0	Ribosomal protein L14	0	56.376	56	11	194	4	15.4	10.29	3297	6	-0.26	-0.04	-0.3	-0.46	0.39	-0.09	0.59	-0.41	0.18	0.570718	0.978435	0.155999	0.523295	0.203205	0.998694	0.178325	0.337331	0.999844	1	1	0.602354	1	0.516764	1	0.63602	1	1	5.21269e+07	5.70265e+07	3.82612e+07	4.35883e+07	4.5643e+07	2.85231e+07	5.35098e+07	5.69451e+07
Pavir.1KG402900	2.7.1.20 - Adenosine kinase	AT5G03300	ADK2	adenosine kinase 2	0	94.709	49	15	185	2	37.1	5.34	3907	0	0.24	-0.72	-0.47	0.06	0.66	-0.01	0.85	-0.66	0.2	0.999996	0.421531	0.558506	0.996892	0.168496	0.999006	0.0327288	0.0582575	0.999981	1	1	1	1	0.4575	1	0.200442	0.336501	1	2.23853e+06	3.45681e+06	2.13605e+06	2.16812e+06	3.19194e+06	2.65115e+06	3.96689e+06	3.68202e+06
Pavir.1KG406900	1.8.7.2 - Ferredoxin:thioredoxin reductase	AT5G08410	FTRA2	ferredoxin/thioredoxin reductase subunit A (variable subunit) 2	0	191.37	49	9	409	9	16.5	8.94	10277	0	-0.25	0.27	0.01	-0.15	0	0.1	-0.1	0.02	-0.09	0.196183	0.952419	0.740218	0.99866	0.761622	0.999907	0.999197	1	0.999823	0.696798	1	1	1	1	1	1	1	1	9.66669e+07	1.02069e+08	9.94533e+07	8.34341e+07	3.85201e+07	8.76e+07	7.74862e+07	8.26161e+07
Pavir.1KG408800	PTHR10438//PTHR10438:SF299 - THIOREDOXIN // SUBFAMILY NOT NAMED	AT3G15360	ATHM4,ATM4,TRX-M4	thioredoxin M-type 4	0	111.945	38	9	264	9	18.6	8.66	9395	0	-0.1	0.06	-0.05	0.32	0.08	-0.04	-0.34	0.42	0.07	0.903264	0.80771	0.999998	0.214056	0.935035	0.982059	0.181368	0.0792019	0.99962	1	1	1	1	1	1	0.644522	0.420659	1	9.65578e+07	1.19609e+08	1.05039e+08	9.7915e+07	9.15606e+07	9.78092e+07	1.06495e+08	1.01007e+08
Pavir.1KG411700	PF13599 - Pentapeptide repeats (9 copies) (Pentapeptide_4)	AT1G12250	0	Pentapeptide repeat-containing protein	0	183.423	59	17	422	17	28.9	9.17	14669	0	-0.1	0.39	0.28	-0.08	-0.22	0.29	-0.24	0.02	-0.22	0.780952	0.899562	0.999992	0.999967	0.999991	0.995745	0.978604	0.999997	0.995945	1	1	1	1	1	1	1	1	1	7.7959e+07	1.06727e+08	8.97054e+07	8.3512e+07	3.59346e+07	1.06347e+08	6.54586e+07	8.2455e+07
Pavir.1KG412500	K09553 - stress-induced-phosphoprotein 1 (STIP1)	AT1G62740	0	stress-inducible protein, putative	0	271.705	64	30	502	8	65.1	6.52	11408	23	-0.42	0.05	-0.37	0.34	0.96	0.36	0.2	0.03	0.23	0.0581545	0.99885	0.159221	0.885635	0.00027428	0.490128	0.794321	1	0.870975	0.318941	1	0.610871	1	0.00318522	1	1	1	1	6.09162e+07	8.80053e+07	6.64759e+07	4.97963e+07	3.18246e+07	5.95026e+07	5.97261e+07	6.42252e+07
Pavir.1KG414300	PTHR23076//PTHR23076:SF70 - METALLOPROTEASE M41 FTSH // ATP-DEPENDENT ZINC METALLOPROTEASE FTSH 7, CHLOROPLASTIC-RELATED	AT5G58870	ftsh9	FTSH protease 9	0	9.43	4	3	5	2	87.7	7.59	67	0	.	.	.	.	6.64	.	6.64	.	6.64	.	.	.	.	**	.	**	.	**	.	.	.	.	**	.	**	.	**	N.D	N.D	N.D	N.D	N.D	N.D	N.D	N.D
Pavir.1KG414500	PTHR19359//PTHR19359:SF30 - CYTOCHROME B5 // SUBFAMILY NOT NAMED	AT5G53560	ATB5-A,ATCB5-E,B5 #2,CB5-E	cytochrome B5 isoform E	0	12.001	27	3	9	3	14.6	5.26	178	0	.	.	.	6.64	6.64	6.64	2.99	-0.01	2.98	.	.	.	**	**	**	1.12083e-05	0.611532	7.61723e-06	.	.	.	**	**	**	0.000865839	1	0.000261381	N.D	N.D	N.D	N.D	N.D	N.D	N.D	N.D
Pavir.1KG416800	K02884 - large subunit ribosomal protein L19 (RP-L19, MRPL19, rplS)	AT4G17560	0	Ribosomal protein L19 family protein	0	27.309	16	6	85	6	24.4	9.79	833	0	-0.16	-0.58	-0.74	0.22	-0.19	-0.11	-0.57	-0.24	-0.82	0.996541	0.686957	0.313759	0.999161	0.99369	0.999285	0.530556	0.997712	0.22525	1	1	0.945997	1	1	1	1	1	0.556189	8.46623e+06	1.1382e+07	8.52224e+06	7.62363e+06	1.5565e+07	4.46952e+06	1.21749e+07	1.58811e+07
Pavir.1KG417900	K05607 - methylglutaconyl-CoA hydratase (AUH)	AT4G16800	0	ATP-dependent caseinolytic (Clp) protease/crotonase family protein	0	22.489	28	5	49	5	32.4	8.43	801	0	-1.38	0.74	-0.65	-0.09	1.58	0.29	0.29	0.36	0.65	0.000546228	0.020442	0.579912	1	5.20403e-05	0.837385	0.882852	0.253187	0.0247448	0.0131957	0.276904	1	1	0.000927848	1	1	0.927794	0.101121	4.30974e+06	4.79764e+06	3.61137e+06	2.55944e+06	1.6549e+06	1.63859e+06	2.63595e+06	2.19566e+06
Pavir.1KG418000	K05609 - ubiquitin carboxyl-terminal hydrolase L3 [EC:3.4.19.12] (UCHL3, YUH1)	AT4G17510	UCH3	ubiquitin C-terminal hydrolase 3	0	52.241	27	5	61	5	28.6	4.61	1872	0	-0.19	0.54	0.35	-0.08	0.4	0.02	0.29	0.44	0.73	0.678171	0.514646	0.99999	1	0.0871321	1	0.821316	0.448753	0.0415892	1	1	1	1	0.278437	1	1	1	0.148446	8.99714e+06	7.17603e+06	9.57478e+06	7.89334e+06	3.82611e+06	9.09818e+06	5.65841e+06	6.20633e+06
Pavir.1KG431700	1.11.1.12//1.11.1.9 - Phospholipid-hydroperoxide glutathione peroxidase / Peroxidation-inhibiting protein // Glutathione peroxidase	AT4G11600	ATGPX6,GPX6,LSC803,PHGPX	glutathione peroxidase 6	0	78.654	48	10	173	3	26.2	9.04	5284	0	-6.64	0.27	-6.64	0.35	6.64	0.11	-0.94	0.51	-0.43	**	0.419974	**	0.127679	**	0.971692	6.25169e-05	0.0153035	0.0684116	**	1	**	1	**	1	0.00299289	0.1311	0.223353	1.66488e+06	2.0964e+06	1.85394e+06	N.D	N.D	N.D	1.53771e+06	1.61916e+06
Pavir.1KG434300	PF00234 - Protease inhibitor/seed storage/LTP family (Tryp_alpha_amyl)	AT4G12520	0	Bifunctional inhibitor/lipid-transfer protein/seed storage 2S albumin superfamily protein	0	12.389	12	2	32	2	13.3	8.62	830	0	0.89	0.04	0.93	-0.76	-0.52	-0.21	1.12	-0.5	0.62	0.0439248	0.999325	0.113969	0.998821	0.668264	0.982461	0.318327	0.999999	0.416431	0.259248	1	0.485264	1	1	1	0.928198	1	0.869612	3.56177e+06	6.72026e+06	6.24737e+06	1.0583e+07	2.02532e+07	1.1585e+07	8648684	6.08459e+06
Pavir.1KG437800	PTHR12001//PTHR12001:SF41 - GERANYLGERANYL PYROPHOSPHATE SYNTHASE // HETERODIMERIC GERANYLGERANYL PYROPHOSPHATE SYNTHASE SMALL SUBUNIT, CHLOROPLASTIC	AT4G38460	GGR	geranylgeranyl reductase	0	55.409	41	9	82	9	35.9	6.18	1573	0	-0.15	-0.06	-0.2	-0.29	-0.23	0.52	-0.08	-0.86	-0.95	0.651942	1	0.716882	0.632891	0.998997	0.0435247	0.999317	0.00168451	0.000625516	1	1	1	1	1	0.570837	1	0.029685	0.00574353	6.46238e+06	7.34724e+06	7.96339e+06	7.11352e+06	4.16413e+06	6.63574e+06	5.95891e+06	7.97182e+06
Pavir.1KG438510	PTHR33346:SF2 - DEHYDRIN COR47-RELATED	AT1G20450	ERD10,LTI29,LTI45	Dehydrin family protein	0	22.741	15	3	59	3	32.6	6.21	1156	0	-0.25	0.44	0.2	0.18	1.37	0.91	0.95	-0.29	0.66	0.811898	0.92501	0.999988	0.980932	0.00646566	0.561642	0.429413	1	0.338501	1	1	1	1	0.0355348	1	1	1	0.755089	4.73824e+06	5.66208e+06	5.55124e+06	5.7132e+06	1.86297e+06	4.67839e+06	4.35072e+06	4.08131e+06
Pavir.1KG439415	PTHR10593:SF38 - C2H2-LIKE ZINC FINGER PROTEIN-RELATED	AT2G02080	AtIDD4,IDD4	indeterminate(ID)-domain 4	0	19.83	12	4	10	2	63.7	8.56	151	0	0.35	6.64	6.64	0.38	-0.16	.	-0.18	6.64	6.64	0.628011	**	**	0.173682	0.992131	.	0.553661	**	**	1	**	**	1	1	.	1	**	**	462737	611102	515763	659131	724289	528528	N.D	N.D
Pavir.1KG441200	3.5.1.16 - Acetylornithine deacetylase / N-acetylornithinase	AT4G17830	0	Peptidase M20/M25/M40 family protein	0	60.263	43	11	107	2	48.8	5.53	1261	0	-0.76	0	-0.76	0.05	0.84	0.37	0.02	-0.31	-0.29	0.817902	0.998609	0.48621	0.999999	0.266907	0.999311	0.907954	0.879426	1	1	1	1	1	0.618503	1	1	1	1	1.49214e+06	1.68643e+06	1.66788e+06	981797	952343	1.93285e+06	1.6047e+06	2.20504e+06
Pavir.1KG447500	1.1.1.133 - dTDP-4-dehydrorhamnose reductase / dTDP-6-deoxy-L-mannose dehydrogenase	AT1G63000	NRS/ER,UER1	nucleotide-rhamnose synthase/epimerase-reductase	0	9.059	10	2	5	1	33.7	6.57	50	0	.	.	.	.	6.64	6.64	6.64	-6.64	1.72	.	.	.	.	**	**	**	**	0.0411202	.	.	.	.	**	**	**	**	0.14725	N.D	N.D	N.D	N.D	N.D	N.D	N.D	N.D
Pavir.1KG448500	4.6.1.12 - 2-C-methyl-D-erythritol 2,4-cyclodiphosphate synthase / MECDP-synthase	AT1G63970	ISPF,MECPS	isoprenoid F	0	42.803	25	5	62	5	23.9	8.22	1400	0	0.13	0.14	0.27	0.26	-0.06	0.45	-0.19	-0.06	-0.25	0.984012	1	0.970849	0.938068	0.71482	0.958362	0.999937	1	0.999917	1	1	1	1	1	1	1	1	1	4.05312e+06	5.89784e+06	6.66803e+06	6.80129e+06	1.92602e+06	6.47252e+06	5.37093e+06	5.2962e+06
Pavir.1KG449900	PTHR19919//PTHR19919:SF2 - WD REPEAT CONTAINING PROTEIN // PROTEIN TRANSPARENT TESTA GLABRA 1	AT5G24520	ATTTG1,TTG,TTG1,URM23	Transducin/WD40 repeat-like superfamily protein	0	14.059	13	3	9	3	38.8	5.31	109	0	.	-6.64	-6.64	.	6.64	-6.64	6.64	.	6.64	.	**	**	.	**	**	**	.	**	.	**	**	.	**	**	**	.	**	N.D	N.D	N.D	N.D	N.D	N.D	1.10728e+06	319017
Pavir.1KG450140	Protein prenylyltransferase superfamily protein	AT3G18420	0	Protein prenylyltransferase superfamily protein	0	44.143	35	6	102	1	28.7	5.31	3253	0	-6.64	-0.23	-6.64	0.86	.	0.47	-6.64	0.15	-6.64	**	0.976893	**	0.678646	.	0.999794	**	0.910291	**	**	1	**	1	.	1	**	1	**	377601	1.49922e+06	3.92993e+06	N.D	N.D	N.D	992319	1.76343e+06
Pavir.1KG450605	Protein prenylyltransferase superfamily protein	AT3G18420	0	Protein prenylyltransferase superfamily protein	0	50.62	35	6	102	1	29.5	6	3234	3	-0.9	-0.35	-1.25	1.58	0.8	0.67	-1.68	0.56	-1.12	0.988169	0.852384	0.392003	0.0473229	0.493693	0.705137	0.352406	0.999782	0.59559	1	1	1	0.542205	0.955933	1	0.99035	1	1	1.59324e+07	9.01471e+06	1.63759e+07	1.91411e+07	8.56558e+06	6.6055e+06	2.03769e+07	1.9509e+07
Pavir.1KG451020	K11254 - histone H4 (H4)	AT5G59970	0	Histone superfamily protein	0	220.109	52	19	562	19	14	11.18	10822	0	0.21	0.24	0.45	-0.61	0.01	-0.66	0.83	0.29	1.13	0.772146	1	0.747696	0.989452	0.994139	0.825948	0.729759	0.99678	0.352425	1	1	1	1	1	1	1	1	0.777108	2.41955e+08	2.57281e+08	1.50462e+08	2.79539e+08	1.12822e+09	1.39654e+08	2.04167e+08	2.55973e+08
Pavir.1KG452800	PTHR11215//PTHR11215:SF3 - METAL DEPENDENT HYDROLASE - RELATED // SUBFAMILY NOT NAMED	AT5G41970	0	Metal-dependent protein hydrolase	0	61.736	41	11	77	4	43	6.84	1357	8	0.12	-0.12	0	0.17	0.48	0.12	0.43	-0.07	0.36	0.997885	0.94952	0.999677	0.89732	0.00164001	0.963862	0.00570282	0.987221	0.0294171	1	1	1	1	0.0123463	1	0.0625287	1	0.114923	7.37564e+06	8.35975e+06	7.80452e+06	8.48588e+06	7.5972e+06	8.4748e+06	8.48092e+06	9.20865e+06
Pavir.1KG456400	PF00670//PF02826//PF05221 - S-adenosyl-L-homocysteine hydrolase, NAD binding domain (AdoHcyase_NAD) // D-isomer specific 2-hydroxyacid dehydrogenase, NAD binding domain (2-Hacid_dh_C) // S-adenosyl-L-homocysteine hydrolase (AdoHcyase)	AT4G13940	ATSAHH1,EMB1395,HOG1,MEE58,SAHH1	S-adenosyl-L-homocysteine hydrolase	0	137.681	44	18	152	1	53.3	6.02	3775	0	-6.64	6.64	.	-6.64	.	6.64	.	-6.64	-6.64	**	**	.	**	.	**	.	**	**	**	**	.	**	.	**	.	**	**	296301	287846	477795	N.D	N.D	N.D	N.D	N.D
Pavir.1KG460200	K11650 - SWI/SNF-related matrix-associated actin-dependent regulator of chromatin subfamily D (SMARCD)	AT5G14170	CHC1	SWIB/MDM2 domain superfamily protein	0	12.528	10	4	16	4	62.2	9.57	142	0	0.43	-0.74	-0.31	0.3	0.82	-0.47	0.95	0.03	0.98	0.265694	0.00265628	0.266867	0.689664	0.00235007	0.117001	0.000520709	0.999987	0.000896555	0.840612	0.0654083	0.85935	1	0.0161704	1	0.0123337	1	0.00735926	1.34542e+06	1.09348e+06	1.31155e+06	1.82071e+06	1.76993e+06	1.56049e+06	3.21152e+06	2.19445e+06
Pavir.1KG461300	PTHR13856//PTHR13856:SF93 - VHS DOMAIN CONTAINING PROTEIN FAMILY // SUBFAMILY NOT NAMED	AT5G16880	0	Target of Myb protein 1	0	71.65	24	7	68	7	43.7	4.73	696	0	0.58	-0.48	0.1	0.44	0.74	-0.16	0.89	0.12	1.01	0.1883	0.944758	0.744412	0.762348	0.035911	1	0.0038951	0.999012	0.00133917	0.68055	1	1	1	0.138042	1	0.0472756	1	0.0101075	5.85387e+06	5.60183e+06	5.33114e+06	6.86051e+06	9.96873e+06	8.38138e+06	8.16524e+06	7.80608e+06
Pavir.1KG462000	PTHR23075//PTHR23075:SF0 - PUTATIVE ATP-ASE // ATPASE FAMILY AAA DOMAIN-CONTAINING PROTEIN 3	AT5G16930	0	AAA-type ATPase family protein	0	9.152	7	3	26	2	72.3	9.39	545	1	-0.26	0.2	-0.06	-0.51	0.39	0.06	0.64	-0.38	0.27	0.831522	0.993852	0.996326	0.516147	0.125181	1	0.0451549	0.847047	0.442076	1	1	1	1	0.36891	1	0.246359	1	0.898596	3.17489e+06	3.20682e+06	2.57974e+06	2.65621e+06	2.34408e+06	2.73174e+06	2.87163e+06	2.63693e+06
Pavir.1KG462500	K00855 - phosphoribulokinase (PRK, prkB)	AT1G32060	PRK	phosphoribulokinase	0	598.45	76	35	1166	9	44.8	6.34	32802	44	-0.03	0	-0.03	-0.2	-0.25	-0.04	-0.08	-0.16	-0.24	0.902035	0.999986	0.973615	0.927632	1	1	1	0.993307	0.994118	1	1	1	1	1	1	1	1	1	9.54813e+08	9.76582e+08	9.38919e+08	9.36219e+08	5.98305e+08	1.05072e+09	9.84811e+08	8.47782e+08
Pavir.1KG465500	K05928 - tocopherol O-methyltransferase (E2.1.1.95)	AT1G64970	G-TMT,TMT1,VTE4	gamma-tocopherol methyltransferase	0	72.316	44	10	141	10	32.8	6.09	2893	0	0.04	0.59	0.62	-0.28	0.46	-0.25	0.77	0.56	1.33	0.776476	0.0486599	0.00247668	0.80223	0.835376	0.688983	0.00744574	0.0328288	9.97473e-06	1	0.494618	0.0328694	1	1	1	0.0731447	0.222184	0.000300461	3.07205e+07	3.17381e+07	2.65342e+07	3.14811e+07	4.70146e+07	2.82859e+07	2.00899e+07	2.12499e+07
Pavir.1KG467300	1.13.11.51//1.14.99.42 - 9-cis-epoxycarotenoid dioxygenase / VP14 // Zeaxanthin 7,8-dioxygenase / Zeaxanthin 7,8(7',8')-cleavage dioxygenase	AT4G19170	CCD4,NCED4	nine-cis-epoxycarotenoid dioxygenase 4	0	279.899	70	27	395	12	68.7	6.84	9943	17	-0.79	1.4	0.61	-0.41	-0.49	-0.11	-0.88	1.11	0.23	0.000662555	5.3578e-06	0.156721	0.274913	0.0202602	0.998898	4.81064e-05	0.000124603	0.999074	0.0147517	0.000756402	0.604366	1	0.0884967	1	0.00257729	0.00467082	1	1.08353e+08	9.18939e+07	9.47831e+07	5.52981e+07	4.44046e+07	5.46732e+07	3.58053e+07	3.54378e+07
Pavir.1KG468100	2.1.3.3 - Ornithine carbamoyltransferase / OTCase	AT1G75330	OTC	ornithine carbamoyltransferase	0	22.584	16	4	37	4	40.1	6.92	452	0	0.11	-0.45	-0.34	0.08	0.19	0.56	0.21	-0.93	-0.71	0.989354	0.228867	0.64603	1	1	0.0290249	0.993193	0.000219205	0.000888364	1	1	1	1	1	0.444476	1	0.00715321	0.00731911	3.12946e+06	3.0715e+06	3.87321e+06	3.37628e+06	4.72384e+06	3.02722e+06	4.65766e+06	4.25397e+06
Pavir.1KG468900	PTHR31964:SF26 - SUGAR UTILIZATION REGULATORY PROTEIN IMP2	AT2G21620	RD2	Adenine nucleotide alpha hydrolases-like superfamily protein	0	30.929	29	3	42	3	21.4	6.06	447	0	-0.59	0.55	-0.04	0.44	1.92	0.21	0.89	0.78	1.68	0.0224541	0.0120867	0.999975	0.148863	4.90271e-08	0.809725	0.00159143	0.000844422	2.0778e-07	0.171554	0.196828	1	1	6.6045e-06	1	0.0256973	0.0186897	1.6665e-05	2.47277e+06	3.00066e+06	2.21783e+06	1.5193e+06	1.6375e+06	2.13415e+06	1.74641e+06	1.64472e+06
Pavir.1KG470600	K01956 - carbamoyl-phosphate synthase small subunit (carA, CPA1)	AT3G27740	CARA	carbamoyl phosphate synthetase A	0	63.241	51	12	82	2	48.2	7.27	987	0	-0.02	0.68	0.66	-0.03	0.92	-0.1	0.93	0.75	1.68	1	0.844703	0.814163	0.998795	0.386203	1	0.146058	0.997204	0.0449568	1	1	1	1	0.822037	1	0.552843	1	0.158299	1.06357e+06	663521	979992	965213	497009	1.52117e+06	691718	517043
Pavir.1KG471200	K11252 - histone H2B (H2B)	AT3G45980	H2B,HTB9	Histone superfamily protein	0	136.801	72	15	426	2	16.6	9.99	9740	0	0.91	2.19	3.1	2.7	1.94	2.53	0.16	2.36	2.51	0.767817	0.344331	0.0230734	0.0609938	0.671218	0.069807	1	0.310529	0.343309	1	1	0.159997	0.628145	1	0.787155	1	1	0.761123	574520	172991	1.3191e+06	1.0798e+06	1.95698e+06	1.02263e+06	126097	204419
Pavir.1KG471800	K02137 - F-type H+-transporting ATPase subunit O (ATPeF0O, ATP5O, ATP5)	AT5G13450	ATP5	delta subunit of Mt ATP synthase	0	119.979	58	14	220	8	25.6	9.25	4436	0	0.09	-0.19	-0.11	-0.15	0.51	-0.43	0.75	0.08	0.83	0.959481	0.545763	0.982363	0.999355	0.190336	0.0729063	0.0105934	0.990684	0.00223957	1	1	1	1	0.495535	0.806431	0.0935245	1	0.0152911	1.10389e+07	1.28178e+07	9.39699e+06	1.17397e+07	1.06417e+07	1.46625e+07	1.60949e+07	1.18516e+07
Pavir.1KG472500	KOG0978//KOG0993//KOG2685//KOG4787 - E3 ubiquitin ligase involved in syntaxin degradation // Rab5 GTPase effector Rabaptin-5 // Cystoskeletal protein Tektin // Uncharacterized conserved protein	AT1G67230	LINC1	little nuclei1	0	173.091	26	25	242	12	134	5.39	4672	16	0.28	0.32	0.6	0.22	0.13	-0.46	0.19	0.99	1.19	0.945214	0.453792	0.0795144	0.837542	0.903935	0.0244369	0.976144	3.55971e-05	7.68528e-06	1	1	0.370287	1	1	0.398485	1	0.00187668	0.000262364	3.41292e+07	3.49e+07	3.31511e+07	4.14226e+07	2.96098e+07	4.34432e+07	2.714e+07	2.7309e+07
Pavir.1KG475500	K00384 - thioredoxin reductase (NADPH) (trxB)	AT2G17420	ATNTRA,NTR2,NTRA	NADPH-dependent thioredoxin reductase A	0	122.084	67	16	165	3	34.7	6.04	6149	14	-0.37	-0.13	-0.5	-0.08	0.81	0.08	0.52	-0.3	0.23	0.00497526	0.496941	0.00011349	0.914764	8.05572e-07	0.997075	0.000191911	0.0216536	0.268712	0.0607104	1	0.00362926	1	4.24641e-05	1	0.00621243	0.16884	0.636362	2.67641e+07	2.8102e+07	2.70407e+07	2.39311e+07	1.92273e+07	2.0883e+07	3.28064e+07	2.89977e+07
Pavir.1KG477000	PTHR11349:SF44 - NUCLEOSIDE DIPHOSPHATE KINASE II, CHLOROPLASTIC	AT5G63310	ATNDPK2,NDPK IA,NDPK IA IA,NDPK1A,NDPK2	nucleoside diphosphate kinase 2	0	75.4	23	9	196	3	23.8	9.29	3898	0	0.01	-0.22	-0.21	0.26	0.74	0.19	0.5	-0.15	0.34	0.999987	0.99999	1	0.953808	0.53699	0.98638	0.929236	1	0.944934	1	1	1	1	1	1	1	1	1	6.0444e+06	3.98257e+06	4.5268e+06	4.56695e+06	4.11649e+06	6.88463e+06	5.26543e+06	3.5496e+06
Pavir.1KG480705	K02910 - large subunit ribosomal protein L31e (RP-L31e, RPL31)	AT2G19740	0	Ribosomal protein L31e family protein	0	26.604	54	7	85	1	14.1	9.99	516	7	-0.58	0.05	-0.53	-0.7	-0.14	0.15	-0.02	-0.8	-0.82	0.454549	1	0.537737	0.662192	0.999867	0.999988	0.992889	0.579815	0.209274	1	1	1	1	1	1	1	1	0.528304	4.12777e+07	6.46445e+07	3.04854e+07	3.41331e+07	1.84578e+07	2.76657e+07	3.93807e+07	3.98983e+07
Pavir.1KG483400	PTHR24089//PTHR24089:SF316 - FAMILY NOT NAMED // ADP,ATP CARRIER PROTEIN 1, MITOCHONDRIAL	AT5G13490	AAC2	ADP/ATP carrier 2	0	131.897	31	18	97	15	51.5	10.23	2039	3	1.01	0.25	1.25	-0.66	-1	-0.24	0.67	-0.18	0.49	0.511577	0.999992	0.367015	0.999992	0.347317	0.999975	1	0.999976	0.99999	1	1	1	1	0.758989	1	1	1	1	1.25125e+07	9.31696e+06	7.37035e+06	1.87101e+07	2.11751e+08	6.56831e+06	1.1347e+07	7.8436e+06
Pavir.1KG484500	PTHR13683//PTHR13683:SF329 - ASPARTYL PROTEASES // SUBFAMILY NOT NAMED	AT5G10770	0	Eukaryotic aspartyl protease family protein	0	21.362	18	4	14	3	48.3	7.85	492	1	-2.82	0.43	-2.39	-0.14	2.84	-0.16	0.16	0.45	0.61	6.13432e-08	0.500284	8.58067e-07	0.999669	4.294e-08	0.809831	0.992791	0.110967	0.0268728	1.83017e-05	1	0.000133469	1	6.32256e-06	1	1	0.531477	0.107378	3.1185e+06	2.91949e+06	3.51967e+06	442204	338251	591258	2.39024e+06	2.31702e+06
Pavir.1KG487700	PTHR31902//PTHR31902:SF1 - FAMILY NOT NAMED // ACTIN PATCHES DISTAL PROTEIN 1	AT4G26620	0	Sucrase/ferredoxin-like family protein	0	50.492	16	5	95	1	46.7	6.65	2700	5	0.18	0.26	0.44	0.09	0.64	-0.34	0.72	0.7	1.42	0.635976	0.608912	0.0370372	1	0.065335	0.695565	0.00157346	0.0590518	4.64601e-06	1	1	0.215976	1	0.222882	1	0.0254676	0.337997	0.000180868	1.14646e+07	1.41427e+07	1.00934e+07	1.25232e+07	1.81421e+07	1.29557e+07	9.82812e+06	9.53131e+06
Pavir.1KG490200	K13120 - protein FAM32A (FAM32A)	AT1G16810	0	0	0	6.827	21	2	10	2	15.5	7.14	36	0	-0.73	0.4	-0.33	-0.04	0.75	-0.58	0.06	0.94	1	0.4168	0.92953	0.943042	0.999317	0.227326	0.738182	1	0.103426	0.102478	1	1	1	1	0.558012	1	1	0.50485	0.307211	1.39461e+06	2.02784e+06	1.87329e+06	1.13031e+06	578872	2.03e+06	1.2262e+06	1.41775e+06
Pavir.1KG490600	K04773 - protease IV [EC:3.4.21.-] (sppA)	AT1G73990	SPPA,SPPA1	signal peptide peptidase	0	60.954	23	11	92	2	74	9.1	2565	10	0.46	-0.86	-0.4	-2.33	-0.49	-1.27	2.3	-1.93	0.37	0.678641	0.903681	0.99969	0.0153544	0.689495	0.594864	0.0148064	0.0489805	0.997912	1	1	1	0.247023	1	1	0.115772	0.298532	1	6.4121e+06	5.29055e+06	4.37962e+06	7.27952e+06	3.10506e+07	4.07114e+06	1.00817e+07	9.61848e+06
Pavir.1KG493400	PF00581 - Rhodanese-like domain (Rhodanese)	AT5G23060	CaS	calcium sensing receptor	0	178.871	50	25	327	9	38.9	9.64	9377	17	0.14	0	0.15	-0.24	0.03	-0.67	0.42	0.43	0.85	1	0.968548	0.982256	0.322694	0.998838	0.0128185	0.155591	0.160528	0.000761333	1	1	1	1	1	0.246513	0.578298	0.686691	0.00671284	7.36446e+07	9.78371e+07	7.5086e+07	8.29653e+07	7.40368e+07	8.54667e+07	7.50098e+07	6.90316e+07
Pavir.1KG497400	PTHR12735//PTHR12735:SF20 - BOLA-LIKE PROTEIN-RELATED // BOLA-LIKE PROTEIN 1	AT4G26500	ATSUFE,CPSUFE,EMB1374,SUFE1	chloroplast sulfur E	0	119.819	57	16	155	4	39.7	6.62	3287	16	-0.52	0	-0.52	0.2	0.96	0.33	0.24	-0.13	0.11	0.0117676	1	0.0100906	0.999841	0.000394607	0.911439	0.864377	0.983034	0.999679	0.110059	1	0.0893444	1	0.00414577	1	1	1	1	1.44121e+07	1.40763e+07	1.65504e+07	1.00622e+07	4.90353e+06	1.02523e+07	1.42605e+07	1.44156e+07
Pavir.1KG501500	PTHR20852//PTHR20852:SF59 - GLUTAMINE SYNTHETASE // SUBFAMILY NOT NAMED	AT5G37600	ATGLN1;1,ATGSR1,GLN1;1,GSR 1	glutamine synthase clone R1	0	363.67	69	24	735	2	39.1	5.73	14211	0	0.71	-0.09	0.62	0.42	0.49	-0.05	0.78	0.39	1.17	0.0935676	0.998563	0.0313766	0.932503	0.977615	0.99049	0.138621	0.976205	0.0243596	0.433081	1	0.194693	1	1	1	0.529706	1	0.0999148	8.96008e+06	8.03556e+06	1.10699e+07	1.17905e+07	2.62164e+07	1.46555e+07	10487228	5.7561e+06
Pavir.1KG505900	K09291 - nucleoprotein TPR (TPR, MLP1, MLP2)	AT1G79280	AtTPR,NUA	nuclear pore anchor	0	8.308	1	2	20	2	231.5	5.11	547	0	-0.04	0.07	0.02	-0.31	-0.18	-0.67	0.09	0.43	0.51	0.999986	0.998068	0.980776	0.734598	0.985503	0.62467	0.959425	0.99023	0.597993	1	1	1	1	1	1	1	1	1	1.86912e+06	1.40872e+06	1.23818e+06	1.3672e+06	2.98371e+06	983860	1.34408e+06	1.12307e+06
Pavir.1KG506400	KOG4401 - Uncharacterized conserved protein	AT1G24050	0	RNA-processing, Lsm domain	0	26.771	21	4	35	4	19.9	5.1	804	0	0.09	-0.74	-0.65	0.51	1.11	-0.26	0.7	0.03	0.73	1	0.0347569	0.0249571	0.319042	3.23019e-05	0.999627	0.00326638	0.98987	0.0158508	1	0.390815	0.169157	1	0.000653887	1	0.042538	1	0.0716785	1.06423e+06	1.27489e+06	1.02592e+06	1.13657e+06	932619	1.23883e+06	1.87366e+06	1.77782e+06
Pavir.1KG508300	NDH dependent flow 6	AT1G18730	NDF6	NDH dependent flow 6	0	39.612	37	5	119	1	20.7	6.52	1468	4	0.47	-0.03	0.45	-0.48	-0.71	-0.41	0.25	-0.1	0.15	0.183925	0.999999	0.252797	0.975902	0.0853186	0.957382	0.999483	1	0.999866	0.672148	1	0.835642	1	0.273851	1	1	1	1	4.29886e+07	3.77484e+07	2.72341e+07	5.23569e+07	1.44496e+08	4.07547e+07	51192130	3.8435e+07
Pavir.1KG508800	PTHR12526//PTHR12526:SF371 - GLYCOSYLTRANSFERASE // SUBFAMILY NOT NAMED	AT3G01180	AtSS2,SS2	starch synthase 2	0	14.617	11	5	8	5	75.7	6.58	36	0	0.49	-0.5	-0.01	-0.5	-0.74	-0.5	0.25	-0.5	-0.25	0.174108	0.683165	0.958171	0.98958	0.0283561	0.952248	0.999999	0.825012	0.727845	0.648291	1	1	1	0.114826	1	1	1	1	1.88028e+06	1.72911e+06	1.38426e+06	2.43152e+06	4.34813e+06	2.26292e+06	2.61478e+06	2.44841e+06
Pavir.1KG508900	PTHR10617:SF116 - GERANYLGERANYL DIPHOSPHATE REDUCTASE, CHLOROPLASTIC	AT1G74470	0	Pyridine nucleotide-disulphide oxidoreductase family protein	0	146.022	64	23	227	3	49.9	8.95	5126	20	-0.41	0.32	-0.09	-0.51	-0.78	0.7	-0.68	-0.89	-1.56	0.0826949	0.793258	0.698138	0.0191296	0.000135014	0.00575142	0.000553577	6.0723e-05	1.79673e-08	0.403798	1	1	0.284199	0.00188584	0.142145	0.0129081	0.00264972	3.51789e-06	4.64683e+07	4.56672e+07	3.96996e+07	3.6428e+07	3.4418e+07	3.17061e+07	3.3642e+07	4.7968e+07
Pavir.1KG509100	K01551 - arsenite-transporting ATPase [EC:3.6.3.16] (arsA, ASNA1)	AT3G10350	0	P-loop containing nucleoside triphosphate hydrolases superfamily protein	0	67.982	26	9	114	9	42.8	8.41	1874	0	-0.32	0.03	-0.29	-0.08	0.29	-0.08	0.05	0.02	0.07	0.60053	1	0.612734	0.963	0.92031	0.988947	0.999917	0.999999	0.999999	1	1	1	1	1	1	1	1	1	2.8875e+07	2.69493e+07	2.47138e+07	2.77761e+07	1.74527e+07	2.16325e+07	2.64739e+07	2.62602e+07
Pavir.1KG511300	K00161 - pyruvate dehydrogenase E1 component alpha subunit (PDHA, pdhA)	AT1G59900	AT-E1 ALPHA,E1 ALPHA	pyruvate dehydrogenase complex E1 alpha subunit	0	210.411	57	21	424	5	42.6	8.19	9380	20	-0.22	0.05	-0.18	0.01	0.63	0.04	0.4	0.01	0.42	0.248675	0.999582	0.482083	0.999852	0.000144173	0.999999	0.0388829	0.948528	0.00464627	0.804863	1	1	1	0.001964	1	0.224394	1	0.027518	7.88402e+07	8.64057e+07	7.00713e+07	7.36691e+07	5.73079e+07	6.74658e+07	7.26834e+07	7.81085e+07
Pavir.1KG514600	PTHR10795//PTHR10795:SF331 - PROPROTEIN CONVERTASE SUBTILISIN/KEXIN // SUBFAMILY NOT NAMED	AT3G14067	0	Subtilase family protein	0	220.651	41	21	385	6	80.7	7.05	11262	0	0.18	0.41	0.59	-0.28	0.18	-0.35	0.64	0.48	1.12	0.771449	0.000412118	2.72586e-05	0.0201726	0.0743014	0.00110479	3.93177e-06	2.9569e-05	5.44329e-10	1	0.0173311	0.00131088	0.294065	0.245725	0.0408771	0.000443913	0.00177798	3.6236e-07	7.37954e+06	7.87386e+06	7.26244e+06	7.46089e+06	8.38413e+06	8.45129e+06	5.49463e+06	5.79547e+06
Pavir.1KG516300	K01255 - leucyl aminopeptidase (CARP, pepA)	AT2G24200	0	Cytosol aminopeptidase family protein	0	343.765	65	39	530	27	61.5	8.27	19342	12	0.19	-0.22	-0.02	0.03	0.06	-0.34	0.23	0.15	0.38	0.772921	0.999157	0.96683	0.994876	0.999994	0.650209	0.50574	0.99949	0.258835	1	1	1	1	1	1	1	1	0.618093	1.64751e+08	1.84282e+08	1.64725e+08	1.88581e+08	2.94246e+08	1.56717e+08	1.94392e+08	1.91783e+08
Pavir.1KG519200	K00811 - aspartate aminotransferase, chloroplastic (ASP5)	AT4G31990	AAT3,ASP5,ATAAT1	aspartate aminotransferase 5	0	93.995	44	18	167	3	50	8.29	3775	0	0.64	-0.42	0.22	0.25	0.16	-0.05	0.56	-0.13	0.43	0.847324	0.999999	0.922855	1	0.999929	1	0.68622	1	0.684918	1	1	1	1	1	1	1	1	1	1.16382e+06	2.52503e+06	1.10867e+06	1.60041e+06	2.41814e+06	1.81622e+06	1.33928e+06	1.74187e+06
Pavir.1KG521400	PTHR13748//PTHR13748:SF43 - COBW-RELATED // SUBFAMILY NOT NAMED	AT1G80480	PTAC17	plastid transcriptionally active 17	0	39.405	21	6	36	1	49.8	6.35	1264	0	6.64	-6.64	1.23	6.64	-0.87	0.6	0.08	-0.32	-0.24	**	**	0.724059	**	0.786172	0.999543	0.999992	1	0.999937	**	**	1	**	1	1	1	1	1	N.D	N.D	N.D	3.33898e+06	6.40427e+06	4.27389e+06	5186066	1.81712e+06
Pavir.1KG523300	PF00004//PF05496//PF07728 - ATPase family associated with various cellular activities (AAA) (AAA) // Holliday junction DNA helicase ruvB N-terminus (RuvB_N) // AAA domain (dynein-related subfamily) (AAA_5)	AT3G05530	ATS6A.2,RPT5A	regulatory particle triple-A ATPase 5A	0	181.175	69	23	465	4	47.7	5.03	9411	0	-0.57	-0.52	-1.09	0.59	2.13	0.15	0.98	-0.09	0.89	0.242155	0.820966	0.0177527	0.870893	1.00662e-05	0.959319	0.0112695	0.932598	0.100742	0.797868	1	0.131927	1	0.000273639	1	0.0972327	1	0.302794	847921	1.03983e+06	1.8732e+06	652817	701679	939309	1.67033e+06	1.49333e+06
Pavir.1KG524700	K04802 - proliferating cell nuclear antigen (PCNA)	AT2G29570	ATPCNA2,PCNA2	proliferating cell nuclear antigen 2	0	12.463	20	4	9	1	29.3	4.75	232	3	-1.86	-1.41	-3.28	-0.02	2.8	-1.92	0.95	0.49	1.44	0.148228	0.189779	0.000873294	0.999969	0.00116873	0.04065	0.387405	0.922602	0.0542843	0.584933	1	0.015454	1	0.00944649	0.548385	1	1	0.184844	1.37325e+06	1.82557e+06	779525	377413	1.2885e+06	293121	3.66495e+06	3.65911e+06
Pavir.1KG525600	1.3.1.103//1.6.5.5 - 2-haloacrylate reductase // NADPH:quinone reductase / Zeta-crystallin	AT4G21580	0	oxidoreductase, zinc-binding dehydrogenase family protein	0	91.394	37	10	98	10	34.1	6.64	1809	0	0.26	0	0.26	-0.3	0.49	-0.38	1.05	0.08	1.13	0.833639	0.999958	0.647451	0.821841	0.752078	0.65678	0.00731232	0.997381	0.00208235	1	1	1	1	1	1	0.0723568	1	0.01447	1.38544e+07	1.94522e+07	1.48624e+07	1.78383e+07	2.58233e+07	1.53753e+07	1.60897e+07	1.46099e+07
Pavir.1KG533600	K17278 - membrane-associated progesterone receptor component (PGRMC1_2)	AT2G24940	AtMAPR2,MAPR2	membrane-associated progesterone binding protein 2	0	21.874	50	4	44	1	11	5.52	1025	3	-0.85	-0.12	-0.97	0.14	0.51	0.46	-0.48	-0.44	-0.92	0.00557622	1	0.00454044	0.996744	0.0346211	0.43559	0.737455	0.761207	0.083949	0.064734	1	0.0513104	1	0.134418	1	1	1	0.262001	3.29452e+06	3.63488e+06	4.86863e+06	2.01464e+06	1.43139e+06	2.05904e+06	3.45766e+06	3.95947e+06
Pavir.1KG533800	PTHR37205:SF1 - F23A5.30 PROTEIN	AT1G80940	0	0	0	15.89	38	3	11	1	23.6	4.67	100	3	0.2	0.29	0.5	0.26	0.78	0.26	0.72	0.3	1.02	0.9439	0.988179	0.999989	0.994903	0.0281778	0.983413	0.553452	0.996748	0.225905	1	1	1	1	0.114333	1	1	1	0.556926	1.2962e+06	1.1919e+06	1.61353e+06	1.48957e+06	466598	1.63659e+06	1.05678e+06	888044
Pavir.1KG535000	PTHR12276//PTHR12276:SF45 - EPSIN/ENT-RELATED // CLATHRIN INTERACTOR 1	AT3G59290	0	ENTH/VHS family protein	0	24.002	9	6	43	2	98	5.85	508	4	0.24	-0.09	0.14	-0.75	-0.03	-0.43	0.95	-0.41	0.55	0.811467	0.847293	1	0.524199	0.999999	0.413521	0.0723722	0.921692	0.472936	1	1	1	1	1	1	0.337264	1	0.93924	7.75551e+06	8.73456e+06	4.97414e+06	9.14095e+06	1.03311e+07	7.73804e+06	1.39074e+07	8.27477e+06
Pavir.1KG536200	PTHR34449//PTHR34449:SF2 - FAMILY NOT NAMED // ATP BINDING / ATPASE-RELATED	AT1G06190	0	Rho termination factor	0	71.907	37	13	90	4	43.3	5.72	1231	0	-6.64	6.64	.	0.08	6.64	6.64	0.87	0.25	1.12	**	**	.	0.996258	**	**	0.952171	0.980699	0.654171	**	**	.	1	**	**	1	1	1	565910	845415	1.721e+06	N.D	N.D	N.D	N.D	N.D
Pavir.1KG536600	PTHR15238//PTHR15238:SF3 - FAMILY NOT NAMED // 50S RIBOSOMAL PROTEIN L33, CHLOROPLASTIC	ATCG00640	0	ribosomal protein L33	0	25.066	20	4	55	4	7.8	10.45	907	0	-0.43	0.35	-0.08	0.15	-0.41	0.57	-0.99	-0.06	-1.05	0.446259	0.978313	0.924979	0.987327	0.972219	0.598711	0.020481	1	0.0175985	1	1	1	1	1	1	0.146096	1	0.0778427	2.36088e+07	2.51193e+07	2.14646e+07	1.8892e+07	1.16899e+07	1.75689e+07	1.36605e+07	1.85246e+07
Pavir.1KG539400	PTHR22912:SF106 - GLUTATHIONE REDUCTASE, MITOCHONDRIAL	AT3G24170	ATGR1,GR1	glutathione-disulfide reductase	0	161.356	56	19	274	1	53.2	6.18	6295	0	.	.	.	.	6.64	.	6.64	.	6.64	.	.	.	.	**	.	**	.	**	.	.	.	.	**	.	**	.	**	N.D	N.D	N.D	N.D	N.D	N.D	N.D	N.D
Pavir.1KG539800	KOG0324 - Uncharacterized conserved protein	AT3G07090	0	PPPDE putative thiol peptidase family protein	0	14.263	26	4	7	2	28	5.43	119	1	6.64	-6.64	0.56	.	1.53	2	6.64	-6.64	0.09	**	**	0.151568	.	0.00222766	0.00020069	**	**	0.959684	**	**	0.590938	.	0.0155398	0.0106703	**	**	1	N.D	N.D	N.D	970113	462761	587663	291223	398607
Pavir.1KG541000	K02922 - large subunit ribosomal protein L37e (RP-L37e, RPL37)	AT3G16080	0	Zinc-binding ribosomal protein family protein	0	15.785	27	3	19	2	10.9	11.8	355	0	0.15	0.06	0.21	-0.52	-0.44	-0.04	0.23	-0.42	-0.19	0.717241	0.9726	0.996511	0.985193	0.914894	0.999997	0.887203	0.740621	0.999979	1	1	1	1	1	1	1	1	1	7.51405e+06	4.05055e+06	7.21391e+06	8.02291e+06	1.2758e+07	5.44574e+06	6.19483e+06	8.86176e+06
Pavir.1KG541500	1.1.1.1//1.1.1.284//1.2.1.1 - Alcohol dehydrogenase / Aldehyde reductase // S-(hydroxymethyl)glutathione dehydrogenase / NAD-linked formaldehyde dehydrogenase // Transferred entry: 1.1.1.284 and 4.4.1.22	AT5G43940	ADH2,ATGSNOR1,GSNOR,HOT5,PAR2	GroES-like zinc-binding dehydrogenase family protein	0	54.076	36	7	58	3	40.7	7.02	875	4	-0.47	-0.14	-0.61	-0.6	0.11	-0.42	0.23	-0.32	-0.09	0.999991	0.994001	0.965207	0.738002	0.998236	0.980966	0.994532	0.82347	0.995169	1	1	1	1	1	1	1	1	1	7.96804e+06	7.4135e+06	5.46047e+06	5.34014e+06	1.13206e+07	4.6172e+06	9.1844e+06	8.17648e+06
Pavir.1KG541700	3.4.21.102 - C-terminal processing peptidase / Tsp protease	AT4G17740	0	Peptidase S41 family protein	0	110.675	39	20	283	5	57.5	8.6	6694	16	-0.07	0.33	0.26	0.05	0.41	-0.33	0.28	0.72	1	0.991801	0.506623	0.912648	0.993083	0.0654094	0.573008	0.64332	0.00493611	0.000175151	1	1	1	1	0.22301	1	1	0.062399	0.00222941	5.22282e+07	6.63557e+07	6.3459e+07	6.03265e+07	4.13053e+07	6.90719e+07	4.35762e+07	5.03796e+07
Pavir.1KG543300	K17292 - tubulin-specific chaperone A (TBCA)	AT2G30410	KIS,TFCA	tubulin folding cofactor A (KIESEL)	0	27.563	72	5	19	5	12.5	5.1	133	0	-0.82	0.09	-0.73	0.39	1.37	0.39	0.17	0.08	0.25	0.0357617	0.999992	0.0590512	0.944986	0.00150219	0.991727	0.999295	0.998459	0.94265	0.227253	1	0.303156	1	0.0115814	1	1	1	1	5.07632e+06	6.58223e+06	4.37406e+06	2.87861e+06	1.37284e+06	4.00706e+06	4.42636e+06	4.78377e+06
Pavir.1KG543600	K03953 - NADH dehydrogenase (ubiquinone) 1 alpha subcomplex subunit 9 (NDUFA9)	AT2G20360	0	NAD(P)-binding Rossmann-fold superfamily protein	0	78.833	35	11	195	2	44.6	8.68	3273	0	1.32	-1.52	-0.2	1.19	-0.03	0.13	0.1	-0.46	-0.36	0.00843694	0.00401817	0.997061	0.145667	0.999924	0.996397	0.669576	0.559814	0.999954	0.0859099	0.0872121	1	1	1	1	1	1	1	2.11061e+06	2.99521e+06	2.58624e+06	9.99417e+06	5.43716e+06	6.46029e+06	8.89969e+06	7.41682e+06
Pavir.1KG544600	PTHR18919//PTHR18919:SF93 - ACETYL-COA C-ACYLTRANSFERASE // 3-KETOACYL-COA THIOLASE 2, PEROXISOMAL	AT2G33150	KAT2,PED1,PKT3	peroxisomal 3-ketoacyl-CoA thiolase 3	0	147.273	54	19	210	5	48	8.41	7177	0	-0.32	-0.17	-0.49	0.19	0.63	0.29	0.12	-0.26	-0.15	0.52346	0.993527	0.182884	0.989934	0.075377	0.996298	0.999739	0.997873	1	1	1	0.670522	1	0.249011	1	1	1	1	4.45091e+06	5.09454e+06	4.03361e+06	3.5614e+06	3.20675e+06	3.65343e+06	5.38305e+06	4.99533e+06
Pavir.1KG544700	PTHR11911//PTHR11911:SF51 - INOSINE-5-MONOPHOSPHATE DEHYDROGENASE RELATED // SUBFAMILY NOT NAMED	AT4G36910	CDCP2,LEJ2	Cystathionine beta-synthase (CBS) family protein	0	10.368	18	3	12	1	24.1	7.31	62	0	.	.	.	6.64	6.64	6.64	1.37	-0.32	1.05	.	.	.	**	**	**	0.110552	0.994081	0.156555	.	.	.	**	**	**	0.457135	1	0.42695	N.D	N.D	N.D	N.D	N.D	N.D	N.D	N.D
Pavir.1KG547900	K14563 - rRNA 2'-O-methyltransferase fibrillarin (NOP1, FBL)	AT4G25630	ATFIB2,FIB2	fibrillarin 2	0	76.723	39	13	112	12	40.4	10.39	1911	1	-0.43	0.25	-0.18	-0.1	0.66	0.17	0.33	-0.02	0.31	0.770253	0.455952	0.999116	0.990449	0.117908	0.536958	0.379478	0.99701	0.755477	1	1	1	1	0.352794	1	1	1	1	1.75007e+07	1.91753e+07	1.72862e+07	1.80501e+07	1.2956e+07	1.299e+07	9.24808e+06	1.47243e+07
Pavir.1KG548500	K14944 - RNA-binding protein Nova (NOVA)	AT5G04430	BTR1,BTR1L,BTR1S	binding to TOMV RNA 1L (long form)	0	88.866	48	16	202	16	37.4	6.54	5066	0	-0.29	0.16	-0.14	0.25	0.84	0.07	0.3	0.33	0.64	0.0284587	0.4258	0.739964	0.914067	0.000103491	0.846967	0.656357	0.523873	0.0300619	0.195412	1	1	1	0.00156348	1	1	1	0.116826	2.22444e+07	2.83749e+07	2.17443e+07	1.81342e+07	1.19895e+07	1.89696e+07	1.64196e+07	1.99586e+07
Pavir.1KG548700	PTHR21368//PTHR21368:SF18 - 50S RIBOSOMAL PROTEIN L9 // 39S RIBOSOMAL PROTEIN L9, MITOCHONDRIAL	AT3G44890	RPL9	ribosomal protein L9	0	105.58	54	14	267	6	21.3	10.02	6683	8	-0.7	-0.04	-0.74	0.09	0.37	0.33	-0.43	-0.27	-0.7	0.305995	0.999976	0.188359	0.941594	0.663364	0.644493	0.641172	0.973441	0.17877	0.918447	1	0.683825	1	1	1	1	1	0.471495	4.59696e+07	6.3644e+07	5.99875e+07	3.68179e+07	1.78259e+07	5.15915e+07	5.28992e+07	6.15157e+07
Pavir.1KG551800	K12829 - splicing factor 3B subunit 2 (SF3B2, SAP145, CUS1)	AT4G21660	0	proline-rich spliceosome-associated (PSP) family protein	0	24.247	14	5	10	5	68	5.15	102	0	0.06	1.02	1.09	0.41	-0.24	0.17	-0.59	1.27	0.68	1	0.200138	0.175952	0.956903	1	0.994991	0.980353	0.113297	0.454105	1	1	0.651771	1	1	1	1	0.539846	0.91661	3.33322e+06	3.40015e+06	2.62945e+06	4.05027e+06	2.25367e+06	3.48121e+06	1.71633e+06	1.21688e+06
Pavir.1KG554200	K01414 - oligopeptidase A [EC:3.4.24.70] (prlC)	AT5G10540	0	Zincin-like metalloproteases family protein	0	27.188	15	7	17	7	88.4	6.52	299	0	-0.12	-0.94	-1.05	0.35	-0.05	-0.05	-0.52	-0.54	-1.05	0.999986	0.856599	0.95237	0.998091	0.985013	0.999988	0.923402	0.99965	0.708827	1	1	1	1	1	1	1	1	1	1.44521e+06	1.69102e+06	1.56942e+06	1.44718e+06	4.23938e+06	839310	3.77439e+06	3.00126e+06
Pavir.1NG001500	PTHR11655//PTHR11655:SF18 - 60S/50S RIBOSOMAL PROTEIN L6/L9 // SUBFAMILY NOT NAMED	AT1G33140	PGY2	Ribosomal protein L6 family	0	78.847	35	7	134	1	21.6	10.83	4221	0	-0.27	-0.23	-0.5	-0.01	0.89	0.11	0.63	-0.35	0.28	0.999663	0.711132	0.491321	0.999859	0.0268071	1	0.0942186	0.886619	0.532641	1	1	1	1	0.110247	1	0.404795	1	1	859286	729022	515158	590827	774561	605785	792704	884700
Pavir.1NG001600	1.18.1.2//1.6.99.1 - Ferredoxin--NADP(+) reductase // NADPH dehydrogenase / NADPH diaphorase	AT5G66190	ATLFNR1,FNR1	ferredoxin-NADP(+)-oxidoreductase 1	0	1027.17	84	52	2556	10	39.8	7.91	68729	81	-0.09	0.04	-0.05	-0.31	-0.09	-0.11	0.13	-0.17	-0.03	0.728786	1	0.760052	0.371912	0.999981	0.984415	0.977652	0.876911	0.999902	1	1	1	1	1	1	1	1	1	1.99451e+09	1.9953e+09	1.86004e+09	2.00599e+09	1.37438e+09	1.87217e+09	1.83855e+09	2.04445e+09
Pavir.1NG002600	Uncharacterised conserved protein UCP022280	AT2G45060	0	Uncharacterised conserved protein UCP022280	0	10.919	10	3	7	1	34.2	9.33	34	0	-0.48	0.19	-0.28	0.41	0.49	-0.58	-0.39	1.18	0.79	0.245072	0.999894	0.426419	0.656351	0.275427	0.142784	0.610575	0.00243378	0.0818096	0.80381	1	1	1	0.636048	1	1	0.0378491	0.257148	368388	479438	290142	187664	264753	291426	475462	322378
Pavir.1NG003100	PTHR23151//PTHR23151:SF59 - DIHYDROLIPOAMIDE ACETYL/SUCCINYL-TRANSFERASE-RELATED // SUBFAMILY NOT NAMED	AT1G54220	0	Dihydrolipoamide acetyltransferase, long form protein	0	302.627	58	29	585	9	58.1	7.91	15289	25	-0.45	0.07	-0.38	-0.29	0.69	-0.12	0.52	-0.1	0.42	0.00141508	0.791215	0.0264801	0.18986	0.00012932	0.884239	0.0177129	1	0.0143091	0.024404	1	0.176276	1	0.00182736	1	0.132218	1	0.0658209	1.46723e+08	1.77242e+08	1.42003e+08	1.20943e+08	9.44632e+07	1.07406e+08	1.40073e+08	1.35899e+08
Pavir.1NG007300	K10528 - hydroperoxide lyase (HPL)	AT4G15440	CYP74B2,HPL1	hydroperoxide lyase 1	0	30.563	15	7	15	3	54.7	6.29	256	0	0.81	6.64	6.64	-0.22	-6.64	.	-6.64	6.64	.	0.299083	**	**	0.992969	**	.	**	**	.	0.905443	**	**	1	**	.	**	**	.	327080	171794	181105	307624	6.55737e+06	316899	N.D	N.D
Pavir.1NG008800	K09716 - D-aminoacyl-tRNA deacylase [EC:3.1.1.96] (dtdA, GEK1)	AT2G03800	GEK1	D-aminoacyl-tRNA deacylases	0	32.9	19	4	55	1	34.1	6.39	1747	0	-6.64	-0.13	-6.64	-6.64	6.64	0.06	6.64	-6.64	0.07	**	0.67817	**	**	**	0.932661	**	**	0.918512	**	1	**	**	**	1	**	**	1	452849	337505	540280	N.D	N.D	N.D	468232	496760
Pavir.1NG010200	PTHR23270:SF7 - NUCLEIC ACID-BINDING, OB-FOLD-LIKE PROTEIN	AT1G12800	0	Nucleic acid-binding, OB-fold-like protein	0	14.921	9	3	9	3	87.2	5.41	309	0	0.78	-0.4	0.38	-0.67	-0.6	-3.49	0.85	2.42	3.27	0.563469	0.999998	0.693236	0.896154	0.565541	0.000159857	0.894887	0.00258348	0.000235783	1	1	1	1	1	0.00879494	1	0.0397011	0.00273115	869576	547966	563953	969353	2.65285e+06	659417	845858	528689
Pavir.1NG010500	PTHR11465//PTHR11465:SF17 - CATALASE // SUBFAMILY NOT NAMED	AT1G20630	CAT1	catalase 1	0	279.141	55	30	456	24	56.2	6.99	8225	7	0.1	0.14	0.24	0.73	1.06	0.3	0.43	0.57	1	0.993102	0.988597	1	0.0799245	4.00718e-05	0.734847	0.065457	0.295802	0.000630603	1	1	1	0.74301	0.000778574	1	0.313149	1	0.00578227	7.78924e+07	9.83161e+07	7.5375e+07	8.3298e+07	6.09446e+07	8.68048e+07	9.27225e+07	7.07587e+07
Pavir.1NG010600	PTHR19375//PTHR19375:SF228 - HEAT SHOCK PROTEIN 70KDA // SUBFAMILY NOT NAMED	AT5G42020	BIP,BIP2	Heat shock protein 70 (Hsp 70) family protein	0	306.546	46	36	727	2	73.3	5.19	19648	0	0.6	-0.25	0.35	0.89	0.32	0.82	0.03	-0.18	-0.15	0.693868	0.954455	0.998011	0.374496	0.5577	0.382493	0.8628	0.95777	0.999982	1	1	1	1	1	1	1	1	1	4.65944e+06	4.56945e+06	4.56779e+06	7.22388e+06	4.89711e+06	6.93349e+06	5.44746e+06	6.39236e+06
Pavir.1NG011000	PTHR15852//PTHR15852:SF27 - FAMILY NOT NAMED // PROTEIN DISULFIDE-ISOMERASE LQY1	AT1G75690	0	DnaJ/Hsp40 cysteine-rich domain superfamily protein	0	62.913	32	5	102	2	19.1	8.43	3731	4	-0.68	0.37	-0.31	0.01	0.23	0.01	-0.46	0.37	-0.09	0.0410864	0.215397	0.977005	1	0.567412	0.998628	0.669272	0.44744	0.999916	0.250166	1	1	1	1	1	1	1	1	7.94776e+06	7.63868e+06	7.63894e+06	4.76901e+06	3.42029e+06	6.22391e+06	4.13093e+06	5.925e+06
Pavir.1NG023600	PTHR13832//PTHR13832:SF352 - PROTEIN PHOSPHATASE 2C // PROTEIN PHOSPHATASE 2C 59-RELATED	AT4G31750	WIN2	HOPW1-1-interacting 2	0	185.422	61	22	360	4	36.9	4.98	8941	0	-0.21	-0.04	-0.24	0.28	0.37	0.28	-0.12	-0.04	-0.15	0.317939	0.999973	0.194917	0.935685	0.132382	0.997648	0.998467	0.999999	0.999875	0.942913	1	0.700441	1	0.382143	1	1	1	1	1.25385e+07	1.33165e+07	1.1813e+07	1.13399e+07	5.70419e+06	1.08478e+07	1.28469e+07	1.47814e+07
Pavir.1NG024236	K03262 - translation initiation factor 5 (EIF5)	AT1G36730	0	Translation initiation factor IF2/IF5	0	23.713	15	5	45	1	48.5	5.71	529	4	-0.27	0.26	-0.01	-0.06	-0.34	0.16	-0.54	0.04	-0.5	0.976621	0.97829	1	1	0.387826	0.999981	0.0679495	0.859412	0.551349	1	1	1	1	0.824046	1	0.321672	1	1	3.48013e+06	5.18701e+06	3.89651e+06	3.23869e+06	4.81325e+06	2.95285e+06	3.25868e+06	4.38241e+06
Pavir.1NG025100	K03028 - 26S proteasome regulatory subunit N1 (PSMD2, RPN1)	AT2G20580	ATRPN1A,RPN1A	26S proteasome regulatory subunit S2 1A	0	26.692	12	7	7	7	98.1	5.26	192	0	0.01	-0.03	-0.02	-1.75	0	-0.63	1.75	-1.14	0.61	0.622063	1	0.581283	0.159025	0.679634	0.916152	0.134788	0.780838	0.853393	1	1	1	1	1	1	0.522401	1	1	743680	1.02523e+06	917978	859628	8.24077e+06	922925	934747	719237
Pavir.1NG029900	PTHR11229:SF5 - 50S RIBOSOMAL PROTEIN L3-1, CHLOROPLASTIC	AT2G43030	0	Ribosomal protein L3 family protein	0	179.867	66	18	351	1	27.8	10.43	7047	0	.	.	.	.	.	6.64	.	-6.64	-6.64	.	.	.	.	.	**	.	**	**	.	.	.	.	.	**	.	**	**	N.D	N.D	N.D	N.D	N.D	N.D	N.D	N.D
Pavir.1NG032519	PTHR10381//PTHR10381:SF11 - ATP-DEPENDENT CLP PROTEASE PROTEOLYTIC SUBUNIT // ATP-DEPENDENT CLP PROTEASE PROTEOLYTIC SUBUNIT, MITOCHONDRIAL-RELATED	AT5G23140	CLPP2,NCLPP7	nuclear-encoded CLP protease P7	0	256.317	31	9	574	8	32.4	6.8	14494	1	-0.12	0.25	0.13	0.25	0.46	0.26	0.09	0.24	0.33	0.999448	0.953751	0.998866	0.279722	0.0231693	0.626764	0.981473	0.671958	0.214837	1	1	1	1	0.097808	1	1	1	0.539687	3.7335e+08	4.42829e+08	4.15938e+08	3.83907e+08	3.52206e+08	4.52643e+08	3.50617e+08	3.47067e+08
Pavir.1NG035300	K02725 - 20S proteasome subunit alpha 6 (PSMA1)	AT5G42790	ARS5,ATPSM30,PAF1	proteasome alpha subunit F1	0	220.591	88	18	361	2	29.5	5.54	14367	0	-0.08	-0.16	-0.23	-0.24	0.53	0.02	0.69	-0.41	0.28	0.849541	1	0.891577	0.202246	0.0746999	0.998435	0.00645493	0.0871752	0.860634	1	1	1	1	0.246909	1	0.0676127	0.446068	1	2.92485e+06	4.44758e+06	3.0654e+06	3.66271e+06	2.21316e+06	2.90695e+06	3.41836e+06	3.54241e+06
Pavir.1NG036000	1.1.1.29//1.1.1.81 - Glycerate dehydrogenase / Hydroxypyruvate reductase // Hydroxypyruvate reductase / D-glycerate dehydrogenase	AT1G68010	ATHPR1,HPR	hydroxypyruvate reductase	0	125.208	53	17	138	1	41.6	7.02	3008	0	0.06	-0.41	-0.35	-0.34	0.03	-0.36	0.42	-0.39	0.03	0.792251	0.911242	0.99999	0.999173	0.987444	0.927463	0.91852	0.998507	0.998098	1	1	1	1	1	1	1	1	1	1.24319e+06	1.16994e+06	839213	916680	3.57312e+06	1.21693e+06	1685058	1.22291e+06
Pavir.1NG037400	PTHR11922:SF1 - ANTHRANILATE PHOSPHORIBOSYLTRANSFERASE-RELATED	AT1G70570	0	anthranilate phosphoribosyltransferase, putative	0	28.341	16	6	28	6	63.3	7.25	459	0	-0.43	-0.17	-0.6	-1.96	-0.08	-1.61	1.45	-0.52	0.92	0.938413	0.999993	0.844684	8.9927e-05	0.995697	0.00154966	0.00268693	0.619441	0.0873516	1	1	1	0.00634599	1	0.0539463	0.0376613	1	0.270145	1.4796e+06	2.26131e+06	1.62172e+06	1.20522e+06	2.11441e+06	995212	2.04671e+06	1.82554e+06
Pavir.1NG037500	PF15704 - Mitochondrial ATP synthase subunit (Mt_ATP_synt)	AT2G21870	MGP1	copper ion binding;cobalt ion binding;zinc ion binding	0	130.181	61	21	362	5	27.5	7.2	7919	0	-0.52	0.02	-0.5	0.21	1.02	-0.03	0.29	0.26	0.55	0.015001	0.999938	0.0303192	0.999551	0.000462666	0.999934	0.877837	0.913506	0.245492	0.132217	1	0.190428	1	0.00453468	1	1	1	0.593836	9.05206e+06	1.06149e+07	9.01386e+06	6.42697e+06	4.3008e+06	6.30488e+06	1.02831e+07	8.90489e+06
Pavir.1NG038300	K08681 - 5'-phosphate synthase pdxT subunit (pdxT, pdx2)	AT5G60540	ATPDX2,EMB2407,PDX2	pyridoxine biosynthesis 2	0	69.635	40	7	139	1	28.4	5.88	3752	0	-0.41	-0.33	-0.74	0.16	0.21	0.44	-0.35	-0.62	-0.97	0.254219	0.752832	0.01459	0.999977	0.617099	0.566727	0.965115	0.0849342	0.01237	0.813363	1	0.114961	1	1	1	1	0.439584	0.0588195	1.39368e+06	1.51999e+06	1.56631e+06	1.14764e+06	664104	1.19411e+06	1.62176e+06	1.91717e+06
Pavir.1NG042600	K01703 - 3-isopropylmalate/(R)-2-methylmalate dehydratase large subunit (leuC)	AT4G13430	ATLEUC1,IIL1	isopropyl malate isomerase large subunit 1	0	105.643	45	20	163	20	54.8	7.34	3666	0	0.11	0.04	0.15	-0.37	-0.08	0.16	0.4	-0.49	-0.09	0.999997	0.998216	0.999917	0.108532	0.999987	0.945744	0.25428	0.0435281	0.965146	1	1	1	0.899217	1	1	0.804372	0.273792	1	1.70322e+07	1.9083e+07	1.62993e+07	1.84399e+07	1.89347e+07	1.43549e+07	1.51772e+07	1.81401e+07
Pavir.1NG045600	1.1.1.224 - Mannose-6-phosphate 6-reductase / NADPH-mannose-6-P reductase	AT2G21250	0	NAD(P)-linked oxidoreductase superfamily protein	0	110.049	52	15	217	1	35.6	6.54	3578	0	-6.64	6.64	.	-6.64	6.64	.	6.64	.	6.64	**	**	.	**	**	.	**	.	**	**	**	.	**	**	.	**	.	**	1.43047e+06	1.56849e+06	828099	N.D	N.D	N.D	N.D	N.D
Pavir.1NG046200	PF14697 - 4Fe-4S dicluster domain (Fer4_21)	ATCG01060	0	iron-sulfur cluster binding;electron carriers;4 iron, 4 sulfur cluster binding	0	133.333	72	9	772	9	8.9	6.92	25965	0	0.36	0.2	0.57	0.34	-0.2	0.26	-0.18	0.29	0.1	1	0.967043	0.9393	0.951765	0.999933	0.933795	0.998621	0.977887	0.999954	1	1	1	1	1	1	1	1	1	2.34664e+09	2.06758e+09	2.94197e+09	3.01371e+09	1.41061e+09	3.58805e+09	1.75277e+09	2.03603e+09
Pavir.1NG046400	K12893 - splicing factor, arginine/serine-rich 4/5/6 (SFRS4_5_6)	AT4G25500	AT-SRP40,ATRSP35,ATRSP40,RSP35	arginine/serine-rich splicing factor 35	0	26.892	23	5	22	5	33.4	10.17	298	0	-0.06	0.07	0.01	0.24	0.86	-6.64	0.56	6.64	6.64	0.930872	0.999212	0.995177	0.940492	0.0190783	**	0.527682	**	**	1	1	1	1	0.0842336	**	1	**	**	1.53281e+06	1.72439e+06	1.76406e+06	2.09915e+06	719014	1.65266e+06	1.6447e+06	1.68745e+06
Pavir.1NG047000	PF13301 - Protein of unknown function (DUF4079) (DUF4079)	AT3G61870	0	0	0	46.405	20	4	35	4	29.5	10.04	901	0	1.13	0.81	1.94	-0.05	-0.83	-1.22	0.36	1.98	2.34	0.21896	0.972042	0.0392334	1	0.254557	0.804668	1	0.299917	0.241016	0.747017	1	0.223363	1	0.603888	1	1	1	0.586204	2.95423e+06	2.36826e+06	2.32305e+06	5.19927e+06	6.02953e+07	3.33288e+06	3.07479e+06	1.35051e+06
Pavir.1NG047200	K03245 - translation initiation factor 3 subunit J (EIF3J)	AT5G37475	0	Translation initiation factor eIF3 subunit	0	34.581	32	10	74	3	25.6	4.87	962	6	-0.49	0.29	-0.2	0.16	0.57	0.43	-0.08	0.02	-0.06	0.0121678	0.703501	0.252278	0.621955	0.00167327	0.107699	0.991368	0.999771	0.999956	0.112741	1	0.835642	1	0.0124918	1	1	1	1	1.32318e+07	1.64627e+07	1.61197e+07	1.14767e+07	6.66738e+06	1.16502e+07	1.11236e+07	1.31962e+07
Pavir.1NG049000	PTHR11071//PTHR11071:SF295 - PEPTIDYL-PROLYL CIS-TRANS ISOMERASE // PEPTIDYL-PROLYL CIS-TRANS ISOMERASE CYP18-4	AT2G21130	0	Cyclophilin-like peptidyl-prolyl cis-trans isomerase family protein	0	248.794	80	12	555	4	18.2	8.56	16256	1	-0.16	0.72	0.55	0.55	0.96	0.93	0.25	0.34	0.58	0.776767	0.322368	0.989221	0.163909	0.00264738	0.08397	0.997394	0.525446	0.217535	1	1	1	1	0.0176355	0.897086	1	1	0.543593	5.20456e+07	6.02261e+07	6.96278e+07	5.37659e+07	2.76393e+07	6.48064e+07	3.41058e+07	3.6678e+07
Pavir.1NG049200	PTHR11544//PTHR11544:SF49 - COLD SHOCK DOMAIN CONTAINING PROTEINS // SUBFAMILY NOT NAMED	AT4G36020	CSDP1	cold shock domain protein 1	0	188.093	74	15	241	6	23.2	6.64	8333	0	-0.83	0.58	-0.25	0.23	0.4	0.46	-0.66	0.35	-0.31	0.00967934	0.11501	0.881534	0.898079	0.266909	0.253437	0.0979576	0.659353	0.867813	0.095151	0.837168	1	1	0.618503	1	0.414901	1	1	1.513e+07	1.84977e+07	1.28491e+07	8.49031e+06	5.37243e+06	9.59453e+06	7422826	1.10466e+07
Pavir.1NG049300	K01885 - glutamyl-tRNA synthetase (EARS, gltX)	AT5G64050	ATERS,ERS,OVA3	glutamate tRNA synthetase	0	23.496	14	6	36	2	62.9	6.93	582	4	0.94	-1.19	-0.24	0.8	-1.25	0.32	-1.11	-0.7	-1.81	0.0131598	7.98816e-05	0.184643	0.00403912	0.000138006	0.907567	4.81488e-05	0.060724	3.05704e-07	0.119702	0.00534198	0.674156	0.0934173	0.0019144	1	0.00257729	0.344227	2.26119e-05	2.52616e+06	1.80231e+06	1.97438e+06	3.79057e+06	3.97321e+06	2.68574e+06	4.38806e+06	5.49609e+06
Pavir.1NG049400	1.5.1.5//3.5.4.9 - Methylenetetrahydrofolate dehydrogenase (NADP(+)) // Methenyltetrahydrofolate cyclohydrolase	AT4G00620	0	Amino acid dehydrogenase family protein	0	55.913	27	5	78	5	39.4	9.06	2724	0	-0.33	0.05	-0.28	-0.13	0.59	-0.31	0.39	0.23	0.62	0.262696	0.999976	0.40932	0.990943	0.0087372	0.189918	0.203149	0.386327	0.00315349	0.833781	1	1	1	0.0456988	1	0.692581	1	0.0200504	7.3348e+06	8.09273e+06	8.41414e+06	6.9187e+06	6.06739e+06	6.42847e+06	8.14949e+06	7.25234e+06
Pavir.1NG053500	PTHR10516:SF319 - PEPTIDYL-PROLYL CIS-TRANS ISOMERASE FKBP18, CHLOROPLASTIC	AT1G20810	0	FKBP-like peptidyl-prolyl cis-trans isomerase family protein	0	223.511	47	14	413	1	23.8	9.2	9155	0	-0.07	0.07	0	-0.01	-0.24	0.3	-0.3	-0.24	-0.54	0.961289	0.99999	0.993278	0.999789	1	0.937175	0.861945	0.999826	0.637626	1	1	1	1	1	1	1	1	1	2.53809e+06	2.7114e+06	2.93777e+06	2.5804e+06	1.23858e+06	3.59598e+06	2.77472e+06	2.42777e+06
Pavir.1NG053900	PTHR34051:SF2 - PROTEIN LOW PSII ACCUMULATION 3, CHLOROPLASTIC	AT1G73060	LPA3	Low PSII Accumulation 3	0	139.108	59	20	320	8	42.2	6.21	9044	11	0.14	-0.05	0.09	-0.22	-0.22	-0.34	0.14	0.06	0.2	0.994405	0.997817	1	0.401526	0.970474	0.0730562	0.541539	0.999809	0.313784	1	1	1	1	1	0.806679	1	1	0.711223	6.16816e+07	6.15968e+07	5.8412e+07	6.92615e+07	5.51155e+07	6.80106e+07	6.39699e+07	6.44117e+07
Pavir.1NG056200	PTHR10430//PTHR10430:SF16 - PEROXIREDOXIN // PEROXIREDOXIN-5, MITOCHONDRIAL	AT3G52960	0	Thioredoxin superfamily protein	0	250.923	72	19	599	6	23.8	8.92	19438	16	-0.16	0.35	0.19	0.05	-0.02	-0.05	-0.23	0.45	0.22	0.404821	0.696635	0.999444	0.99998	0.785313	0.999997	0.971527	0.654009	0.991914	1	1	1	1	1	1	1	1	1	4.73943e+08	5.45346e+08	5.7752e+08	4.89197e+08	2.22289e+08	5.17683e+08	4.27792e+08	3.75922e+08
Pavir.1NG056800	AT1G67170	AT1G67170	0	0	0	11.786	8	2	10	2	52.9	8.4	31	0	-0.36	0.73	0.37	-0.29	0.98	-6.64	0.91	6.64	6.64	0.360826	0.0285799	0.718029	0.664985	0.00823885	**	0.0224507	**	**	1	0.345844	1	1	0.0435811	**	0.15344	**	**	1.57801e+06	1.12853e+06	1.18248e+06	918169	567238	1.31561e+06	604364	712666
Pavir.1NG061600	K01011 - thiosulfate/3-mercaptopyruvate sulfurtransferase (TST, MPST, sseA)	AT1G79230	ATMST1,ATRDH1,MST1,ST1,STR1	mercaptopyruvate sulfurtransferase 1	0	83.375	56	15	190	7	34	5.63	2652	8	-0.07	0.02	-0.05	0.12	-0.13	-0.05	-0.32	0.19	-0.13	0.787658	0.999655	0.959184	0.999688	0.999988	1	0.688795	0.969695	0.99542	1	1	1	1	1	1	1	1	1	2.65117e+07	2.3797e+07	2.26826e+07	2.45155e+07	1.47201e+07	2.26792e+07	2.3521e+07	2.62686e+07
Pavir.1NG063100	K00457 - 4-hydroxyphenylpyruvate dioxygenase (HPD, hppD)	AT1G06570	HPD,PDS1	phytoene desaturation 1	0	56.033	29	7	66	2	46.6	5.78	793	7	0.69	-0.93	-0.24	0.06	0.45	-0.16	1.08	-0.71	0.38	0.0260396	0.0032618	0.954716	1	0.0598436	0.999075	5.98831e-05	0.012063	0.150768	0.188337	0.0745402	1	1	0.207892	1	0.00288713	0.112236	0.415541	3.24363e+06	3.25789e+06	3.04759e+06	5.21655e+06	6.28835e+06	3.89439e+06	6.72231e+06	6.17324e+06
Pavir.1NG064000	2.5.1.61 - Hydroxymethylbilane synthase / Uroporphyrinogen synthetase	AT5G08280	HEMC	hydroxymethylbilane synthase	0	82.792	39	11	168	4	38.1	8.16	5292	7	-0.57	-0.62	-1.2	-0.01	0.1	0.44	-0.46	-1.07	-1.53	0.083537	0.0583561	0.000139826	0.999987	0.934081	0.671719	0.340802	0.00364457	5.15112e-05	0.405964	0.551919	0.00406105	1	1	1	0.977128	0.0504678	0.000955182	2.33239e+07	2.86291e+07	1.85827e+07	1.81714e+07	1.12163e+07	1.56793e+07	3.30073e+07	4.41171e+07
Pavir.1NG064500	K02900 - large subunit ribosomal protein L27Ae (RP-L27Ae, RPL27A)	AT1G23290	RPL27A,RPL27AB	Ribosomal protein L18e/L15 superfamily protein	0	16.163	16	2	38	1	16	10.76	299	0	.	-6.64	-6.64	.	.	-0.44	.	-6.64	-6.64	.	**	**	.	.	0.0792565	.	**	**	.	**	**	.	.	0.855727	.	**	**	N.D	N.D	N.D	N.D	N.D	N.D	398142	572123
Pavir.1NG064600	2.7.2.3 - Phosphoglycerate kinase	AT1G79550	PGK	phosphoglycerate kinase	0	396.922	74	38	1175	7	42.3	5.71	39411	31	-0.4	0	-0.4	-0.12	0.56	0.2	0.27	-0.31	-0.04	0.00401837	0.999999	0.00588653	0.590267	0.000286531	0.306695	0.072434	0.0158361	0.990595	0.0522388	1	0.0616342	1	0.00328968	1	0.337264	0.134596	1	3.61835e+08	3.99483e+08	3.35911e+08	3.07462e+08	2.71875e+08	2.74363e+08	3.78606e+08	3.44545e+08
Pavir.1NG064800	K01092 - myo-inositol-1(or 4)-monophosphatase (E3.1.3.25, IMPA, suhB)	AT1G31190	IMPL1	myo-inositol monophosphatase like 1	0	44.761	23	5	81	2	38.6	6.65	2498	0	-0.61	-0.02	-0.62	-0.53	-0.2	0.17	-0.28	-0.71	-0.99	0.2108	0.999944	0.155952	0.473423	0.999503	0.995867	0.933517	0.189081	0.0426733	0.734292	1	0.602354	1	1	1	1	0.762081	0.151346	2.85226e+06	2.89789e+06	2.47374e+06	2.1106e+06	1.06517e+06	1.86992e+06	2.88245e+06	3.26227e+06
Pavir.1NG065300	PTHR11715//PTHR11715:SF9 - GLYCINE CLEAVAGE SYSTEM H PROTEIN // SUBFAMILY NOT NAMED	AT2G35120	0	Single hybrid motif superfamily protein	0	24.251	16	2	21	1	17.2	4.73	199	0	-6.64	6.64	.	0.28	.	6.64	-6.64	0.67	-6.64	**	**	.	0.771885	.	**	**	0.152679	**	**	**	.	1	.	**	**	0.662732	**	1.55517e+06	1.31707e+06	1.49315e+06	N.D	N.D	N.D	N.D	N.D
Pavir.1NG065700	K08066 - nuclear transcription factor Y, gamma (NFYC)	AT1G56170	ATHAP5B,HAP5B,NF-YC2	nuclear factor Y, subunit C2	0	12.875	19	3	9	3	29.1	5.17	77	0	-1	0.19	-0.8	-0.12	1.77	-1.47	0.89	1.55	2.43	0.00976387	0.992131	0.0436647	0.793588	0.00010394	0.000152556	0.0206269	0.000577155	9.45107e-07	0.0953536	1	0.2393	1	0.00156348	0.00856679	0.146369	0.0140709	5.1151e-05	2.21785e+06	2.83077e+06	2.04927e+06	1.11202e+06	910563	1.46412e+06	2.33649e+06	1.94023e+06
Pavir.1NG066000	PTHR10836//PTHR10836:SF46 - GLYCERALDEHYDE 3-PHOSPHATE DEHYDROGENASE // SUBFAMILY NOT NAMED	AT1G79530	GAPCP-1	glyceraldehyde-3-phosphate dehydrogenase of plastid 1	0	112.471	54	20	344	2	47.1	8.84	6047	0	-0.96	-0.35	-1.31	-0.7	1.04	-0.19	0.78	-0.85	-0.07	0.110499	0.991875	0.0336012	0.867582	0.10508	0.999873	0.855061	0.687826	0.999863	0.484814	1	0.203255	1	0.322366	1	1	1	1	650949	883934	722551	586110	314289	370618	733187	934660
Pavir.1NG067500	PTHR10739//PTHR10739:SF32 - CYTIDYLYLTRANSFERASE // SUBFAMILY NOT NAMED	AT2G32260	ATCCT1,CCT1	phosphorylcholine cytidylyltransferase	0	75.982	38	11	91	2	40.4	5.43	716	9	-0.08	0.31	0.23	0.12	0.6	0.07	0.4	0.36	0.76	0.884597	0.679532	0.999863	0.999968	0.0645895	0.999915	0.69355	0.292868	0.014292	1	1	1	1	0.220954	1	1	1	0.0657965	1.24582e+07	1.52126e+07	1.06969e+07	1.17807e+07	8.4279e+06	1.20486e+07	10020177	1.05806e+07
Pavir.1NG069800	K02145 - V-type H+-transporting ATPase subunit A (ATPeV1A, ATP6A)	AT1G78900	VHA-A	vacuolar ATP synthase subunit A	0	391.769	59	40	738	2	68.2	5.38	22200	0	0.53	-0.69	-0.16	-1.08	-0.06	-0.91	1.56	-0.86	0.7	0.290077	0.677033	0.995217	0.196533	0.999925	0.382869	0.00420831	0.416416	0.234451	0.885854	1	1	1	1	1	0.0501896	1	0.574434	3.44011e+06	3.87558e+06	3.75873e+06	5.44278e+06	1.06029e+07	4.04071e+06	6.49651e+06	6.07202e+06
Pavir.1NG070200	AT4G30010	AT4G30010	0	0	0	13.934	52	5	35	5	10.6	8.7	217	0	-0.45	-0.03	-0.47	0.29	0.94	-0.33	0.2	0.59	0.8	0.993408	0.996276	0.826686	0.639632	0.130542	0.887398	0.999893	0.307234	0.166119	1	1	1	1	0.378722	1	1	1	0.446629	5.01758e+06	9.07379e+06	7.87256e+06	5.56975e+06	5.78127e+06	7.23483e+06	1.03895e+07	8.02412e+06
Pavir.1NG075000	K07023 - putative hydrolases of HD superfamily (K07023)	AT1G26160	0	Metal-dependent phosphohydrolase	0	89.222	42	8	161	8	27.2	6.57	5946	0	-0.1	-0.06	-0.16	0.14	0.52	0.08	0.28	-0.01	0.27	0.568155	1	0.494082	0.999997	0.0204464	0.96506	0.366181	0.853126	0.983257	1	1	1	1	0.0889894	1	1	1	1	1.84394e+07	2.25808e+07	1.77579e+07	1.76307e+07	1.21335e+07	1.72309e+07	1.77018e+07	1.92255e+07
Pavir.1NG077000	PTHR13832//PTHR13832:SF356 - PROTEIN PHOSPHATASE 2C // SUBFAMILY NOT NAMED	AT4G31860	0	Protein phosphatase 2C family protein	0	9.793	9	3	24	1	40.1	5.4	522	0	-0.38	0.1	-0.27	-0.3	0.5	-0.23	0.42	0.04	0.46	0.908245	0.994165	0.999494	0.999997	0.752488	0.994996	0.99873	0.911643	0.626002	1	1	1	1	1	1	1	1	1	431347	609585	339240	457266	332108	276866	295722	401651
Pavir.1NG080400	PTHR11850//PTHR11850:SF127 - HOMEOBOX PROTEIN TRANSCRIPTION FACTORS // SUBFAMILY NOT NAMED	AT5G25220	KNAT3	KNOTTED1-like homeobox gene 3	0	41.457	25	8	180	2	32.9	6.46	2104	0	0.21	0.2	0.42	-0.05	0	-1.51	0.27	1.66	1.93	0.967262	0.987415	0.601656	1	0.9988	1.12521e-05	0.738014	3.23308e-06	3.30228e-07	1	1	1	1	1	0.00127128	1	0.000327602	2.38948e-05	3.88343e+06	3.05522e+06	3.67009e+06	4.25477e+06	3.0327e+06	4.9129e+06	3.18988e+06	2.93735e+06
Pavir.1NG081800	PTHR10795//PTHR10795:SF406 - PROPROTEIN CONVERTASE SUBTILISIN/KEXIN // SUBFAMILY NOT NAMED	AT3G14067	0	Subtilase family protein	0	13.8	6	3	49	2	82.1	7.84	724	0	-0.13	-0.26	-0.4	-0.79	-0.37	-1.58	0.29	0.53	0.82	0.999997	0.94854	0.876024	0.171965	0.705136	0.00101458	0.985115	0.733022	0.26719	1	1	1	1	1	0.0382097	1	1	0.633437	1.8767e+06	1.93131e+06	1.88895e+06	1.30495e+06	2.69585e+06	1.72089e+06	2.26823e+06	2.74466e+06
Pavir.1NG081900	PTHR10795//PTHR10795:SF331 - PROPROTEIN CONVERTASE SUBTILISIN/KEXIN // SUBFAMILY NOT NAMED	AT3G14067	0	Subtilase family protein	0	237.471	44	24	399	9	80.3	7.27	10504	19	0.33	-0.07	0.26	0.04	0.42	-0.37	0.71	0.33	1.04	0.030293	0.996739	0.00824909	1	0.147314	0.221964	0.000111671	0.0846951	7.59776e-07	0.203328	1	0.0776111	1	0.416326	1	0.00427533	0.439047	4.28629e-05	7.05159e+07	7.96297e+07	7.05897e+07	1.17298e+08	8.82641e+07	8.89447e+07	6.13981e+07	7.46328e+07
Pavir.1NG083600	PTHR11695:SF574 - CINNAMYL ALCOHOL DEHYDROGENASE 4-RELATED	AT3G19450	ATCAD4,CAD,CAD-C,CAD4	GroES-like zinc-binding alcohol dehydrogenase family protein	0	40.512	27	8	51	1	39.8	7.12	549	0	0.22	-1.22	-1	2.33	2.94	1.1	0.83	0.01	0.84	0.997167	0.11122	0.0420722	0.00914138	8.19071e-05	0.544324	0.343768	0.999196	0.581847	1	0.830043	0.233985	0.173756	0.00134195	1	0.978155	1	1	396903	886452	410748	478705	507096	359095	2.51925e+06	959291
Pavir.1NG088400	PTHR11771//PTHR11771:SF51 - LIPOXYGENASE // SUBFAMILY NOT NAMED	AT3G45140	ATLOX2,LOX2	lipoxygenase 2	0	51.976	18	11	18	11	100.9	6.61	346	0	-0.12	-0.22	-0.33	-0.48	0.99	-0.31	1.35	-0.39	0.96	0.996413	0.890151	0.527792	0.284219	0.00984249	0.588023	0.000338828	0.588899	0.0120094	1	1	1	1	0.050181	1	0.00932533	1	0.0575986	3.14387e+06	2.368e+06	2.57001e+06	1.74551e+06	3.46837e+06	2.37198e+06	3.79814e+06	2.98904e+06
Pavir.1NG089100	K09529 - DnaJ homolog subfamily C member 9 (DNAJC9)	AT3G12170	0	Chaperone DnaJ-domain superfamily protein	0	8.196	7	2	17	2	41.6	9.11	535	0	-6.64	1.15	-6.64	-1.07	6.64	0.25	0.12	-0.17	-0.06	**	0.0176391	**	0.0476007	**	1	1	0.988134	0.982109	**	0.254107	**	0.543382	**	1	1	1	1	686892	736578	959104	N.D	N.D	N.D	209290	449022
Pavir.1NG089600	PTHR12815//PTHR12815:SF7 - SORTING AND ASSEMBLY MACHINERY SAM50 PROTEIN // OUTER ENVELOPE PROTEIN 80, CHLOROPLASTIC	AT5G19620	ATOEP80,EMB213,OEP80,TOC75	outer envelope protein of 80 kDa	0	107.787	43	21	232	1	71.2	8.76	3989	0	-0.16	0.07	-0.09	-0.06	0.1	-0.25	-0.01	0.27	0.26	1	1	1	0.999969	0.999701	0.919728	0.999983	0.968228	0.992764	1	1	1	1	1	1	1	1	1	2.53613e+06	2.22605e+06	1.87285e+06	1.79189e+06	1.99096e+06	2.82823e+06	2336243	2.09127e+06
Pavir.1NG089900	3.7.1.2 - Fumarylacetoacetase / Fumarylacetoacetate hydrolase	AT1G12050	0	fumarylacetoacetase, putative	0	94.514	30	12	169	4	55.9	6.54	2370	8	-1.1	0.38	-0.72	-0.17	1.29	0.2	0.37	0.01	0.37	4.83764e-06	0.526971	0.000124749	0.883185	3.67686e-07	0.996801	0.0962497	1	0.0970002	0.000515468	1	0.00378565	1	2.44936e-05	1	0.410054	1	0.293781	2.16406e+07	2.40505e+07	1.90799e+07	1.18679e+07	1.01058e+07	9.51995e+06	1.6215e+07	1.66737e+07
Pavir.1NG094900	PTHR23073//PTHR23073:SF32 - 26S PROTEASE REGULATORY SUBUNIT // SUBFAMILY NOT NAMED	AT1G45000	0	AAA-type ATPase family protein	0	135.659	55	17	281	10	44.5	7.46	5262	9	-0.23	0.04	-0.19	0.1	0.63	0.31	0.3	-0.17	0.13	0.0376508	0.969986	0.216012	0.98221	0.000103883	0.326405	0.388694	0.999672	0.655529	0.235288	1	0.750672	1	0.00156348	1	1	1	1	4.78068e+07	5.7243e+07	4.91558e+07	4.40445e+07	3.23123e+07	4.17985e+07	4.6717e+07	4.83205e+07
Pavir.1NG096800	K11885 - DNA damage-inducible protein 1 (DDI1)	AT3G13235	0	ubiquitin family protein	0	28.192	23	6	36	2	45	5.19	976	0	-0.63	0.55	-0.08	-0.01	0.75	0.37	0.12	0.18	0.29	0.00900479	0.0218157	0.999726	1	0.000552481	0.203798	0.796656	0.923911	0.195137	0.0898522	0.287541	1	1	0.00524122	1	1	1	0.503881	1.39664e+06	1.82123e+06	1.66132e+06	1.23101e+06	1.07082e+06	875369	912477	1.27601e+06
Pavir.1NG106300	K03066 - 26S proteasome regulatory subunit T6 (PSMC5, RPT6)	AT5G19990	ATSUG1,RPT6A	regulatory particle triple-A ATPase 6A	0	143.775	52	17	220	2	47.1	8.97	7012	18	-0.14	-0.49	-0.64	-0.52	0.81	-0.38	1.18	-0.63	0.55	0.997243	0.0719266	0.0209457	0.109359	0.00201846	0.651556	2.78285e-05	0.00628927	0.122811	1	0.632019	0.149378	0.903084	0.0144975	1	0.00176802	0.073093	0.355302	2.17736e+07	1.93834e+07	2.11028e+07	2.10466e+07	1.91169e+07	1.83368e+07	3.22084e+07	2.97323e+07
Pavir.1NG109600	PF01918 - Alba (Alba)	AT2G34160	0	Alba DNA/RNA-binding protein	0	57.114	35	5	102	1	15.1	5.6	2672	0	0.55	6.64	6.64	0.45	0.17	.	0.27	6.64	6.64	0.855959	**	**	0.81857	0.991028	.	0.995598	**	**	1	**	**	1	1	.	1	**	**	158240	307847	203057	297288	205661	362474	N.D	N.D
Pavir.1NG117100	PF00043//PF00647//PF02798 - Glutathione S-transferase, C-terminal domain (GST_C) // Elongation factor 1 gamma, conserved domain (EF1G) // Glutathione S-transferase, N-terminal domain (GST_N)	AT1G09640	0	Translation elongation factor EF1B, gamma chain	0	64.151	33	11	49	5	47.2	6.47	734	0	0.51	-0.53	-0.02	-0.73	-0.28	-0.49	0.96	-0.77	0.19	0.942036	0.99238	0.999952	0.998842	0.993712	0.999496	0.976354	0.987495	1	1	1	1	1	1	1	1	1	1	1.47533e+06	1.9055e+06	878364	2.09969e+06	1.45636e+07	521803	3.68193e+06	2.1353e+06
Pavir.1NG118800	K13210 - far upstream element-binding protein (FUBP)	AT2G25970	0	KH domain-containing protein	0	114.679	32	17	279	7	70.2	6.02	6327	10	0.71	-0.3	0.41	0.5	0.28	0.23	0.49	-0.03	0.46	0.609192	0.884058	0.999282	0.236026	0.0890491	0.894031	0.299009	1	0.305594	1	1	1	1	0.283517	1	0.889569	1	0.697647	4.75382e+07	4.81258e+07	4.95297e+07	7.87896e+07	3.65168e+07	8.42377e+07	5.42048e+07	5.93662e+07
Pavir.1NG119400	PTHR10836//PTHR10836:SF46 - GLYCERALDEHYDE 3-PHOSPHATE DEHYDROGENASE // SUBFAMILY NOT NAMED	AT1G16300	GAPCP-2	glyceraldehyde-3-phosphate dehydrogenase of plastid 2	0	11.169	37	2	40	2	10.9	7.24	174	0	-2.37	0.3	-2.07	-0.39	-0.63	-0.06	-2.6	-0.04	-2.64	2.68236e-06	0.973769	1.18217e-05	0.892063	0.999965	1	1.15807e-05	1	8.866e-06	0.0003078	1	0.000725225	1	1	1	0.00088456	1	0.000287907	5.51083e+06	5.04526e+06	5.09032e+06	986847	1.02004e+06	314183	3.77708e+06	4.14104e+06
Pavir.1NG121088	2.8.1.1 - Thiosulfate sulfurtransferase / Thiosulfate thiotransferase	AT4G35770	ATSEN1,DIN1,SEN1	Rhodanese/Cell cycle control phosphatase superfamily protein	0	95.655	50	9	208	7	19.8	9.64	4812	2	-0.28	-0.24	-0.52	0.96	0.59	0.63	-0.64	0.08	-0.56	0.0500892	0.993989	0.012044	0.0362038	0.0133359	0.156958	0.127654	1	0.143704	0.284379	1	0.0995989	0.452366	0.0636551	1	0.504239	1	0.400099	3.98493e+07	4.07097e+07	5.27197e+07	3.36412e+07	1.57185e+07	3.3937e+07	4.81914e+07	5.25517e+07
Pavir.1NG125900	K12450 - UDP-glucose 4,6-dehydratase (RHM)	AT1G78570	ATRHM1,RHM1,ROL1	rhamnose biosynthesis 1	0	43.898	28	13	28	12	75.2	7.11	324	1	.	.	.	.	6.64	6.64	6.64	-6.64	2.96	.	.	.	.	**	**	**	**	0.000152398	.	.	.	.	**	**	**	**	0.00202094	N.D	N.D	N.D	N.D	N.D	N.D	N.D	N.D
Pavir.1NG126700	PTHR13194:SF19 - NAD(P)-BINDING ROSSMANN-FOLD SUPERFAMILY PROTEIN	AT4G18810	0	NAD(P)-binding Rossmann-fold superfamily protein	0	308.454	62	35	699	7	64.7	8.69	16914	0	-0.38	-0.39	-0.77	0.17	0.76	-0.28	0.2	0.06	0.27	0.116577	0.124416	0.000420832	0.904249	0.000411847	0.380005	0.675896	0.999249	0.374115	0.503341	0.875983	0.00906825	1	0.00423358	1	1	1	0.811119	1.0121e+07	1.10321e+07	9.54568e+06	7.76616e+06	6.76432e+06	9.55172e+06	1.19949e+07	1.40702e+07
Pavir.1NG128000	K14455 - aspartate aminotransferase, mitochondrial (GOT2)	AT2G30970	ASP1	aspartate aminotransferase 1	0	588.804	82	33	1078	8	47.8	7.14	27553	49	-0.43	-0.17	-0.6	0.12	-0.03	0.12	-0.58	-0.17	-0.75	0.00896018	0.365024	0.000125307	0.988979	1	0.987633	0.00202027	0.356814	3.25362e-05	0.0895567	1	0.00378565	1	1	1	0.0300521	1	0.000710206	6.33802e+08	6.43863e+08	6.11788e+08	4.53326e+08	4.70053e+08	5.04975e+08	7.13521e+08	7.0631e+08
Pavir.1NG130000	K00430 - peroxidase (E1.11.1.7)	AT5G05340	0	Peroxidase superfamily protein	0	32.525	41	7	18	4	33.4	8.25	402	3	-0.92	-2.05	-2.97	1.29	0.44	-0.96	-1.77	0.2	-1.57	0.012491	1.86267e-05	5.21657e-08	0.0019962	0.323856	0.0402803	7.00632e-05	0.97417	0.000388159	0.115199	0.00193992	1.91914e-05	0.0550952	0.718337	0.545725	0.00313349	1	0.00400385	807354	735173	747739	291936	422639	394622	2.45467e+06	3.09044e+06
Pavir.1NG132600	PTHR30523//PTHR30523:SF10 - PHOSPHOENOLPYRUVATE CARBOXYLASE // SUBFAMILY NOT NAMED	AT3G14940	ATPPC3,PPC3	phosphoenolpyruvate carboxylase 3	0	91.184	19	18	178	9	109.8	6.25	1569	2	-0.49	-0.63	-1.12	-0.54	-1.2	-0.8	-1.15	-0.37	-1.52	0.999905	0.978084	0.999137	0.996446	0.353196	0.990892	0.912403	0.989631	0.487697	1	1	1	1	0.768172	1	1	1	0.959964	1.38887e+07	1.40564e+07	8.64908e+06	9.88258e+06	9.38417e+07	3.409e+06	3.05873e+07	2.14591e+07
Pavir.1NG137800	PTHR23309//PTHR23309:SF10 - 3-HYDROXYACYL-COA DEHYROGENASE // PEROXISOMAL FATTY ACID BETA-OXIDATION MULTIFUNCTIONAL PROTEIN AIM1	AT4G29010	AIM1	Enoyl-CoA hydratase/isomerase family	0	11.688	5	3	10	1	88.8	9.47	175	2	.	-6.64	-6.64	.	6.64	-6.64	6.64	.	6.64	.	**	**	.	**	**	**	.	**	.	**	**	.	**	**	**	.	**	N.D	N.D	N.D	N.D	N.D	N.D	501334	293559
Pavir.1NG141000	K00430 - peroxidase (E1.11.1.7)	AT5G05340	0	Peroxidase superfamily protein	0	40.137	40	9	38	3	34	7.85	651	0	2.5	0.69	3.19	2.72	0.59	1.17	0.37	2.24	2.62	0.00121826	0.792117	0.000187382	0.000191933	0.625256	0.413038	0.999418	0.000515213	0.000322976	0.0230773	1	0.00498469	0.0110361	1	1	1	0.0130514	0.00353627	353111	469903	393176	2.22005e+06	1.81272e+06	2.26968e+06	502497	242908
Pavir.1NG142700	PTHR11177:SF92 - CHITINASE DOMAIN-CONTAINING PROTEIN 1	AT4G01050	TROL	thylakoid rhodanese-like	0	199.537	35	19	568	6	44.1	5.43	9129	17	0.45	-0.1	0.35	0.1	-0.02	-0.25	0.33	0.25	0.58	0.00535566	0.993502	0.0231322	0.756576	0.99931	0.950055	0.0411211	0.560544	0.00101898	0.063032	1	0.16022	1	1	1	0.23334	1	0.00811409	2.27144e+08	2.22998e+08	1.97879e+08	3.04267e+08	2.73756e+08	3.1743e+08	2.39253e+08	2.05578e+08
Pavir.1NG147600	K02636 - cytochrome b6-f complex iron-sulfur subunit (petC)	AT4G03280	PETC,PGR1	photosynthetic electron transfer C	0	256.696	44	12	454	8	30.2	9.44	16998	0	0.26	0.06	0.32	0.38	-0.02	0.04	-0.14	0.4	0.26	0.999863	0.9959	0.999988	0.920567	0.996852	1	0.976475	0.617842	0.984351	1	1	1	1	1	1	1	1	1	1.1966e+08	2.0099e+08	1.36286e+08	1.62924e+08	8.08209e+07	1.97761e+08	1.17399e+08	1.44526e+08
Pavir.1NG148400	5.5.1.24 - Tocopherol cyclase	AT4G32770	ATSDX1,VTE1	tocopherol cyclase, chloroplast / vitamin E deficient 1 (VTE1) / sucrose export defective 1 (SXD1)	0	118.647	36	13	224	13	52.6	6.37	4376	0	0.52	0.32	0.83	-0.08	-0.2	-0.79	0.39	1.03	1.43	0.185681	0.392385	0.00289668	0.812986	0.999333	0.00714394	0.0339917	0.0016793	3.13719e-06	0.675808	1	0.0369742	1	1	0.161428	0.204454	0.029685	0.000137397	3.00988e+07	3.08759e+07	3.29815e+07	4.41636e+07	4.67952e+07	3.82925e+07	24810337	1.94618e+07
Pavir.1NG158600	K10704 - ubiquitin-conjugating enzyme E2 variant (UBE2V)	AT2G36060	MMZ3,UEV1C	MMS ZWEI homologue 3	0	129.175	86	14	343	2	16.5	7.03	8173	14	-0.16	-0.09	-0.25	0.31	0.72	0.02	0.25	0.19	0.44	0.237709	1	0.253528	0.944693	0.00285296	0.999473	0.89853	0.997274	0.558812	0.787065	1	0.835642	1	0.018819	1	1	1	1	7.26026e+07	9.49876e+07	7.57407e+07	6.79257e+07	3.73478e+07	7.24008e+07	7.51155e+07	8.08498e+07
Pavir.1NG162600	K07393 - putative glutathione S-transferase (ECM4)	AT4G19880	0	Glutathione S-transferase family protein	0	42.121	36	9	75	9	40.8	7.18	1852	0	-0.06	0.02	-0.05	-0.2	-0.25	0.26	-0.11	-0.45	-0.56	0.999998	0.932111	0.977331	0.962926	0.727576	0.065672	0.988722	0.0836956	0.0175851	1	1	1	1	1	0.762398	1	0.434909	0.0778353	3.09422e+07	3.63587e+07	3.47094e+07	3.00404e+07	3.32439e+07	3.65491e+07	2.24453e+07	3.43358e+07
Pavir.1NG165700	3.1.21.1 - Deoxyribonuclease I / Thymonuclease	0	0	0	0	28.204	23	7	30	7	57.9	6.42	392	0	-1.07	1.36	0.29	0.25	1.36	-0.15	0.05	1.76	1.8	0.00525999	0.00687152	1	0.994792	0.00172737	0.983345	1	0.000321256	0.000422282	0.0622745	0.130313	1	1	0.0127855	1	1	0.00910539	0.00427224	2.07404e+06	4.01366e+06	2.77792e+06	1.32499e+06	660611	1.60455e+06	1.08131e+06	999574
Pavir.1NG166400	K00215 - 4-hydroxy-tetrahydrodipicolinate reductase (dapB)	AT3G59890	0	Dihydrodipicolinate reductase, bacterial/plant	0	30.877	19	6	58	1	36.8	6.86	929	0	.	-6.64	-6.64	.	.	-6.64	.	.	.	.	**	**	.	.	**	.	.	.	.	**	**	.	.	**	.	.	.	N.D	N.D	N.D	N.D	N.D	N.D	310851	419591
Pavir.1NG166700	K09548 - prefoldin subunit 1 (PFDN1)	AT2G07340	PFD1	PREFOLDIN 1	0	7.065	17	2	15	2	14.9	5.36	277	0	0.08	-0.09	-0.01	1.74	1.83	1.01	0.18	0.63	0.81	0.999147	0.999994	0.999989	0.00483394	0.000234729	0.129628	0.956485	0.51204	0.10453	1	1	1	0.106073	0.00284585	1	1	1	0.312184	827267	736830	1.4917e+06	876806	570214	1.29684e+06	1.0043e+06	881258
Pavir.1NG171719	KOG2943//KOG2944 - Predicted glyoxalase // Glyoxalase	AT1G67280	0	Glyoxalase/Bleomycin resistance protein/Dioxygenase superfamily protein	0	190.876	53	20	417	14	40.4	7.24	9163	0	-0.14	0.05	-0.09	-0.06	0.18	-0.31	0.1	0.3	0.4	0.487132	0.997207	0.850475	0.981327	0.48561	0.926458	0.98102	0.978093	0.606764	1	1	1	1	0.949295	1	1	1	1	6.59415e+07	8.84336e+07	6.18367e+07	5.99971e+07	3.82627e+07	6.63372e+07	6.83578e+07	6.26907e+07
Pavir.1NG182100	PTHR21349:SF2 - 50S RIBOSOMAL PROTEIN L21, CHLOROPLASTIC	AT1G35680	0	Ribosomal protein L21	0	64.434	42	11	170	5	23.5	7.43	2481	7	-0.24	-0.42	-0.66	0.41	0	0.35	-0.65	-0.36	-1.02	0.555733	0.57034	0.025258	0.561467	0.978112	0.669517	0.136132	0.678271	0.00532447	1	1	0.170734	1	1	1	0.524022	1	0.0306618	1.17353e+08	1.19002e+08	1.19654e+08	1.24992e+08	5.6179e+07	1.00836e+08	1.23774e+08	1.59227e+08
Pavir.1NG186300	K18467 - vacuolar protein sorting-associated protein 29 (VPS29)	AT3G47810	ATVPS29,MAG1,VPS29	Calcineurin-like metallo-phosphoesterase superfamily protein	0	11.579	18	3	5	3	29.1	6.27	26	0	.	-6.64	-6.64	.	6.64	0.2	6.64	-6.64	-0.79	.	**	**	.	**	0.993287	**	**	0.0969459	.	**	**	.	**	1	**	**	0.293781	N.D	N.D	N.D	N.D	N.D	N.D	382103	685621
Pavir.1NG190900	K11095 - U1 small nuclear ribonucleoprotein C (SNRPC)	AT4G03120	0	C2H2 and C2HC zinc fingers superfamily protein	0	17.059	21	2	11	2	19.2	9.36	221	0	-6.64	6.64	.	-6.64	.	.	.	.	.	**	**	.	**	.	.	.	.	.	**	**	.	**	.	.	.	.	.	357063	519360	488864	N.D	N.D	N.D	N.D	N.D
Pavir.1NG191257	PTHR12383:SF25 - CHLOROPLAST PROCESSING PEPTIDASE	AT3G24590	PLSP1	plastidic type i signal peptidase 1	0	86.583	34	7	101	1	32.9	8.53	3713	0	-0.21	0.04	-0.17	-6.64	-0.09	0.13	6.64	-6.64	-0.39	0.880211	1	0.884005	**	0.999773	1	**	**	0.969931	1	1	1	**	1	1	**	**	1	185785	231183	292758	200040	132385	258925	251304	224599
Pavir.1NG197100	K11717 - cysteine desulfurase / selenocysteine lyase (sufS)	AT1G08490	ATCPNIFS,ATNFS2,ATSUFS,CPNIFS,SUFS	chloroplastic NIFS-like cysteine desulfurase	0	47.9	20	7	58	1	49.2	6.64	1039	5	0.17	-0.57	-0.4	-0.37	0.43	-0.8	0.97	-0.14	0.83	0.588916	0.797601	0.999933	0.908457	0.999896	0.122876	0.0467611	0.999997	0.0302742	1	1	1	1	1	1	0.251431	1	0.11724	6.13307e+06	6.85166e+06	5.70055e+06	6.90579e+06	1.56182e+07	6.04242e+06	9.30714e+06	9.09282e+06
Pavir.1NG198600	3.1.1.45 - Carboxymethylenebutenolidase / Maleylacetate enol-lactonase	AT2G32520	0	alpha/beta-Hydrolases superfamily protein	0	173.354	55	16	216	4	30.7	7.56	3508	0	-6.64	6.64	.	-0.04	6.64	6.64	1.21	0.39	1.6	**	**	.	0.60582	**	**	0.0151713	0.435925	0.000696151	**	**	.	1	**	**	0.117981	1	0.00628803	1.11622e+06	1.15733e+06	496332	N.D	N.D	N.D	N.D	N.D
Pavir.1NG215200	PTHR24322//PTHR24322:SF619 - FAMILY NOT NAMED // 3-OXOACYL-[ACYL-CARRIER-PROTEIN] REDUCTASE, CHLOROPLASTIC	AT1G24360	0	NAD(P)-binding Rossmann-fold superfamily protein	0.001	4.727	5	2	8	1	35.4	8.6	0	0	-0.66	-0.01	-0.67	-0.34	0.17	0.21	-0.16	-0.55	-0.71	0.075484	0.999978	0.0495531	0.237982	0.976363	0.998297	0.999999	0.0698412	0.0883134	0.383004	1	0.264338	1	1	1	1	0.386451	0.271925	1.19758e+06	1.24585e+06	1.1253e+06	607144	838441	756204	1.11316e+06	1.39957e+06
Pavir.1NG220400	PTHR11260//PTHR11260:SF269 - GLUTATHIONE S-TRANSFERASE, GST, SUPERFAMILY, GST DOMAIN CONTAINING // SUBFAMILY NOT NAMED	AT1G10370	ATGSTU17,ERD9,GST30,GST30B	Glutathione S-transferase family protein	0	15.315	19	3	7	3	25.3	6.09	280	0	.	-6.64	-6.64	.	6.64	0.51	6.64	-6.64	2.32	.	**	**	.	**	0.737324	**	**	0.000734336	.	**	**	.	**	1	**	**	0.00655319	N.D	N.D	N.D	N.D	N.D	N.D	196048	131622
Pavir.1NG221800	PF05558 - DREPP plasma membrane polypeptide (DREPP)	AT4G20260	ATPCAP1,PCAP1	plasma-membrane associated cation-binding protein 1	0	40.613	31	9	63	3	24.3	4.83	748	5	-0.91	-1.3	-2.21	0.02	0.49	0.8	-0.44	-2.09	-2.53	0.0587146	0.00598981	1.36636e-05	1	0.399092	0.468502	0.916063	0.000132042	1.68099e-05	0.32054	0.118178	0.000789863	1	0.839186	1	1	0.00475719	0.000442307	3.63295e+06	5.10789e+06	4.38003e+06	3.72245e+06	1.16073e+06	2.33649e+06	9.86552e+06	1.27697e+07
Pavir.1NG238300	K01373 - cathepsin F (CTSF)	AT4G39090	RD19,RD19A	Papain family cysteine protease	0	184.798	40	15	254	3	44.4	7.28	9122	0	0.15	0.49	0.63	0.35	1.34	-0.46	1.13	1.3	2.43	0.992457	0.776653	0.345053	0.908221	0.0239716	0.952426	0.0581272	0.0235897	4.33286e-05	1	1	0.986428	1	0.100634	1	0.2878	0.17747	0.000853367	8.86217e+06	1.09513e+07	1.16968e+07	1.21235e+07	9.18095e+06	1.6101e+07	7.38758e+06	7.81322e+06
Pavir.1NG242000	K02978 - small subunit ribosomal protein S27e (RP-S27e, RPS27)	AT3G61110	ARS27A,RS27A	ribosomal protein S27	0	59.624	51	7	165	5	9.5	8.72	2710	2	-0.22	0.36	0.14	0.09	0.54	0.36	0.23	0.09	0.32	0.788209	0.615175	0.999981	0.945409	0.0222498	0.325332	0.900576	0.99869	0.604933	1	1	1	1	0.0951272	1	1	1	1	6.10386e+07	5.09574e+07	5.81029e+07	5.55107e+07	4.21651e+07	4.97863e+07	4.1925e+07	4.51827e+07
Pavir.1NG244038	PTHR23115:SF165 - TYPA-LIKE TRANSLATION ELONGATION FACTOR SVR3-RELATED	AT5G13650	0	elongation factor family protein	0	25.164	12	4	25	4	73.8	7.18	351	0	0.59	-1.97	-1.37	-0.68	-0.65	-0.83	0.63	-1.82	-1.19	0.546454	0.0216829	0.532972	0.768686	0.567878	0.731143	0.749133	0.0247621	0.379332	1	0.286982	1	1	1	1	1	0.183522	0.819077	1.21192e+06	936311	1.25448e+06	1.8305e+06	7.46173e+06	872675	5.52115e+06	4.73888e+06
Pavir.1NG246700	PF04359 - Protein of unknown function (DUF493) (DUF493)	AT1G27385	0	0	0	14.046	21	2	36	2	18.9	9.45	543	0	-0.57	0.15	-0.42	-0.26	0.01	0.33	-0.31	-0.44	-0.75	0.00567284	0.965427	0.0403818	0.755678	0.663323	0.406608	0.897543	0.175983	0.0171368	0.0656005	1	0.228348	1	1	1	1	0.727838	0.0764095	4.3079e+06	4.62475e+06	4.60957e+06	3.33256e+06	1.85013e+06	3.0946e+06	3587082	4.15353e+06
Pavir.1NG247000	PTHR13061//PTHR13061:SF0 - DYNACTIN SUBUNIT P25 // GAMMA CARBONIC ANHYDRASE-LIKE 1, MITOCHONDRIAL-RELATED	AT3G48680	GAMMA CAL2	gamma carbonic anhydrase-like 2	0	33.746	52	8	65	8	28	7.83	866	0	-0.65	-0.01	-0.66	0.28	0.87	-0.15	-0.06	0.42	0.36	0.00142375	1	0.00156779	0.955154	0.000313293	0.977022	0.999994	0.478835	0.629376	0.0244137	1	0.0232631	1	0.00349758	1	1	1	1	6.05939e+06	9.32351e+06	7.03936e+06	4.90721e+06	2.97093e+06	4.48586e+06	7864017	7.03426e+06
Pavir.1NG250444	K06443 - lycopene beta-cyclase (lcyB, crtL1, crtY)	AT3G10230	LYC	lycopene cyclase	0	16.347	11	3	9	3	58.7	7.52	82	0	1.11	-0.05	1.06	-6.64	-0.03	1.92	6.64	-6.64	-0.89	0.164526	0.999679	0.250775	**	1	0.0420878	**	**	0.831459	0.628908	1	0.832042	**	1	0.561792	**	**	1	285053	316543	251007	616976	1.68573e+06	366707	251674	413874
Pavir.1NG252500	Homeodomain-like superfamily protein	AT2G33550	0	Homeodomain-like superfamily protein	0	39.167	36	7	98	2	23.9	4.65	1763	0	-0.14	0.86	0.72	-0.18	0.13	-0.2	0.17	0.89	1.05	0.685119	0.0561052	0.689689	0.994138	0.561443	0.987816	0.975737	0.046657	0.00748405	1	0.541827	1	1	1	1	1	0.287341	0.0398926	1.52385e+06	1.77138e+06	1.84596e+06	1.71076e+06	804978	1.60415e+06	901245	973441
Pavir.1NG277800	K01802 - peptidylprolyl isomerase (E5.2.1.8)	AT2G21130	0	Cyclophilin-like peptidyl-prolyl cis-trans isomerase family protein	0	350.974	78	13	654	2	18.3	8.7	19959	3	-1.4	0.48	-0.93	0.16	1.11	0.27	-0.45	0.37	-0.09	0.000469094	0.413068	0.0307028	1	0.00578698	0.955122	0.87125	0.940086	0.999999	0.012171	1	0.192076	1	0.0325726	1	1	1	1	1.11034e+07	1.75281e+07	1.2162e+07	4.59865e+06	1.82856e+06	5.60232e+06	7.03538e+06	9.07665e+06
Pavir.1NG278200	PTHR14110//PTHR14110:SF11 - MITOCHONDRIAL IMPORT INNER MEMBRANE TRANSLOCASE SUBUNIT TIM22 // SUBFAMILY NOT NAMED	AT5G24650	0	Mitochondrial import inner membrane translocase subunit Tim17/Tim22/Tim23 family protein	0	75.06	43	11	125	4	28.4	9.89	2378	0	-0.11	-0.25	-0.36	0.1	0.31	-0.22	0.11	0.06	0.17	0.999967	0.472104	0.304692	0.976575	0.568026	0.974302	0.997805	1	0.999697	1	1	0.931271	1	1	1	1	1	1	6.88177e+06	8.19286e+06	5.3575e+06	6.96927e+06	6.38976e+06	6.24863e+06	8.20436e+06	8.34765e+06
Pavir.1NG280800	K07213 - copper chaperone (ATOX1, ATX1, copZ)	AT3G56240	CCH	copper chaperone	0	98.348	96	11	192	5	10.1	5.48	3800	8	-0.1	0.09	-0.01	0.63	0.78	0.59	0.04	0.14	0.18	0.693251	0.999998	0.809016	0.0802377	0.00252871	0.462143	1	0.872619	0.824213	1	1	1	0.743695	0.0171274	1	1	1	1	6.13862e+07	6.49539e+07	6.22455e+07	5.792e+07	3.12846e+07	6.40905e+07	5.5079e+07	5.82931e+07
Pavir.1NG281000	K07213 - copper chaperone (ATOX1, ATX1, copZ)	AT3G56240	CCH	copper chaperone	0	69.242	40	8	154	2	13.5	4.7	2948	0	-1.02	1.41	0.39	0.11	1.05	0.5	-0.08	1.02	0.94	0.58679	0.468588	0.999924	0.999996	0.700183	0.98666	0.999999	0.865549	0.897927	1	1	1	1	1	1	1	1	1	3.11944e+06	4.01132e+06	2.73306e+06	1.54132e+06	870524	2.55583e+06	1.17484e+06	847229
Pavir.1NG283100	K13458 - disease resistance protein (RAR1)	AT5G51700	ATRAR1,PBS2,RAR1,RPR2	protein binding;zinc ion binding	0	15.393	38	4	13	2	24.7	8.12	376	0	-6.64	1	-6.64	0.31	6.64	-6.64	-0.24	6.64	6.64	**	0.0482016	**	0.975916	**	**	0.875147	**	**	**	0.491532	**	1	**	**	1	**	**	399396	534219	424721	N.D	N.D	N.D	166349	212585
Pavir.1NG285138	PF05678 - VQ motif (VQ)	AT1G21326	0	VQ motif-containing protein	0	6.956	8	2	19	2	30.8	8.28	414	0	0.03	0.32	0.35	0.64	0.03	0.29	-0.57	0.67	0.1	0.999745	0.89777	0.989336	0.805785	0.993849	0.988982	0.924337	0.552925	0.994074	1	1	1	1	1	1	1	1	1	2.25689e+06	3.28655e+06	2.49865e+06	2.55739e+06	1.59806e+06	3.51604e+06	1.60715e+06	2.00592e+06
Pavir.1NG285200	PF06273 - Plant specific eukaryotic initiation factor 4B (eIF-4B)	AT3G26400	EIF4B1	eukaryotic translation initiation factor 4B1	0	40.962	24	10	62	7	54.6	8.97	580	0	0.14	-0.79	-0.66	1.03	0.85	-1.37	-0.05	1.61	1.56	1	0.157486	0.116037	0.0876055	0.0344612	0.00469234	0.999972	0.00244149	0.00131261	1	1	0.491276	0.774972	0.134084	0.121674	1	0.0378782	0.00997497	2.19487e+06	2.49101e+06	2.24416e+06	2.46463e+06	1.1869e+06	3.756e+06	3.88382e+06	3.63813e+06
Pavir.1NG290300	proline-rich family protein	AT5G07020	0	proline-rich family protein	0	36.159	16	5	248	2	24.1	4.37	6716	3	0.24	0.17	0.42	-0.11	-0.29	-0.32	0.07	0.38	0.45	0.99931	0.901461	0.994382	0.956665	0.999308	0.997374	0.95661	0.987084	0.565898	1	1	1	1	1	1	1	1	1	4.48441e+07	5.97443e+07	4.82698e+07	5.71633e+07	2.84169e+07	6.21781e+07	3.79843e+07	4.39739e+07
Pavir.1NG291200	1.1.1.100 - 3-oxoacyl-[acyl-carrier-protein] reductase	AT1G10310	0	NAD(P)-binding Rossmann-fold superfamily protein	0	22.887	22	6	40	1	25.7	8.92	214	0	0.02	0.35	0.37	-0.18	0.13	-0.13	0.34	0.3	0.64	1	0.424014	0.435381	0.920325	0.821158	0.953308	0.21444	0.493756	0.00494457	1	1	1	1	1	1	0.71705	1	0.0289551	3.57099e+06	3.66597e+06	3.36812e+06	3.92305e+06	3.0779e+06	3.6278e+06	2.80496e+06	2.65501e+06
Pavir.1NG295800	K00416 - ubiquinol-cytochrome c reductase subunit 6 (QCR6, UQCRH)	AT1G15120	0	Ubiquinol-cytochrome C reductase hinge protein	0	90.772	91	9	160	9	8.2	5.91	4125	0	-0.3	0.11	-0.19	0.27	1.43	-0.04	0.86	0.42	1.28	0.450426	0.999992	0.607899	0.854073	0.00022685	0.999999	0.160871	0.608946	0.00513493	1	1	1	1	0.00278409	1	0.591457	1	0.0297763	1.51075e+07	1.9432e+07	2.25533e+07	1.57931e+07	6.84538e+06	1.84716e+07	2.06182e+07	1.53057e+07
Pavir.1NG300600	PF07887 - Calmodulin binding protein-like (Calmodulin_bind)	AT5G57580	0	Calmodulin-binding protein	0	51.428	15	7	58	2	71.7	6.52	2094	0	0.45	-1.36	-0.91	-6.64	0.44	-6.64	6.64	.	6.64	0.222258	0.037156	0.597294	**	0.942067	**	**	.	**	0.755246	0.411241	1	**	1	**	**	.	**	482867	688111	265699	657911	1.36768e+06	624002	1.48033e+06	1.23554e+06
Pavir.1NG301100	K18121 - glyoxylate/succinic semialdehyde reductase (GLYR)	AT3G25530	ATGHBDH,GHBDH,GLYR1,GR1	glyoxylate reductase 1	0	67.534	43	8	121	4	30.5	7.24	1753	0	-0.87	0.25	-0.62	0.22	0.91	-0.27	-0.18	0.74	0.56	0.117919	0.967663	0.517475	0.999949	0.152323	0.857124	0.999473	0.183908	0.388355	0.505983	1	1	1	0.42769	1	1	0.747207	0.826409	1.66605e+06	3.45473e+06	1.95717e+06	1.0702e+06	906649	1.76457e+06	1.61913e+06	2.24407e+06
Pavir.1NG301300	2.5.1.18//5.2.1.2 - Glutathione transferase / S-(hydroxyalkyl)glutathione lyase // Maleylacetoacetate isomerase / Maleylacetone isomerase	AT2G02390	ATGSTZ1,GST18,GSTZ1	glutathione S-transferase zeta 1	0	78.661	61	8	153	7	25	5.85	3637	1	-0.65	0.31	-0.34	-0.1	1.23	-0.17	0.68	0.38	1.06	0.22521	0.999566	0.447842	0.999784	0.00208959	0.998787	0.472765	0.79716	0.041119	0.760083	1	1	1	0.0149075	1	1	1	0.14725	1.50062e+07	2.02392e+07	1.93201e+07	1.23245e+07	7.80699e+06	1.63155e+07	2.16102e+07	1.56245e+07
Pavir.1NG308900	PTHR23024//PTHR23024:SF180 - MEMBER OF 'GDXG' FAMILY OF LIPOLYTIC ENZYMES // SUBFAMILY NOT NAMED	AT1G47480	0	alpha/beta-Hydrolases superfamily protein	0	29.22	26	5	61	2	34.7	6.14	1174	0	0.38	-0.21	0.18	0.29	0.01	-0.52	0.1	0.61	0.71	0.186801	0.950597	0.727908	0.600593	0.999971	0.230057	0.999121	0.062081	0.0221199	0.678007	1	1	1	1	1	1	0.351305	0.0929453	1.89717e+06	1.59606e+06	1.27017e+06	2.08354e+06	1.87278e+06	2.73629e+06	1.86627e+06	1.6828e+06
Pavir.1NG315000	K02951 - small subunit ribosomal protein S12e (RP-S12e, RPS12)	AT2G32060	0	Ribosomal protein L7Ae/L30e/S12e/Gadd45 family protein	0	177.571	86	12	292	7	15	5.52	8698	0	-0.81	-0.2	-1.02	0.59	1.15	-0.23	-0.25	0.62	0.37	0.0155944	0.999751	0.00650519	0.345777	0.000759049	0.999998	0.993969	0.723597	0.982385	0.135452	1	0.0659342	1	0.00667831	1	1	1	1	3.33106e+07	4.38185e+07	3.68122e+07	2.77103e+07	1.73373e+07	2.09296e+07	3.56952e+07	4.26988e+07
Pavir.1NG316200	PTHR10566//PTHR10566:SF74 - CHAPERONE-ACTIVITY OF BC1 COMPLEX CABC1 -RELATED // ABC TRANSPORTER-LIKE	AT5G64940	ATATH13,ATH13,ATOSA1,OSA1	ABC2 homolog 13	0	19.922	10	6	6	6	86	9.38	153	0	0.2	0.42	0.61	-2.2	-0.33	-6.64	2.06	6.64	6.64	0.800891	0.937486	0.26054	0.00122507	0.517358	**	0.00297007	**	**	1	1	0.852212	0.0360555	0.986854	**	0.0403005	**	**	1.56143e+06	1.60671e+06	1.59378e+06	1.82485e+06	6.00521e+06	1.169e+06	1.06151e+06	1.32366e+06
Pavir.1NG318300	PTHR33399//PTHR33399:SF5 - FAMILY NOT NAMED // PSBQ-LIKE PROTEIN 1, CHLOROPLASTIC	AT1G14150	PQL1,PQL2	PsbQ-like 2	0	154.017	43	15	396	7	24.4	9.94	9528	13	0.66	-0.42	0.24	-0.03	-0.44	-0.2	0.25	-0.26	0	9.68183e-05	0.00410147	0.501984	0.977652	0.0176637	0.512965	0.610472	0.613327	1	0.00406842	0.088628	1	1	0.0791992	1	1	1	1	1.64119e+08	1.71647e+08	1.24953e+08	2.59447e+08	2.78405e+08	2.31823e+08	2.20253e+08	2.27884e+08
Pavir.1NG322300	K07877 - Ras-related protein Rab-2A (RAB2A)	AT4G17170	AT-RAB2,ATRAB-B1B,ATRAB2A,ATRABB1C,RAB-B1B,RAB2A,RABB1C	RAB GTPase homolog B1C	0	30.183	36	5	7	5	23	7.42	225	0	1.26	6.64	6.64	0.11	-6.64	.	-6.64	6.64	.	0.162315	**	**	0.979344	**	.	**	**	.	0.622851	**	**	1	**	.	**	**	.	543482	231445	398762	957650	7.44873e+06	547487	N.D	N.D
Pavir.1NG324900	PF03868 - Ribosomal protein L6, N-terminal domain (Ribosomal_L6e_N)	AT1G74050	0	Ribosomal protein L6 family protein	0	16.598	26	5	13	1	24.2	10.14	115	4	0.54	-0.67	-0.13	0.56	0.48	-0.23	0.46	0.13	0.58	0.343511	0.945431	0.919131	0.851835	1	0.999997	0.982705	0.999413	0.843493	0.983515	1	1	1	1	1	1	1	1	2.82129e+06	3.1721e+06	1.90372e+06	4.10416e+06	2.28958e+07	2.36973e+06	4.69849e+06	4.48685e+06
Pavir.1NG329100	PTHR23115//PTHR23115:SF146 - TRANSLATION FACTOR // SUBFAMILY NOT NAMED	AT4G20360	ATRAB8D,ATRABE1B,RABE1b	RAB GTPase homolog E1B	0	853.543	81	49	2140	7	50.4	6.33	61660	79	-0.54	-0.12	-0.66	-0.28	0.07	-0.08	-0.19	-0.32	-0.51	0.00593162	0.890646	0.000505908	0.202558	0.99997	1	0.386107	0.0232051	0.000326077	0.0679347	1	0.0105243	1	1	1	1	0.175822	0.00355852	1.46426e+09	1.48516e+09	1.28378e+09	1.18e+09	9.42353e+08	1.00386e+09	1.42992e+09	1.58933e+09
Pavir.1NG330100	K12195 - charged multivesicular body protein 6 (CHMP6, VPS20)	AT5G09260	VPS20.2	vacuolar protein sorting-associated protein 20.2	0	28.053	21	6	63	6	25.7	4.74	437	0	-0.05	0.51	0.46	-0.07	0.53	0.08	0.55	0.35	0.9	0.653759	0.335064	0.998768	0.999997	0.0900657	0.983107	0.734126	0.917475	0.15539	1	1	1	1	0.286302	1	1	1	0.424469	7.2534e+06	7.48415e+06	8.47684e+06	7.23663e+06	2.9347e+06	7.79598e+06	3.87878e+06	5.80073e+06
Pavir.1NG332200	PTHR11804//PTHR11804:SF42 - PROTEASE M3 THIMET OLIGOPEPTIDASE-RELATED // SUBFAMILY NOT NAMED	AT1G67700	0	0	0	175.432	58	16	405	1	28.4	9.92	13000	0	0.29	-0.32	-0.03	-0.04	-0.56	-0.22	-0.23	-0.14	-0.37	0.906051	0.97466	0.999987	0.997623	0.446538	1	0.999997	0.819161	0.695248	1	1	1	1	0.902911	1	1	1	1	3.77195e+06	3.5631e+06	2.72667e+06	5.09206e+06	4.35174e+06	3.90685e+06	3.10929e+06	5.12473e+06
Pavir.1NG340100	PTHR30454//PTHR30454:SF0 - 4-HYDROXY-3-METHYLBUT-2-EN-1-YL DIPHOSPHATE SYNTHASE // 4-HYDROXY-3-METHYLBUT-2-EN-1-YL DIPHOSPHATE SYNTHASE, CHLOROPLASTIC	AT5G60600	CLB4,CSB3,GCPE,HDS,ISPG	4-hydroxy-3-methylbut-2-enyl diphosphate synthase	0	63.874	20	12	80	12	82.1	6.11	2587	0	0.29	-0.17	0.12	0.03	0.46	-0.04	0.73	-0.11	0.62	0.361384	0.873687	0.976175	1	0.996727	0.999963	0.108708	0.951872	0.53749	1	1	1	1	1	1	0.451159	1	1	6.09455e+06	6.17302e+06	5.49354e+06	7.4745e+06	1.65692e+07	5.98867e+06	9.75576e+06	6.85523e+06
Pavir.1NG342500	KOG0114//KOG4213 - Predicted RNA-binding protein (RRM superfamily) // RNA-binding protein La	AT4G32720	AtLa1,La1	La protein 1	0	20.592	15	4	29	2	50.3	5.71	703	2	-1.66	1.11	-0.55	-0.61	1.96	0.91	0.91	-0.41	0.5	1.38804e-06	0.000161196	0.124578	0.0453081	6.27979e-08	0.000501628	0.000508374	0.139649	0.123867	0.000180053	0.00890505	0.515554	0.526897	7.769e-06	0.0223507	0.0122987	0.625862	0.356873	2.21329e+06	3.19194e+06	2.96025e+06	936272	975516	690020	1.36911e+06	1.50561e+06
Pavir.1NG344700	PTHR21237//PTHR21237:SF27 - GRPE PROTEIN // GRPE PROTEIN HOMOLOG	AT5G17710	EMB1241	Co-chaperone GrpE family protein	0	89.479	35	8	140	1	35.7	4.68	2667	0	0.41	0.25	0.66	0.08	-1.13	0.96	-0.8	-0.63	-1.43	0.81806	1	0.8208	0.763716	0.1873	0.573706	0.157087	0.999965	0.0877749	1	1	1	1	0.490572	1	0.581949	1	0.271145	4.12183e+06	1.40721e+06	3.35753e+06	4.4529e+06	2.66148e+06	5.79413e+06	2090859	3.32016e+06
Pavir.1NG350500	K17422 - large subunit ribosomal protein L41 (MRPL41)	AT5G40080	0	Mitochondrial ribosomal protein L27	0	10.289	33	3	11	3	11.1	9.99	236	0	-6.64	0.96	-6.64	0.09	6.64	0.19	0.3	0.86	1.16	**	0.00123054	**	0.490576	**	0.931721	0.398713	0.000278339	1.16283e-05	**	0.0376541	**	1	**	1	1	0.00824214	0.000335832	856743	1.18989e+06	1.24488e+06	N.D	N.D	N.D	609873	537295
Pavir.1NG353700	K01900 - succinyl-CoA synthetase beta subunit (LSC2)	AT2G20420	0	ATP citrate lyase (ACL) family protein	0	192.063	66	26	356	3	45.1	6.6	10645	25	-0.25	-0.13	-0.38	-0.01	0.58	-0.27	0.35	0.13	0.48	0.995577	1	0.990575	0.999915	0.34326	0.892327	0.516193	0.990223	0.163697	1	1	1	1	0.752837	1	1	1	0.441364	7.24027e+07	8.67538e+07	6.46598e+07	6.07429e+07	9.59797e+07	5.47715e+07	7.99502e+07	7.90174e+07
Pavir.1NG356000	2.7.1.20 - Adenosine kinase	AT5G03300	ADK2	adenosine kinase 2	0	116.179	58	16	218	3	37	5.25	5792	14	-0.13	-0.68	-0.81	0.55	1.11	0.23	0.43	-0.36	0.07	0.999983	0.0021563	0.00386041	0.017519	0.000622402	0.809259	0.491367	0.241966	0.99935	1	0.0554614	0.0456866	0.268625	0.00574277	1	1	0.90909	1	2.44388e+07	2.6178e+07	1.7717e+07	2.23306e+07	2.67345e+07	2.11948e+07	3.92574e+07	4.89671e+07
Pavir.1NG356200	K13064 - phenylalanine/tyrosine ammonia-lyase (PTAL)	AT2G37040	ATPAL1,PAL1	PHE ammonia lyase 1	0	47.326	14	8	61	2	75.4	6.37	908	1	0.05	-0.62	-0.58	0.66	2.09	1.79	1.47	-1.75	-0.27	0.974477	0.92871	0.999989	0.942112	0.179547	0.427535	0.23136	0.401876	0.99958	1	1	1	1	0.477166	1	0.757604	1	1	1.44941e+06	1.74189e+06	1.61246e+06	1.23172e+06	5.62167e+06	1.66447e+06	3.00818e+06	2.48386e+06
Pavir.1NG356400	K10775 - phenylalanine ammonia-lyase (E4.3.1.24)	AT2G37040	ATPAL1,PAL1	PHE ammonia lyase 1	0	35.972	10	6	34	1	77.3	6.49	580	1	.	.	.	.	6.64	6.64	6.64	-6.64	1.3	.	.	.	.	**	**	**	**	0.0535091	.	.	.	.	**	**	**	**	0.182298	N.D	N.D	N.D	N.D	N.D	N.D	N.D	N.D
Pavir.1NG358838	PTHR34940:SF1 - PHOTOSYSTEM II 5 KDA PROTEIN, CHLOROPLASTIC	AT1G51400	0	Photosystem II 5 kD protein	0	8.032	13	2	6	2	10.8	9.89	119	0	-6.64	-3.21	-6.64	1.1	.	-6.64	-6.64	6.64	.	**	0.0103133	**	0.241316	.	**	**	**	.	**	0.173334	**	1	.	**	**	**	.	428754	332509	678359	N.D	N.D	N.D	4.46009e+06	3.96506e+06
Pavir.1NG363500	PTHR12663//PTHR12663:SF9 - ANDROGEN INDUCED INHIBITOR OF PROLIFERATION AS3 / PDS5-RELATED // SUBFAMILY NOT NAMED	AT5G47690	0	binding	0	26.027	10	7	38	2	84.9	5.82	237	0	-0.11	-0.02	-0.13	-0.15	0.09	-0.34	0.13	0.16	0.29	0.999997	0.999891	1	1	1	0.807866	0.999461	0.969148	0.79868	1	1	1	1	1	1	1	1	1	1.5246e+06	1.60011e+06	1.2179e+06	1.40949e+06	1.92904e+06	1.18887e+06	1547295	1.7498e+06
Pavir.1NG363700	K03098 - apolipoprotein D and lipocalin family protein (APOD)	AT5G58070	ATTIL,TIL	temperature-induced lipocalin	0	162.79	73	20	426	9	22.3	5.36	13266	14	0.53	-0.02	0.51	0.17	0.66	0.13	1.02	0.02	1.04	0.054888	0.991603	0.215672	0.95371	0.00296438	0.99991	4.15883e-05	1	4.9014e-05	0.303819	1	0.749923	1	0.0193643	1	0.00238422	1	0.000923253	7.4296e+07	7.65038e+07	7.65e+07	1.10714e+08	8.25177e+07	1.34743e+08	7.75279e+07	7.5966e+07
Pavir.1NG371700	K09553 - stress-induced-phosphoprotein 1 (STIP1)	AT1G62740	0	stress-inducible protein, putative	0	210.129	52	26	412	4	65.3	6.52	9234	0	-0.42	0.51	0.1	-0.27	0.18	1.15	0.03	-0.9	-0.87	0.892425	0.996827	0.998087	1	0.746409	0.831404	0.999982	0.993552	0.99975	1	1	1	1	1	1	1	1	1	5.19944e+06	2.53727e+06	7.81059e+06	3.89474e+06	1.31347e+06	4.30788e+06	2.55595e+06	3.64082e+06
Pavir.1NG374500	PTHR23076//PTHR23076:SF70 - METALLOPROTEASE M41 FTSH // ATP-DEPENDENT ZINC METALLOPROTEASE FTSH 7, CHLOROPLASTIC-RELATED	AT5G58870	ftsh9	FTSH protease 9	0	11.785	8	3	6	2	87.4	7.94	80	0	6.64	.	6.64	.	-6.64	.	.	.	.	**	.	**	.	**	.	.	.	.	**	.	**	.	**	.	.	.	.	N.D	N.D	N.D	260175	1.94854e+06	132301	N.D	N.D
Pavir.1NG379200	K01704 - 3-isopropylmalate/(R)-2-methylmalate dehydratase small subunit (leuD)	AT2G43090	0	Aconitase/3-isopropylmalate dehydratase protein	0	81.808	46	6	142	6	25.8	8.57	4998	0	-0.16	0.06	-0.1	0.12	0.47	0.2	0.19	-0.02	0.16	0.645463	0.999057	0.913779	0.999356	0.135481	0.969619	0.99803	1	0.99583	1	1	1	1	0.389051	1	1	1	1	3.55476e+07	3.48786e+07	3.58032e+07	3.84527e+07	1.61105e+07	3.18092e+07	2.70204e+07	3.41339e+07
Pavir.1NG391000	1.11.1.12//1.11.1.9 - Phospholipid-hydroperoxide glutathione peroxidase / Peroxidation-inhibiting protein // Glutathione peroxidase	AT4G11600	ATGPX6,GPX6,LSC803,PHGPX	glutathione peroxidase 6	0	107.581	57	11	250	2	26.3	9.23	7572	2	-0.89	0.28	-0.62	0.48	1.13	0.17	-0.24	0.59	0.35	0.0127644	0.999215	0.0358305	0.742066	0.00157632	1	0.999299	0.371306	0.669341	0.116641	1	0.211604	1	0.0119745	1	1	1	1	2.42692e+06	2.94611e+06	2.83932e+06	1.52988e+06	801566	1.61026e+06	2.05619e+06	2.34398e+06
Pavir.1NG391100	K01280 - tripeptidyl-peptidase II [EC:3.4.14.10] (TPP2)	AT4G20850	TPP2	tripeptidyl peptidase ii	0	88.225	21	20	24	4	148	6.46	560	16	0.36	-0.52	-0.16	-0.77	1.37	0.55	2.5	-1.85	0.66	0.201431	0.934521	0.787799	0.988315	0.999984	0.928769	0.0263254	0.0878211	0.997456	0.707023	1	1	1	1	1	0.172077	0.447769	1	485569	487079	276927	623488	5.34177e+06	555113	800577	697513
Pavir.1NG395900	PTHR33346:SF2 - DEHYDRIN COR47-RELATED	AT1G20450	ERD10,LTI29,LTI45	Dehydrin family protein	0	52.843	18	4	80	4	32.4	6.18	1090	0	-0.57	0.07	-0.5	-0.02	2.54	-0.81	1.99	0.86	2.86	0.369121	1	0.377553	0.998348	5.08637e-06	0.560026	0.000669754	0.249221	8.47474e-06	1	1	1	1	0.000174201	1	0.0142281	0.921923	0.000278043	3.53819e+06	7.46468e+06	6.17713e+06	4.29243e+06	2.14564e+06	4.14922e+06	4.63036e+06	5.8667e+06
Pavir.1NG399019	K02995 - small subunit ribosomal protein S8e (RP-S8e, RPS8)	AT5G59240	0	Ribosomal protein S8e family protein	0	177.866	66	17	304	2	24.9	10.4	9574	19	-0.26	0.22	-0.05	-0.96	-0.08	-0.1	0.62	-0.64	-0.03	1	0.99887	0.999276	0.348874	0.999759	0.999976	0.57265	0.241851	0.997076	1	1	1	1	1	1	1	0.90909	1	7.81774e+07	7.82582e+07	4.9723e+07	6.50776e+07	1.09762e+08	4.35895e+07	5.98202e+07	1.06994e+08
Pavir.1NG401900	1.12.98.4 - Sulfhydrogenase / Sulfur reductase	AT1G15140	0	FAD/NAD(P)-binding oxidoreductase	0	174.7	52	15	512	15	31.7	8.43	16075	0	0.03	-0.14	-0.11	0.05	0.08	0.02	0.05	-0.11	-0.05	0.883244	0.997773	0.546807	1	0.599558	0.99999	0.999905	0.993379	0.999936	1	1	1	1	1	1	1	1	1	1.7627e+08	1.67964e+08	1.68406e+08	1.71502e+08	1.05464e+08	1.83144e+08	1.56667e+08	1.85298e+08
Pavir.1NG402900	calcium sensing receptor	AT5G23060	CaS	calcium sensing receptor	0	135.223	44	22	270	6	38.6	9.69	6125	0	0.02	0.37	0.39	-0.28	-0.01	0.34	0.29	-0.25	0.04	0.999961	0.409169	0.253447	0.354519	0.999999	0.78753	0.152763	0.729434	0.916928	1	1	0.835642	1	1	1	0.56997	1	1	1.6956e+07	1.85262e+07	1.48342e+07	1.59224e+07	1.71887e+07	1.86552e+07	1.52526e+07	1.31075e+07
Pavir.1NG405300	PTHR12735//PTHR12735:SF20 - BOLA-LIKE PROTEIN-RELATED // BOLA-LIKE PROTEIN 1	AT4G26500	ATSUFE,CPSUFE,EMB1374,SUFE1	chloroplast sulfur E	0	129.085	58	15	161	3	39.5	6.3	3923	0	-0.09	0.43	0.34	-0.06	0.57	0.85	0.54	-0.48	0.06	0.879732	0.99959	0.988223	1	0.081068	0.57665	0.639238	0.885085	0.999613	1	1	1	1	0.263949	1	1	1	1	1.12202e+06	1.63151e+06	1.75504e+06	1.70763e+06	467742	1.53718e+06	1.21196e+06	1.19351e+06
Pavir.1NG409300	K17991 - peroxygenase (PXG)	AT1G70680	0	Caleosin-related family protein	0	16.225	37	4	41	4	23.5	6.3	753	0	0.25	-0.12	0.13	0.03	0.28	-0.78	0.51	0.69	1.19	0.994245	0.999826	0.999978	0.999975	0.92468	0.145131	0.741506	0.17346	0.0087624	1	1	1	1	1	1	1	0.7197	0.044426	1.46998e+06	1.27283e+06	1.7298e+06	1.75284e+06	1.06603e+06	2.55603e+06	1.95089e+06	1.2964e+06
Pavir.1NG410200	PTHR20852//PTHR20852:SF59 - GLUTAMINE SYNTHETASE // SUBFAMILY NOT NAMED	AT5G37600	ATGLN1;1,ATGSR1,GLN1;1,GSR 1	glutamine synthase clone R1	0	370.901	63	24	710	2	42.6	5.88	14913	33	0.16	0.03	0.19	0.49	0.83	0.16	0.5	0.36	0.86	0.680249	0.994357	0.283991	0.0104559	4.5651e-05	0.561159	0.00509976	0.0976368	1.8802e-05	1	1	0.891568	0.188744	0.000865456	1	0.0572918	0.482971	0.000481404	1.68963e+08	1.96881e+08	1.7656e+08	1.8006e+08	2.42343e+08	1.97143e+08	1.89487e+08	1.73128e+08
Pavir.1NG411500	K02995 - small subunit ribosomal protein S8e (RP-S8e, RPS8)	AT5G59240	0	Ribosomal protein S8e family protein	0	103.846	51	11	220	2	24.2	10.46	6981	0	0.13	0.14	0.26	-0.41	-0.88	-3.82	-0.34	3.55	3.21	0.999969	1	0.99994	0.740023	0.29059	1.17953e-08	0.999527	7.33641e-08	1.36144e-07	1	1	1	1	0.662739	6.80922e-06	1	4.2547e-05	1.39576e-05	3.73164e+06	2.2188e+06	2.68436e+06	2.93067e+06	5.1094e+06	1.84136e+06	2.31255e+06	3.84801e+06
Pavir.1NG413100	PTHR24012:SF318 - RNA-BINDING (RRM/RBD/RNP MOTIFS) FAMILY PROTEIN	AT1G17640	0	RNA-binding (RRM/RBD/RNP motifs) family protein	0	135.253	48	15	158	3	39.7	6.2	4743	11	0.02	-0.15	-0.13	0.4	0.9	-0.16	0.52	0.41	0.94	0.780489	0.993327	0.356222	0.599283	0.000665487	0.999582	0.337948	0.755219	0.0214854	1	1	1	1	0.00608474	1	0.971859	1	0.0912171	1.09286e+07	1.11285e+07	1.1076e+07	1.12171e+07	5.04348e+06	1.19799e+07	1.22874e+07	1.26212e+07
Pavir.1NG415500	K00207 - dihydropyrimidine dehydrogenase (NADP+) (DPYD)	AT3G17810	PYD1	pyrimidine 1	0	69.13	43	11	132	11	45.6	6.65	3185	0	0.24	-0.37	-0.12	0.4	0.92	-0.12	0.76	0.16	0.92	0.198151	0.0134969	0.814393	0.0103034	2.53151e-07	0.997701	2.37154e-06	0.992384	7.81544e-07	0.701285	0.209647	1	0.188744	1.82691e-05	1	0.000329015	1	4.33561e-05	8.56512e+06	8.69348e+06	8.75703e+06	1.00247e+07	1.02931e+07	1.03924e+07	1.13194e+07	1.10851e+07
Pavir.1NG418900	PTHR10617:SF116 - GERANYLGERANYL DIPHOSPHATE REDUCTASE, CHLOROPLASTIC	AT1G74470	0	Pyridine nucleotide-disulphide oxidoreductase family protein	0	144.749	60	21	239	1	49.9	8.98	5439	0	-0.16	-0.8	-0.95	-6.64	-6.64	0.56	.	-6.64	-6.64	0.998611	0.00958639	0.0144234	**	**	0.538803	.	**	**	1	0.164157	0.113797	**	**	1	.	**	**	514400	602076	291075	461486	513089	441700	893526	1.29831e+06
Pavir.1NG419900	PTHR10108//PTHR10108:SF827 - METHYLTRANSFERASE // METHYLTRANSFERASE-LIKE PROTEIN-RELATED	AT1G69523	0	S-adenosyl-L-methionine-dependent methyltransferases superfamily protein	0	40.085	40	8	53	5	31.3	8.94	930	3	-0.54	0.1	-0.44	0.13	0.65	-0.1	-0.02	0.33	0.31	0.199172	0.915071	0.817051	0.999986	0.151581	0.999342	1	0.494181	0.567142	0.703646	1	1	1	0.426	1	1	1	1	5.38301e+06	8.99312e+06	6.194e+06	5.57187e+06	3.75702e+06	4.25062e+06	6.87855e+06	5.7848e+06
Pavir.1NG421400	AT5G62140	AT5G62140	0	0	0	9.056	11	2	7	2	26.5	8	184	0	-0.39	-0.23	-0.62	-0.36	0.29	-0.66	0.26	0.08	0.34	0.982471	1	0.978609	1	0.998747	0.937907	0.999994	0.958855	0.991431	1	1	1	1	1	1	1	1	1	532934	968374	686768	720100	466972	523839	501019	803938
Pavir.1NG425200	K17781 - mitochondrial import inner membrane translocase subunit TIM13 (TIM13)	AT1G61570	TIM13	translocase of the inner mitochondrial membrane 13	0	60.403	70	6	126	3	9.4	5.31	4571	3	-0.62	0.21	-0.4	0.41	0.96	0.5	-0.07	0.12	0.05	0.173133	1	0.142493	0.307136	0.00458351	0.644777	0.999718	0.999467	1	0.646082	1	0.565085	1	0.0272671	1	1	1	1	1.11232e+07	1.68878e+07	1.84651e+07	1.10188e+07	5.18801e+06	1.33508e+07	1.45846e+07	1.295e+07
Pavir.1NG426100	Protein prenylyltransferase superfamily protein	AT3G18420	0	Protein prenylyltransferase superfamily protein	0	89.537	39	7	198	5	23.3	4.61	3735	2	-0.32	-0.5	-0.81	0.44	-0.25	-0.05	-1	-0.01	-1.01	0.92065	0.432887	0.06296	0.30096	0.999914	0.999939	0.0775806	1	0.0652486	1	1	0.316193	1	1	1	0.354094	1	0.214711	4.15047e+08	1.85154e+08	5.18753e+08	3.33307e+08	1.65145e+08	3.37602e+08	4.33519e+08	5.85196e+08
Pavir.1NG429400	KOG2948 - Predicted metal-binding protein	AT5G41970	0	Metal-dependent protein hydrolase	0	53.029	37	9	77	2	42.8	6.84	1326	0	-0.79	0.15	-0.65	-0.39	0.8	0.24	0.39	-0.48	-0.09	0.517222	1	0.609481	0.496162	0.416573	0.995299	0.397411	0.231642	0.999923	1	1	1	1	0.86334	1	1	0.886415	1	1.29031e+06	1.71063e+06	1.60048e+06	924560	1.48246e+06	852624	1.63438e+06	1.36965e+06
Pavir.1NG430900	KOG1370 - S-adenosylhomocysteine hydrolase	AT4G13940	ATSAHH1,EMB1395,HOG1,MEE58,SAHH1	S-adenosyl-L-homocysteine hydrolase	0	170.68	51	25	164	3	53.2	6.11	3816	23	-0.31	-0.34	-0.65	-0.55	-0.04	-0.51	0.2	-0.38	-0.18	0.990487	0.987853	1	0.979428	0.95672	0.999711	0.996957	0.886744	0.997671	1	1	1	1	1	1	1	1	1	5.22472e+07	4.86402e+07	2.95621e+07	3.91451e+07	1.88942e+08	2.40521e+07	7.63141e+07	6.15309e+07
Pavir.1NG434100	3.5.1.16 - Acetylornithine deacetylase / N-acetylornithinase	AT4G17830	0	Peptidase M20/M25/M40 family protein	0	69.476	48	12	110	3	49.2	5.63	1419	11	-0.21	-0.03	-0.24	-0.53	0.04	-0.12	0.37	-0.45	-0.09	0.736727	0.997122	0.364447	0.434348	0.936467	0.883382	0.70649	0.804019	0.999999	1	1	1	1	1	1	1	1	1	1.56378e+07	1.64558e+07	1.34725e+07	1.35593e+07	1.42163e+07	1.11667e+07	1.74182e+07	1.50864e+07
Pavir.1NG438700	K00855 - phosphoribulokinase (PRK, prkB)	AT1G32060	PRK	phosphoribulokinase	0	547.472	76	33	1017	7	44.7	6.21	28156	0	-0.42	0.18	-0.23	-0.03	0.26	-0.27	-0.13	0.43	0.3	0.373977	0.943053	0.939637	1	0.977977	0.720151	0.869077	0.166874	0.825386	1	1	1	1	1	1	1	0.698432	1	6.48832e+06	1.29498e+07	6.60887e+06	4.94498e+06	3.07669e+06	6.82043e+06	5.81446e+06	5.76422e+06
Pavir.1NG444800	1.13.11.51//1.14.99.42 - 9-cis-epoxycarotenoid dioxygenase / VP14 // Zeaxanthin 7,8-dioxygenase / Zeaxanthin 7,8(7',8')-cleavage dioxygenase	AT4G19170	CCD4,NCED4	nine-cis-epoxycarotenoid dioxygenase 4	0	237.781	65	25	368	10	68.2	6.7	8546	0	-1.03	1.6	0.57	-0.82	-1.58	-0.8	-1.79	1.58	-0.21	0.000614271	1.38015e-06	0.0322465	0.0154276	2.90519e-07	0.00811976	3.58487e-08	8.64202e-07	0.273311	0.0141571	0.000302348	0.19773	0.247448	1.97879e-05	0.175937	2.38475e-05	0.000142133	0.645647	1.63162e+07	1.60352e+07	1.31376e+07	7.83878e+06	7.89315e+06	7.8011e+06	5.28984e+06	4.71787e+06
Pavir.1NG445900	PTHR10286//PTHR10286:SF13 - INORGANIC PYROPHOSPHATASE // INORGANIC PYROPHOSPHATASE-LIKE PROTEIN	AT3G53620	AtPPa4,PPa4	pyrophosphorylase 4	0	78.662	40	6	103	4	22.9	6.06	2735	0	0.76	0.24	1	-0.44	-0.25	-0.44	0.95	0.24	1.19	0.750318	0.999995	0.87267	0.999999	0.999917	0.69411	0.83913	0.910898	0.210357	1	1	1	1	1	1	1	1	0.529833	4.51047e+06	5.40234e+06	5.30613e+06	8.97022e+06	5.0283e+06	1.21236e+07	4.47843e+06	3.05614e+06
Pavir.1NG446500	K03386 - peroxiredoxin (alkyl hydroperoxide reductase subunit C) [EC:1.11.1.15] (E1.11.1.15, PRDX, ahpC)	AT5G06290	2-Cys Prx B,2CPB	2-cysteine peroxiredoxin B	0	387.709	59	17	799	2	28	6.8	29927	0	-0.04	0.53	0.49	-0.04	0.12	-0.79	0.12	1.28	1.4	0.816944	0.363113	0.989682	0.999985	0.999992	0.529519	0.982267	0.0198173	0.105687	1	1	1	1	1	1	1	0.160044	0.314116	6.97658e+06	1.82579e+07	6.81176e+06	6.76845e+06	7.88711e+06	4.3194e+06	4.91353e+06	4.65e+06
Pavir.1NG451600	PTHR31964:SF49 - ADENINE NUCLEOTIDE ALPHA HYDROLASES-LIKE SUPERFAMILY PROTEIN-RELATED	AT5G14680	0	Adenine nucleotide alpha hydrolases-like superfamily protein	0	17.327	22	5	24	5	26.9	8.13	324	0	-0.86	0.51	-0.35	-0.59	0.68	0.26	0.4	-0.34	0.06	0.00263	0.471274	0.133752	0.0837251	0.0227588	0.996097	0.469535	0.626511	0.999992	0.0392331	1	0.542591	0.75462	0.096681	1	1	1	1	2.91814e+06	3.02573e+06	3.4271e+06	2.03945e+06	929262	1.66144e+06	2.05593e+06	2.11778e+06
Pavir.1NG452100	K01956 - carbamoyl-phosphate synthase small subunit (carA, CPA1)	AT3G27740	CARA	carbamoyl phosphate synthetase A	0	67.795	46	12	82	2	48.2	7.27	1027	11	0.14	-0.08	0.06	-0.09	-0.43	0.14	-0.21	-0.31	-0.51	1	1	1	0.999038	0.0954818	0.92895	0.229636	0.689164	0.0102912	1	1	1	1	0.296674	1	0.752683	1	0.0508599	1.15624e+07	1.35494e+07	1.11695e+07	1.27051e+07	1.30399e+07	1.04814e+07	1.31844e+07	1.21921e+07
Pavir.1NG453800	K02137 - F-type H+-transporting ATPase subunit O (ATPeF0O, ATP5O, ATP5)	AT5G13450	ATP5	delta subunit of Mt ATP synthase	0	114.424	54	14	222	8	25.5	9.36	5478	6	-0.3	-0.28	-0.58	-0.07	0.84	-0.24	0.61	-0.11	0.5	0.134464	0.999039	0.0497147	0.959261	0.0243569	0.92542	0.526062	0.999852	0.766431	0.551061	1	0.264734	1	0.101829	1	1	1	1	3.03315e+07	4.55799e+07	3.05904e+07	2.88769e+07	1.64837e+07	2.48903e+07	4.38119e+07	3.71068e+07
Pavir.1NG454500	KOG0978//KOG0993//KOG4787 - E3 ubiquitin ligase involved in syntaxin degradation // Rab5 GTPase effector Rabaptin-5 // Uncharacterized conserved protein	AT1G67230	LINC1	little nuclei1	0	158.608	24	22	246	9	134.2	5.36	3615	0	-0.15	0.28	0.13	-0.23	0.12	-0.54	0.19	0.6	0.79	0.996364	0.998817	1	0.999999	0.728733	0.106002	0.939873	0.0527411	0.00594695	1	1	1	1	1	1	1	0.311499	0.0337501	9.67764e+06	6.43307e+06	1.00759e+07	9.16195e+06	6.09996e+06	8.70672e+06	7.83114e+06	7.96315e+06
Pavir.1NG457400	PTHR11627//PTHR11627:SF21 - FRUCTOSE-BISPHOSPHATE ALDOLASE // SUBFAMILY NOT NAMED	AT2G36460	0	Aldolase superfamily protein	0	338.585	81	27	563	1	38.8	7.33	13985	31	-0.25	-0.2	-0.44	-0.35	0.64	-0.36	0.75	-0.19	0.55	0.992523	0.762021	0.332591	0.976438	0.00762726	0.895887	0.00544208	0.90883	0.0589012	1	1	0.970196	1	0.040881	1	0.0602529	1	0.197038	1.4446e+08	1.37283e+08	9.89937e+07	1.15738e+08	1.36434e+08	9.75609e+07	1.57544e+08	1.57996e+08
Pavir.1NG457500	K00384 - thioredoxin reductase (NADPH) (trxB)	AT2G17420	ATNTRA,NTR2,NTRA	NADPH-dependent thioredoxin reductase A	0	124.946	77	16	155	3	34.8	6.24	5772	0	6.64	-6.64	-1.16	.	-6.64	0.59	.	-6.64	-6.64	**	**	0.208817	.	**	0.950231	.	**	**	**	**	0.735017	.	**	1	.	**	**	N.D	N.D	N.D	223976	494843	266878	597043	778574
Pavir.1NG460219	PTHR14110:SF4 - OUTER ENVELOPE PORE PROTEIN 16-3, CHLOROPLASTIC/MITOCHONDRIAL	AT2G42210	ATOEP16-3,OEP16-3	Mitochondrial import inner membrane translocase subunit Tim17/Tim22/Tim23 family protein	0	6.205	22	3	5	3	15.7	9.07	42	0	0.05	-0.13	-0.08	-0.32	0.11	-0.75	0.48	0.31	0.79	0.996516	0.999862	0.950313	0.8223	0.99381	0.338363	0.788714	0.999681	0.52115	1	1	1	1	1	1	1	1	1	2.5771e+06	3.6433e+06	1.94966e+06	2.66726e+06	2.75242e+06	1.78359e+06	3.42188e+06	2.33056e+06
Pavir.1NG461014	K00387 - sulfite oxidase (SUOX)	AT3G01910	AT-SO,AtSO,SOX	sulfite oxidase	0	46.019	28	8	75	1	43.6	6.65	1159	0	-0.43	0.02	-0.42	-0.64	0.27	0.22	0.48	-0.84	-0.36	0.918759	0.999937	0.968143	0.855452	0.998888	0.838792	0.993372	0.341411	0.625796	1	1	1	1	1	1	1	1	1	393216	199958	327854	242778	174047	322007	200839	346468
Pavir.1NG462500	PF11282 - Protein of unknown function (DUF3082) (DUF3082)	AT3G15110	0	0	0	27.076	18	5	6	4	31	8.29	230	1	2.27	6.64	6.64	-6.64	-6.64	.	.	.	.	0.125832	**	**	**	**	.	.	.	.	0.528761	**	**	**	**	.	.	.	.	608232	217085	222509	1.07189e+06	8.68501e+06	559369	N.D	N.D
Pavir.1NG463600	PTHR31902//PTHR31902:SF1 - FAMILY NOT NAMED // ACTIN PATCHES DISTAL PROTEIN 1	AT4G26620	0	Sucrase/ferredoxin-like family protein	0	43.03	18	5	77	1	46.5	6.79	2192	0	0.06	0.1	0.16	-0.34	0.54	-6.64	0.94	6.64	6.64	1	0.999858	0.999161	0.791602	0.556197	**	0.0567077	**	**	1	1	1	1	1	**	0.28221	**	**	781485	604825	765770	889712	799721	556573	716434	449919
Pavir.1NG465300	PTHR13683//PTHR13683:SF290 - ASPARTYL PROTEASES // SUBFAMILY NOT NAMED	AT5G10770	0	Eukaryotic aspartyl protease family protein	0	8.106	8	2	20	2	49.7	7.49	669	0	-0.35	0.25	-0.1	-0.86	-0.02	-1.3	0.5	0.69	1.18	0.914314	0.996447	0.99917	0.146937	0.999999	0.00622789	0.826797	0.32171	0.026338	1	1	1	1	1	0.147282	1	1	0.106069	4.45376e+06	3.41767e+06	2.18525e+06	2.7734e+06	2.36995e+06	2.68896e+06	3.26517e+06	2.87206e+06
Pavir.1NG471500	PTHR11538:SF40 - PHENYLALANINE--TRNA LIGASE ALPHA SUBUNIT	AT4G39280	0	phenylalanyl-tRNA synthetase, putative / phenylalanine--tRNA ligase, putative	0	25.379	19	6	25	1	59	6.74	287	5	0.69	-0.91	-0.22	0.33	0.12	0.15	0.48	-0.73	-0.25	0.181895	0.123198	0.999997	0.99999	0.999436	0.988433	0.123714	0.0453112	0.999027	0.667506	0.873654	1	1	1	1	0.493838	0.280652	1	2.69489e+06	3.85701e+06	2.45909e+06	4.34018e+06	6.15354e+06	3.45041e+06	5.11671e+06	5.05931e+06
Pavir.1NG473400	1.7.7.1 - Ferredoxin--nitrite reductase	AT2G15620	ATHNIR,NIR,NIR1	nitrite reductase 1	0	128.799	41	17	211	3	64.4	6.76	3753	0	-1.16	-0.51	-1.67	0.47	-0.38	0.62	-2.01	-0.66	-2.67	0.0161792	0.479756	0.000835207	0.853481	0.956633	0.999963	0.00068188	0.945547	0.00019249	0.138909	1	0.0149442	1	1	1	0.0144406	1	0.00239461	1.77616e+06	2.33902e+06	1.74354e+06	795064	916277	592656	4.63212e+06	2.52441e+06
Pavir.1NG473600	K05278 - flavonol synthase (FLS)	AT5G08640	ATFLS1,FLS,FLS1	flavonol synthase 1	0	29.419	15	4	34	2	39.9	6.84	747	0	6.64	.	6.64	.	3.39	.	6.64	.	6.64	**	.	**	.	0.000345111	.	**	.	**	**	.	**	.	0.0037627	.	**	.	**	N.D	N.D	N.D	100024	193615	139103	N.D	N.D
Pavir.1NG473800	PTHR11732//PTHR11732:SF12 - ALDO/KETO REDUCTASE // ALDO-KETO REDUCTASE 1-RELATED	AT1G60730	0	NAD(P)-linked oxidoreductase superfamily protein	0	162.135	61	21	380	2	37.9	6.73	8254	1	0.98	-1.09	-0.1	1.02	1.17	0.39	1.13	-0.45	0.68	0.00504886	0.00307213	0.999994	0.000786967	0.003172	0.953212	0.0208916	0.99994	0.0418176	0.0612328	0.0710972	1	0.026923	0.0202785	1	0.147519	1	0.148787	2.91456e+06	2.70479e+06	2.4489e+06	4.87474e+06	5.35158e+06	6.40069e+06	5.74616e+06	4.65221e+06
Pavir.1NG479100	PTHR10286:SF3 - INORGANIC PYROPHOSPHATASE	AT5G09650	AtPPa6,PPa6	pyrophosphorylase 6	0	669.12	69	40	2113	9	31.8	5.82	53566	0	0.12	0.04	0.16	0.28	0.14	0.14	-0.01	0.18	0.17	0.826995	0.999343	0.979626	0.955938	0.327646	0.998775	1	0.966147	0.98622	1	1	1	1	0.724623	1	1	1	1	5.19246e+08	5.13442e+08	6.42727e+08	5.64362e+08	2.89735e+08	5.77605e+08	4.75891e+08	5.04187e+08
Pavir.1NG489400	PTHR10804:SF82 - METHIONINE AMINOPEPTIDASE 1D, MITOCHONDRIAL	AT4G37040	MAP1D	methionine aminopeptidase 1D	0	33.871	26	4	13	4	38.3	7.06	101	0	-0.47	-0.48	-0.95	0.28	-0.38	-0.68	-1.13	0.48	-0.65	0.135572	0.855217	0.0102822	0.944739	0.790129	0.0854736	0.000921722	0.135958	0.215513	0.554081	1	0.0901269	1	1	0.902824	0.017309	0.614756	0.54057	813667	1.20155e+06	750868	680369	587488	523928	1.13824e+06	1.44135e+06
Pavir.1NG489800	K06972 - uncharacterized protein (K06972)	AT3G19170	ATPREP1,ATZNMP,PREP1	presequence protease 1	0	136.267	32	26	114	8	120.2	5.55	2803	18	-0.83	-0.56	-1.39	-0.89	0.31	-1.29	0.38	-0.17	0.21	0.999969	0.978556	0.902528	0.699041	0.99938	0.633864	0.987929	0.989549	1	1	1	1	1	1	1	1	1	1	2.05817e+07	2.40989e+07	1.46684e+07	1.15974e+07	5.47593e+07	8.03309e+06	3.91224e+07	3.04192e+07
Pavir.1NG490500	PTHR31964//PTHR31964:SF2 - FAMILY NOT NAMED // ADENINE NUCLEOTIDE ALPHA HYDROLASES-LIKE PROTEIN	AT1G09740	0	Adenine nucleotide alpha hydrolases-like superfamily protein	0	13.276	22	4	20	1	17.6	7.4	380	3	-0.3	1.71	1.41	0.48	1.29	0.76	0.51	1.43	1.94	0.995778	0.012135	0.0465996	0.566953	0.0162897	0.862123	0.824273	0.00420147	0.000274143	1	0.196828	0.251487	1	0.0745049	1	1	0.056411	0.00307753	2.00005e+06	2.71573e+06	2.49773e+06	2.035e+06	1.51704e+06	2.79914e+06	764055	729085
Pavir.1NG490800	PTHR10516//PTHR10516:SF214 - PEPTIDYL-PROLYL CIS-TRANS ISOMERASE // PEPTIDYL-PROLYL CIS-TRANS ISOMERASE FKBP12	AT5G64350	ATFKBP12,FKBP12	FK506-binding protein 12	0	33.213	57	4	51	4	12.2	7.96	670	0	-0.17	-0.39	-0.56	0.5	0.78	0.51	0.11	-0.4	-0.29	0.930102	0.706544	0.153649	0.455715	0.0109406	0.413015	0.969777	0.660839	0.993203	1	1	0.595484	1	0.0547664	1	1	1	1	7.4674e+06	5.97163e+06	9.45614e+06	6.64794e+06	4.89073e+06	7.86729e+06	8.36396e+06	9.81685e+06
Pavir.1NG491300	PF14159 - CAAD domains of cyanobacterial aminoacyl-tRNA synthetase (CAAD)	AT4G38100	0	0	0	10.653	11	2	6	2	20.1	4.7	73	0	0	-0.5	-0.49	-6.64	-0.58	-1.48	6.64	-6.64	0.41	1	0.936792	0.948753	**	0.738684	0.09286	**	**	0.996795	1	1	1	**	1	0.953775	**	**	1	727903	531833	421671	533484	1.101e+06	290560	979803	751444
Pavir.1NG491800	K06063 - SNW domain-containing protein 1 (SNW1, SKIIP, SKIP)	AT1G77180	SKIP	chromatin protein family	0	141.631	46	19	139	4	67.5	9.23	2131	17	-0.6	0.17	-0.42	0.3	1.09	0.16	0.2	0.31	0.51	0.017842	0.989888	0.0824884	0.74266	0.00013739	0.997248	0.972803	0.65183	0.182835	0.148484	1	0.381771	1	0.00191023	1	1	1	0.479942	1.02044e+07	1.18239e+07	1.12326e+07	7.43068e+06	3.76598e+06	8.58059e+06	8.65949e+06	9.95444e+06
Pavir.1NG496300	PTHR10502//PTHR10502:SF116 - ANNEXIN // SUBFAMILY NOT NAMED	AT5G10230	ANN7,ANNAT7	annexin 7	0	67.044	46	12	139	12	35.5	7.09	1926	0	-0.58	-0.25	-0.83	-0.43	0.78	-0.26	0.63	-0.42	0.21	0.0293382	0.7839	0.00152504	0.0971421	0.00150355	0.733165	0.0052189	0.114709	0.729021	0.199386	1	0.0227507	0.834076	0.0115814	1	0.0580655	0.544547	1	1.49894e+07	1.72406e+07	1.39628e+07	9.82942e+06	1.08554e+07	1.0011e+07	2.14083e+07	1.77973e+07
Pavir.1NG496900	PF01477 - PLAT/LH2 domain (PLAT)	AT4G39730	0	Lipase/lipooxygenase, PLAT/LH2 family protein	0	31.022	22	2	69	2	19.4	6.15	855	0	-0.34	-0.72	-1.06	0.78	0.66	0.33	-0.47	-0.26	-0.73	0.4849	0.065553	0.00127878	0.0263454	0.0590155	0.945492	0.273894	0.997874	0.0974918	1	0.593246	0.0196994	0.360261	0.205605	1	0.842503	1	0.295135	4.52597e+06	4.31475e+06	4.28369e+06	3.40205e+06	2.48241e+06	3.98153e+06	7.08363e+06	7.97512e+06
Pavir.1NG497000	AT5G64160	AT5G64160	0	0	0	10.37	15	2	11	2	25.8	5.99	256	0	-0.03	2.74	2.71	-0.11	-1.54	-0.06	-1.47	2.69	1.23	0.999804	4.36234e-07	7.91146e-07	0.999997	0.000405457	1	0.000281711	6.97932e-07	0.0287726	1	0.000125973	0.000133469	1	0.00421592	1	0.00821182	0.000125725	0.112803	1.08997e+06	1.56975e+06	1.38493e+06	1.41755e+06	961082	1.35778e+06	207432	142735
Pavir.1NG497900	PTHR34449//PTHR34449:SF2 - FAMILY NOT NAMED // ATP BINDING / ATPASE-RELATED	AT1G06190	0	Rho termination factor	0	71.839	28	14	88	5	55.4	8.51	895	12	-0.94	0.24	-0.7	-0.32	1.11	0.38	0.5	-0.47	0.03	0.00778494	0.99258	0.0345298	0.878072	0.00139727	0.833732	0.395846	0.524672	0.999997	0.0810694	1	0.208218	1	0.0109718	1	1	1	1	5.50429e+06	6.61404e+06	7.69596e+06	4.23221e+06	2.11437e+06	3.44282e+06	4.61602e+06	5.60859e+06
Pavir.1NG498800	PTHR12276//PTHR12276:SF45 - EPSIN/ENT-RELATED // CLATHRIN INTERACTOR 1	AT2G43160	0	ENTH/VHS family protein	0	20.629	6	5	36	1	99.6	5.94	511	0	-6.64	6.64	.	1.07	6.64	6.64	0.65	0.32	0.97	**	**	.	0.62321	**	**	0.647559	0.987375	0.389793	**	**	.	1	**	**	1	1	0.828762	206097	526379	197140	N.D	N.D	N.D	N.D	N.D
Pavir.1NG501300	PTHR24078:SF307 - MOLECULAR CHAPERONE HSP40/DNAJ-LIKE PROTEIN	AT1G80030	0	Molecular chaperone Hsp40/DnaJ family protein	0	39.744	19	7	69	1	52.9	9.1	1334	7	-0.86	0.6	-0.26	-0.4	1.02	-0.23	0.56	0.43	0.99	2.84157e-05	0.00738057	0.108781	0.184372	1.08114e-05	0.427685	0.0652733	0.0226399	4.64813e-05	0.0019231	0.137674	0.467469	1	0.000289994	1	0.312704	0.173658	0.000897011	6.35626e+06	6.6694e+06	6.28744e+06	3.79595e+06	2.51825e+06	3.49561e+06	4.13469e+06	4.19625e+06
Pavir.1NG501600	K02983 - small subunit ribosomal protein S30e (RP-S30e, RPS30)	AT4G29390	0	Ribosomal protein S30 family protein	0	15.894	19	3	59	3	7	11.82	446	0	0.38	-0.59	-0.21	0.38	-0.1	0.48	-0.09	-0.69	-0.79	0.935851	0.544144	0.990927	0.940877	0.999594	0.359906	0.999688	0.0978805	0.0416773	1	1	1	1	1	1	1	0.483071	0.148446	3.00169e+07	2.38116e+07	2.47888e+07	3.23682e+07	4.1476e+07	2.21001e+07	2.89659e+07	3.7378e+07
Pavir.1NG503600	PTHR13748//PTHR13748:SF43 - COBW-RELATED // SUBFAMILY NOT NAMED	AT1G80480	PTAC17	plastid transcriptionally active 17	0	42.85	19	6	37	1	50.4	6.52	1273	5	-0.07	0.04	-0.03	-0.18	0.14	-0.03	0.25	-0.12	0.13	0.633082	0.99922	0.901334	0.764964	0.422549	0.992791	0.553612	0.999993	0.70786	1	1	1	1	0.86949	1	1	1	1	9.75001e+06	1.11828e+07	9.77484e+06	9.66194e+06	6.97082e+06	9.29984e+06	1.09339e+07	9.52327e+06
Pavir.1NG506000	K00811 - aspartate aminotransferase, chloroplastic (ASP5)	AT4G31990	AAT3,ASP5,ATAAT1	aspartate aminotransferase 5	0	109.037	46	19	196	4	50	8.29	4052	14	0.35	-0.14	0.21	-0.2	-0.08	-0.05	0.47	-0.29	0.18	0.999935	0.998557	0.999998	0.96391	0.995826	0.988039	0.461156	0.992192	0.881727	1	1	1	1	1	1	1	1	1	3.2796e+07	4.94877e+07	2.57681e+07	4.27436e+07	4.18407e+07	2.76362e+07	4.26906e+07	3.61146e+07
Pavir.1NG508500	3.4.11.1 - Leucyl aminopeptidase / Peptidase S	AT2G24200	0	Cytosol aminopeptidase family protein	0	190.382	45	17	330	5	32.9	9.31	15327	0	-0.08	-0.23	-0.31	-0.23	0.47	-0.34	0.62	-0.12	0.49	0.973139	0.989411	1	0.988473	0.99986	0.918453	0.396522	0.99978	0.648328	1	1	1	1	1	1	1	1	1	9.57253e+06	9.54337e+06	9.53787e+06	9.03398e+06	2.02471e+07	8.13373e+06	1.36462e+07	1.12118e+07
Pavir.1NG509400	PTHR10938:SF0 - TRANSLATION INITIATION FACTOR IF-3, MITOCHONDRIAL	AT2G24060	0	Translation initiation factor 3 protein	0	27.293	18	4	45	1	33.9	5.96	681	4	-0.37	-0.09	-0.45	0.23	0.69	0.3	0.09	-0.16	-0.07	0.102197	0.99999	0.061525	0.910752	0.00290347	0.664826	0.997722	0.991417	1	0.459888	1	0.31057	1	0.0190279	1	1	1	1	9.95582e+06	9.05828e+06	7.89357e+06	7.52413e+06	3.56475e+06	7.02014e+06	9.62199e+06	1.11062e+07
Pavir.1NG510519	K03255 - protein TIF31 (TIF31, CLU1)	AT4G28080	0	Tetratricopeptide repeat (TPR)-like superfamily protein	0	35.758	7	6	14	5	194	6.42	255	1	-6.64	6.64	.	-6.64	.	.	.	.	.	**	**	.	**	.	.	.	.	.	**	**	.	**	.	.	.	.	.	542373	449923	226353	N.D	N.D	N.D	N.D	N.D
Pavir.1NG511400	PTHR21266//PTHR21266:SF29 - IRON-SULFUR DOMAIN CONTAINING PROTEIN // PROTEIN TIC 55, CHLOROPLASTIC	AT2G24820	TIC55-II	translocon at the inner envelope membrane of chloroplasts 55-II	0	84.284	37	16	61	4	60.8	8.82	475	13	1.08	0.12	1.21	-0.41	-0.26	-1.21	1.24	0.92	2.15	0.0537218	1	0.0424918	0.998088	0.72027	0.267021	0.305701	0.511954	0.00830131	0.299028	1	0.234819	1	1	1	0.904519	1	0.0425921	3.56688e+06	2.73695e+06	3.39995e+06	7.20423e+06	3.22324e+07	4.09865e+06	3.49461e+06	2.69364e+06
Pavir.1NG512800	K12896 - splicing factor, arginine/serine-rich 7 (SFRS7)	AT4G31580	RSZP22,SRZ-22,SRZ22	serine/arginine-rich 22	0	45.309	41	7	120	4	22.5	11.22	1758	0	-0.78	0.31	-0.47	0.2	0.77	0.05	-0.21	0.45	0.25	0.00477609	0.889812	0.0574692	0.98754	0.00317792	0.999998	0.997761	0.562476	0.893421	0.0586398	1	0.29657	1	0.0202785	1	1	1	1	1.66153e+07	2.00108e+07	2.02872e+07	1.16538e+07	6.98404e+06	1.2705e+07	1.38223e+07	1.61613e+07
Pavir.1NG520800	K03061 - 26S proteasome regulatory subunit T1 (PSMC2, RPT1)	AT1G53750	RPT1A	regulatory particle triple-A 1A	0	96.014	46	14	194	1	47.7	6.29	5660	14	-0.26	-0.23	-0.5	-0.36	0.66	-0.02	0.76	-0.58	0.18	1	0.895692	0.900799	0.913614	0.339029	0.999415	0.0416304	0.114275	0.999035	1	1	1	1	0.744905	1	0.234442	0.543307	1	2.55552e+07	2.5606e+07	2.16607e+07	2.12699e+07	3.31369e+07	2.02132e+07	3.05939e+07	3.00734e+07
Pavir.1NG525300	2.7.4.14//2.7.4.22//2.7.4.25 - UMP/CMP kinase / Uridine monophosphate-cytidine monophosphate phosphotransferase // UMP kinase / Uridylate kinase // (d)CMP kinase / Deoxycytidylate kinase	AT5G26667	PYR6	P-loop containing nucleoside triphosphate hydrolases superfamily protein	0	70.261	58	12	116	2	23.5	5.39	1790	12	-0.1	-0.3	-0.4	0.58	1.39	0.24	0.71	0.05	0.75	0.265212	0.980511	0.0557699	0.143209	2.92786e-06	0.909553	0.0414326	0.994504	0.0101097	0.839979	1	0.289042	1	0.000119923	1	0.233936	1	0.0502243	9.91429e+06	1.36574e+07	1.00631e+07	9.40149e+06	5.71925e+06	1.02039e+07	1.23661e+07	1.17442e+07
Pavir.1NG535300	K00161 - pyruvate dehydrogenase E1 component alpha subunit (PDHA, pdhA)	AT1G59900	AT-E1 ALPHA,E1 ALPHA	pyruvate dehydrogenase complex E1 alpha subunit	0	218.467	56	20	449	4	42.5	7.78	9546	0	-0.78	-0.04	-0.83	0.22	1.36	-0.48	0.36	0.65	1.01	0.00415322	0.997233	0.00118202	0.974185	2.77398e-06	0.152112	0.0728845	0.0892356	0.000185174	0.05341	1	0.0186517	1	0.000115177	1	0.338666	0.452104	0.00232016	3.36865e+06	3.37585e+06	3.07772e+06	1.86019e+06	2.05146e+06	1.95903e+06	4.12449e+06	3.47107e+06
Pavir.1NG536500	PTHR10516:SF269 - PEPTIDYL-PROLYL CIS-TRANS ISOMERASE FKBP16-2, CHLOROPLASTIC	AT4G39710	FKBP16-2	FK506-binding protein 16-2	0	208.249	56	15	621	1	22.9	9.17	18088	0	-0.16	0.2	0.04	0.03	0.52	0.03	0.34	0.19	0.53	0.888749	0.999902	0.981385	0.999947	0.198455	0.999423	0.66346	0.99912	0.357034	1	1	1	1	0.510193	1	1	1	0.785452	2.58967e+06	2.29382e+06	2.71132e+06	2.95214e+06	1.09351e+06	2.32413e+06	2.26175e+06	2.20114e+06
Pavir.1NG537800	K02113 - F-type H+-transporting ATPase subunit delta (ATPF1D, atpH)	AT4G09650	ATPD	ATP synthase delta-subunit gene	0	341.516	74	17	613	12	26.2	5.03	24723	0	-0.69	0.4	-0.29	0.12	0.62	0.13	-0.19	0.4	0.21	0.291921	0.999854	0.502415	0.713187	0.426053	1	0.550373	0.575198	1	0.890539	1	1	1	0.874909	1	1	1	1	2.15045e+08	3.23418e+08	3.31539e+08	2.00534e+08	1.16022e+08	2.61706e+08	2.4482e+08	2.35028e+08
Pavir.1NG540200	PTHR10857//PTHR10857:SF12 - COPINE // SUBFAMILY NOT NAMED	AT5G61910	0	DCD (Development and Cell Death) domain protein	0	14.761	10	5	31	4	53.4	9.52	103	0	-0.06	0.73	0.67	-0.04	0.36	0.3	0.34	0.39	0.72	0.67621	0.000839184	0.0232525	0.999886	0.0360105	0.0747674	0.342764	0.54547	0.0108723	1	0.0282081	0.160682	1	0.138337	0.81985	0.978155	1	0.0529681	2.4158e+06	2.45759e+06	2.61588e+06	2.3546e+06	1.5426e+06	2.54313e+06	1.48398e+06	1.27633e+06
Pavir.1NG541700	K17278 - membrane-associated progesterone receptor component (PGRMC1_2)	AT2G24940	AtMAPR2,MAPR2	membrane-associated progesterone binding protein 2	0	21.689	50	4	42	1	11	5.52	932	0	-0.42	-0.65	-1.07	0.44	0.78	0.33	-0.08	-0.53	-0.62	0.270554	0.704773	0.0133749	0.967206	0.125613	0.964156	0.999258	0.694848	0.391168	0.849682	1	0.108223	1	0.369824	1	1	1	0.830094	1.13873e+06	1.20085e+06	1.38149e+06	1.02145e+06	310932	894889	1.99904e+06	1.79573e+06
Pavir.1NG542000	K07071 - uncharacterized protein (K07071)	AT2G21280	ATSULA,GC1,SULA	NAD(P)-binding Rossmann-fold superfamily protein	0	45.942	34	9	89	9	39.3	9.52	1692	0	0.46	0.36	0.81	-0.44	-0.3	-0.22	0.59	0.14	0.73	0.201077	0.99596	0.0598555	0.992327	0.472462	0.991416	0.854712	0.995404	0.461296	0.706421	1	0.305736	1	0.936377	1	1	1	0.926349	9.21652e+06	1.05533e+07	7.09716e+06	1.26367e+07	3.68995e+07	9.27668e+06	8.59906e+06	7.20514e+06
Pavir.1NG545201	PTHR10884:SF9 - NAD(P)H-QUINONE OXIDOREDUCTASE SUBUNIT J, CHLOROPLASTIC	ATCG00420	0	NADH dehydrogenase subunit J	0	24.752	13	3	65	3	16.5	6.06	1136	0	0.31	-0.46	-0.16	-0.5	-0.98	-0.92	-0.17	-0.05	-0.22	0.993478	0.947407	0.999954	0.616678	0.0948009	0.309036	0.999164	0.999236	0.953809	1	1	1	1	0.294793	1	1	1	1	7.09349e+06	8.62374e+06	5.39825e+06	8.7641e+06	1.01597e+07	5.55278e+06	9783984	9.99138e+06
Pavir.1NG546800	PF11267 - Domain of unknown function (DUF3067) (DUF3067)	AT3G19900	0	0	0	6.879	7	2	10	2	35.3	7.94	83	0	6.64	-6.64	-0.35	6.64	-0.7	-1.1	-0.06	0.1	0.05	**	**	0.974116	**	0.262501	0.0576062	0.999979	0.999997	1	**	**	1	**	0.613447	0.698227	1	1	1	N.D	N.D	N.D	3.18064e+06	2.36802e+06	1.8692e+06	2.31507e+06	3.65021e+06
Pavir.1NG552500	PTHR21368//PTHR21368:SF18 - 50S RIBOSOMAL PROTEIN L9 // 39S RIBOSOMAL PROTEIN L9, MITOCHONDRIAL	AT3G44890	RPL9	ribosomal protein L9	0	90.191	53	12	179	4	21	10.13	5016	0	-0.73	-0.35	-1.09	0.69	-0.19	0.67	-1.62	-0.33	-1.94	0.0166237	0.976958	0.00267325	0.486485	0.99844	0.265701	0.00101287	0.849774	8.11066e-05	0.141705	1	0.0346371	1	1	1	0.0186095	1	0.00126951	6.91506e+06	8.70837e+06	6.49105e+06	4.15567e+06	2.18574e+06	4.31761e+06	7.05208e+06	1.07037e+07
Pavir.1NG556900	PTHR11911//PTHR11911:SF51 - INOSINE-5-MONOPHOSPHATE DEHYDROGENASE RELATED // SUBFAMILY NOT NAMED	AT4G36910	CDCP2,LEJ2	Cystathionine beta-synthase (CBS) family protein	0	28.29	27	5	23	3	27.5	5.12	269	2	-0.98	2.16	1.17	0.17	-0.62	0.55	-1.77	1.78	0.01	0.0567308	0.000478485	0.266288	0.81886	0.815077	0.620304	0.000218344	0.000935893	0.991461	0.312281	0.0189988	0.859325	1	1	1	0.00685737	0.0199335	1	3.14128e+06	5.31275e+06	5.80426e+06	2.6925e+06	1.17763e+06	3.27729e+06	1.453e+06	1.16597e+06
Pavir.1NG557000	PTHR18919//PTHR18919:SF93 - ACETYL-COA C-ACYLTRANSFERASE // 3-KETOACYL-COA THIOLASE 2, PEROXISOMAL	AT2G33150	KAT2,PED1,PKT3	peroxisomal 3-ketoacyl-CoA thiolase 3	0	186.155	58	21	255	6	48	8.41	9302	17	-0.33	0.03	-0.3	0.28	1.16	-0.12	0.56	0.42	0.98	0.0502432	0.997515	0.158058	0.87083	1.03659e-05	1	0.0660972	0.509575	0.00139998	0.284982	1	0.607184	1	0.000280527	1	0.314877	1	0.0104481	2.23934e+07	2.53288e+07	2.15447e+07	1.79678e+07	1.28532e+07	1.78401e+07	2.19743e+07	1.89533e+07
Pavir.1NG557300	PTHR11732//PTHR11732:SF14 - ALDO/KETO REDUCTASE // HYPERKINETIC, ISOFORM M	AT1G04690	KAB1,KV-BETA1	potassium channel beta subunit 1	0	56.634	43	12	92	2	36.3	7.3	1808	10	-0.13	-0.12	-0.25	-0.93	-0.42	-0.44	0.39	-0.62	-0.23	0.999674	0.999684	1	0.558742	0.81257	0.849561	0.979824	0.968805	1	1	1	1	1	1	1	1	1	1	2.36219e+08	2.26996e+08	1.50092e+08	2.08023e+08	3.73137e+08	1.43103e+08	2.47196e+08	2.57156e+08
Pavir.1NG558100	K03953 - NADH dehydrogenase (ubiquinone) 1 alpha subcomplex subunit 9 (NDUFA9)	AT2G20360	0	NAD(P)-binding Rossmann-fold superfamily protein	0	97.044	45	15	225	6	44.6	8.69	3408	11	-0.06	-0.41	-0.48	0.11	0.78	-0.4	0.6	0.1	0.7	0.970216	0.73648	0.225268	1	0.00199413	0.515547	0.011116	0.99999	0.00647529	1	1	0.773023	1	0.0143568	1	0.096549	1	0.035566	2.13059e+07	2.96097e+07	1.84011e+07	2.04099e+07	2.07468e+07	2.01384e+07	2.91229e+07	2.83786e+07
Pavir.1NG559100	PTHR19288//PTHR19288:SF38 - 4-NITROPHENYLPHOSPHATASE-RELATED // SUBFAMILY NOT NAMED	AT2G33255	0	Haloacid dehalogenase-like hydrolase (HAD) superfamily protein	0	10.729	16	3	11	3	29.3	6.64	115	0	1.29	-1.69	-0.4	1.26	0.16	-0.38	0.19	-0.05	0.14	0.405414	0.00673329	0.344706	0.0477832	0.687368	0.997739	0.999875	0.999913	1	1	0.128458	0.985904	0.543762	1	1	1	1	1	791343	1.1446e+06	732466	2.02254e+06	840565	1.93317e+06	2.55778e+06	2.37858e+06
Pavir.1NG559600	3.4.21.102 - C-terminal processing peptidase / Tsp protease	AT4G17740	0	Peptidase S41 family protein	0	85.75	29	16	227	1	57.4	8.47	5199	0	.	.	.	6.64	.	.	-6.64	6.64	.	.	.	.	**	.	.	**	**	.	.	.	.	**	.	.	**	**	.	N.D	N.D	N.D	N.D	N.D	N.D	N.D	N.D
Pavir.1NG560000	1.1.1.1//1.1.1.284//1.2.1.1 - Alcohol dehydrogenase / Aldehyde reductase // S-(hydroxymethyl)glutathione dehydrogenase / NAD-linked formaldehyde dehydrogenase // Transferred entry: 1.1.1.284 and 4.4.1.22	AT5G43940	ADH2,ATGSNOR1,GSNOR,HOT5,PAR2	GroES-like zinc-binding dehydrogenase family protein	0	47.687	27	6	67	2	40.6	6.87	1315	0	0.49	-0.76	-0.27	-0.11	0.02	-0.39	0.62	-0.48	0.14	0.510997	0.56828	1	0.991943	0.950398	0.887043	0.692614	0.851755	0.99998	1	1	1	1	1	1	1	1	1	826670	979911	751297	1.16188e+06	2.59798e+06	779729	1.48179e+06	1.39878e+06
Pavir.1NG560100	AT5G37360	AT5G37360	0	0	0	88.461	22	10	140	4	32.8	9.09	2418	9	0.84	-0.1	0.75	0.04	-0.9	0.09	-0.1	-0.15	-0.24	0.128453	0.999996	0.0839194	1	0.0826891	1	1	1	1	0.534876	1	0.386312	1	0.267398	1	1	1	1	2.14271e+07	1.71897e+07	1.6603e+07	3.08626e+07	1.05047e+08	2.0397e+07	2.06435e+07	1.32728e+07
Pavir.1NG562600	PTHR22912:SF106 - GLUTATHIONE REDUCTASE, MITOCHONDRIAL	AT3G24170	ATGR1,GR1	glutathione-disulfide reductase	0	178.376	56	19	272	1	53.8	6.18	5875	22	-0.02	-0.36	-0.38	-0.31	0.3	-0.14	0.59	-0.53	0.06	0.999879	0.123921	0.239965	0.397724	0.326422	0.870248	0.0027763	0.0250745	0.939711	1	0.874748	0.809123	1	0.722443	1	0.0383603	0.185626	1	6.69579e+07	6.45386e+07	5.70228e+07	6.35595e+07	7.81239e+07	5.48807e+07	8.73688e+07	8.28372e+07
Pavir.2KG003400	K09497 - T-complex protein 1 subunit epsilon (CCT5)	AT1G24510	0	TCP-1/cpn60 chaperonin family protein	0	16.535	16	6	25	6	59.1	5.94	266	0	-0.56	-0.47	-1.04	-1.63	0.77	-0.14	1.83	-1.96	-0.13	1	0.864156	0.814482	0.0327925	0.996837	0.997831	0.011149	0.00801311	1	1	1	1	0.426921	1	1	0.096549	0.0873362	1	1.36186e+06	869670	1.10806e+06	658360	2.43826e+06	750179	2.05316e+06	1.53754e+06
Pavir.2KG012000	2.3.2.2//2.6.1.2//2.6.1.4//2.6.1.44 - Gamma-glutamyltransferase / Glutamyl transpeptidase // Alanine transaminase / Glutamic--pyruvic transaminase // Glycine transaminase / Glycine aminotransferase // Alanine--glyoxylate transaminase / Alanine--glyoxylate aminotransferase	AT1G23310	AOAT1,GGAT1,GGT1	glutamate:glyoxylate aminotransferase	0	200.651	53	24	310	24	53.2	7.9	8218	0	-0.6	-0.37	-0.97	-0.53	-0.08	-0.28	-0.15	-0.62	-0.77	0.997277	0.342165	0.122323	0.509604	0.795488	0.970192	1	0.0635548	0.0478559	1	1	0.511045	1	1	1	1	0.357461	0.16665	5.16864e+07	5.17521e+07	3.81159e+07	3.40857e+07	6.7744e+07	3.17054e+07	8.88224e+07	6.69873e+07
Pavir.2KG013300	PTHR30546//PTHR30546:SF4 - FLAVODOXIN-RELATED PROTEIN WRBA-RELATED // SUBFAMILY NOT NAMED	AT4G27270	0	Quinone reductase family protein	0	12.686	13	2	52	1	21.5	6.7	771	0	-6.64	0.02	-6.64	0.94	6.64	-0.3	0.13	1.26	1.38	**	1	**	0.0787288	**	0.82879	0.979333	0.0115755	0.00368453	**	1	**	0.736356	**	1	1	0.109256	0.0227743	327948	518295	261861	N.D	N.D	N.D	320587	441891
Pavir.2KG014100	PTHR33399:SF2 - PSBQ-LIKE PROTEIN 2, CHLOROPLASTIC	AT3G01440	PQL1,PQL2	PsbQ-like 1	0	364.495	46	17	609	4	27.4	7.96	27343	31	-0.02	0.18	0.16	0.03	-0.23	0.05	-0.28	0.16	-0.12	0.521011	0.991628	0.921366	1	0.996628	0.999987	0.893427	0.999673	0.989738	1	1	1	1	1	1	1	1	1	3.59015e+08	4.69248e+08	4.01723e+08	3.97487e+08	1.72997e+08	4.01319e+08	3.49049e+08	3.83213e+08
Pavir.2KG018100	K06215 - pyridoxal 5'-phosphate synthase pdxS subunit (pdxS, pdx1)	AT5G01410	ATPDX1,ATPDX1.3,PDX1,PDX1.3,RSR4	Aldolase-type TIM barrel family protein	0	177.242	72	21	466	7	34.8	6.8	8920	4	0.05	-0.57	-0.53	-0.06	-0.27	0.33	-0.16	-0.97	-1.13	0.99941	0.000329213	0.000851777	0.999835	0.388014	0.0479453	0.43569	2.11451e-06	1.15671e-07	1	0.0145673	0.0151955	1	0.824155	0.614069	1	0.000236424	1.37504e-05	6.15592e+07	5.54966e+07	6.30382e+07	7.24173e+07	5.19001e+07	6.36264e+07	8.46276e+07	9.65829e+07
Pavir.2KG026716	PF05056 - Protein of unknown function (DUF674) (DUF674)	AT3G09110	0	Protein of unknown function (DUF674)	0	17.676	25	5	15	5	28.7	8.66	192	0	0.42	0.55	0.97	-0.16	0.5	-0.83	1.08	1.22	2.3	0.178666	0.204162	0.00117664	0.999257	0.087999	0.00187322	0.000177572	3.95259e-05	6.87432e-09	0.660345	1	0.0186157	1	0.280813	0.061092	0.00585989	0.00198657	2.43346e-06	2.06294e+06	2.84134e+06	3.30788e+06	3.81341e+06	3.17599e+06	3.93298e+06	1.85523e+06	1.94593e+06
Pavir.2KG027900	1.1.1.65 - Pyridoxine 4-dehydrogenase / Pyridoxine dehydrogenase	AT1G06690	0	NAD(P)-linked oxidoreductase superfamily protein	0	98.807	48	18	251	5	40.8	9.14	3863	12	0.62	-0.5	0.12	-0.22	-0.27	-0.12	0.57	-0.6	-0.03	0.0262146	0.214284	0.929106	0.72312	0.487179	0.999976	0.0562761	0.0196149	0.999022	0.188844	1	1	1	0.949714	1	0.280714	0.159003	1	4.32618e+07	3.85366e+07	3.91721e+07	6.01184e+07	8.44275e+07	4.69357e+07	5.53751e+07	5.66344e+07
Pavir.2KG034200	PTHR19384//PTHR19384:SF78 - FLAVODOXIN-RELATED // SUBFAMILY NOT NAMED	AT1G30510	ATRFNR2,RFNR2	root FNR 2	0	325.636	64	23	533	4	42.2	8.51	10223	29	-0.05	-0.04	-0.09	0.43	0.48	0.25	0	0.14	0.13	0.869596	0.999997	0.944833	0.827461	0.0402746	0.711176	0.990813	1	0.990205	1	1	1	1	0.150707	1	1	1	1	1.02856e+08	1.25993e+08	9.95669e+07	9.90158e+07	6.95467e+07	1.22375e+08	1.05467e+08	1.04542e+08
Pavir.2KG035200	PTHR13018:SF22 - EARLY-RESPONSIVE TO DEHYDRATION STRESS PROTEIN (ERD4)	AT1G30360	ERD4	Early-responsive to dehydration stress protein (ERD4)	0	19.557	8	4	6	4	82.9	9.25	64	0	0.6	0.79	1.39	-6.64	-1.9	-6.64	6.64	.	6.64	0.289842	0.673791	0.0266925	**	0.0109327	**	**	.	**	0.885854	1	0.177125	**	0.0547664	**	**	.	**	753986	617332	457081	687427	6.72129e+06	938283	391871	202340
Pavir.2KG047000	PTHR14445:SF43 - GYF DOMAIN-CONTAINING PROTEIN	AT5G42950	0	GYF domain-containing protein	0	9.63	2	3	10	3	184.1	6.65	124	0	0.31	0.21	0.51	0.16	-0.02	-0.03	0.13	0.4	0.53	0.576492	0.998319	0.265972	0.966852	0.997048	0.996092	0.999998	0.979709	0.937671	1	1	0.858767	1	1	1	1	1	1	3.12496e+06	3.85396e+06	2.15763e+06	3.8608e+06	5.393e+06	3.16654e+06	2.76214e+06	2.58442e+06
Pavir.2KG052200	PTHR10994//PTHR10994:SF62 - RETICULON // RETICULON-LIKE PROTEIN B8	AT3G10260	0	Reticulon family protein	0	22.111	8	3	18	3	33.1	7.72	754	0	1.16	0.31	1.47	0.31	-1.79	-0.81	-0.94	1.43	0.49	0.0846613	0.999927	0.0424954	0.999997	0.0114603	0.73003	0.890941	0.383589	0.976149	0.40707	1	0.234819	1	0.0569444	1	1	1	1	1.71775e+06	1.30219e+06	1.38879e+06	3.10241e+06	2.81898e+07	2.27978e+06	1.81743e+06	1.12289e+06
Pavir.2KG053800	PTHR10578//PTHR10578:SF80 - S -2-HYDROXY-ACID OXIDASE-RELATED // SUBFAMILY NOT NAMED	AT3G14420	0	Aldolase-type TIM barrel family protein	0	169.149	61	25	311	2	42.9	8.84	6095	26	0.14	-1.12	-0.98	-0.19	-0.16	-0.75	0.16	-0.56	-0.39	0.676257	0.0512353	0.670213	0.999016	0.658884	0.44564	0.999309	0.57647	0.860578	1	0.510497	1	1	1	1	1	1	1	4.65111e+07	5.25792e+07	3.91829e+07	5.12297e+07	1.52174e+08	4.18959e+07	1.48061e+08	1.0116e+08
Pavir.2KG054616	1.4.3.3 - D-amino-acid oxidase	AT5G67290	0	FAD-dependent oxidoreductase family protein	0	6.733	8	2	6	2	40.4	7.21	34	0	-0.82	0.3	-0.53	0.53	0.46	-0.3	-0.89	1.13	0.24	0.145232	0.949322	0.47567	1	0.575158	0.999831	0.872152	0.842047	1	0.578116	1	1	1	1	1	1	1	1	1.2333e+07	2.63923e+07	9.11455e+06	7.06277e+06	4.34364e+06	6.96446e+06	10045075	1.3604e+07
Pavir.2KG057200	PTHR17130//PTHR17130:SF24 - MITOCHONDRIAL OUTER MEMBRANE PROTEIN 25 // GAN	AT1G55480	ZKT	protein containing PDZ domain, a K-box domain, and a TPR region	0	416.929	78	41	952	4	36.4	8.65	23224	40	-0.13	0.07	-0.06	-0.12	-0.12	0.05	-0.12	-0.11	-0.23	0.478698	0.999597	0.758674	0.997735	0.99605	0.99916	0.994486	0.996115	0.834832	1	1	1	1	1	1	1	1	1	6.4277e+08	7.7272e+08	7.02912e+08	6.43367e+08	3.12194e+08	7.01266e+08	6.1081e+08	6.70157e+08
Pavir.2KG061200	K02943 - large subunit ribosomal protein LP2 (RP-LP2, RPLP2)	AT3G44590	0	60S acidic ribosomal protein family	0	32.227	26	2	42	2	13.4	4.82	1300	0	-6.64	0.24	-6.64	0.5	6.64	0.69	-0.91	0.05	-0.86	**	1	**	0.419424	**	0.683908	0.131156	0.999521	0.248247	**	1	**	1	**	1	0.512119	1	0.597895	2.5144e+06	3.85895e+06	4.42992e+06	N.D	N.D	N.D	2.77956e+06	3.25992e+06
Pavir.2KG062200	PTHR11934:SF0 - RIBOSE-5-PHOSPHATE ISOMERASE	AT3G04790	0	Ribose 5-phosphate isomerase, type A protein	0	229.435	29	10	247	4	38.1	9.5	5717	7	-0.22	-0.36	-0.58	0.11	0.12	-0.03	-0.21	-0.21	-0.42	0.734838	0.620328	0.053	0.995302	0.75634	0.988925	0.993528	0.554105	0.199038	1	1	0.278042	1	1	1	1	1	0.510991	9.2152e+07	1.23881e+08	1.1102e+08	9.51363e+07	7.10524e+07	1.10058e+08	1.47015e+08	1.10305e+08
Pavir.2KG064448	KOG0131 - Splicing factor 3b, subunit 4	AT3G52380	CP33,PDE322	chloroplast RNA-binding protein 33	0	23.209	25	7	46	7	36.4	4.78	1363	0	-0.18	0.1	-0.08	-0.08	-0.29	0.31	-0.39	-0.28	-0.67	0.908706	0.999996	0.968282	0.999959	0.999381	0.391757	0.456648	0.725308	0.0301516	1	1	1	1	1	1	1	1	0.117091	7.04032e+06	8.88399e+06	8.8203e+06	8.12289e+06	5.02229e+06	7.77711e+06	7.10518e+06	8.20251e+06
Pavir.2KG065100	PTHR11306 - NIEMANN PICK TYPE C2 PROTEIN NPC2-RELATED	AT3G11780	0	MD-2-related lipid recognition domain-containing protein / ML domain-containing protein	0	35.113	44	3	28	3	16.1	7.17	188	0	0.28	0.35	0.63	0.27	0.58	0.52	0.59	0.1	0.68	0.985057	0.839141	0.359496	0.963847	0.416076	0.990179	0.501576	0.728576	0.0354804	1	1	1	1	0.863194	1	1	1	0.132917	2.81299e+06	3.82255e+06	2.58518e+06	3.41457e+06	4.89268e+06	2.62254e+06	2.20701e+06	2.90986e+06
Pavir.2KG068716	K00102 - D-lactate dehydrogenase (cytochrome) (dld, LDHD)	AT5G06580	0	FAD-linked oxidases family protein	0	9.183	6	2	5	2	59.8	6.48	75	0	6.64	-6.64	-0.12	.	-0.16	-1.02	6.64	-6.64	0.74	**	**	0.999812	.	0.999948	0.119977	**	**	0.131657	**	**	1	.	1	1	**	**	0.372954	N.D	N.D	N.D	1.08657e+06	1.53106e+06	858327	1.55675e+06	1.18485e+06
Pavir.2KG071200	PTHR11451//PTHR11451:SF6 - TRNA SYNTHETASE-RELATED // SUBFAMILY NOT NAMED	AT5G52520	OVA6,PRORS1	Class II aaRS and biotin synthetases superfamily protein	0	50.704	28	10	87	2	59.9	7.12	1889	0	0.05	-0.61	-0.55	-0.46	-0.1	-0.23	0.41	-0.84	-0.43	0.999791	0.526799	0.778722	0.965495	0.880162	0.999999	1	0.164644	0.205057	1	1	1	1	1	1	1	0.696259	0.520983	1.35962e+06	1.0491e+06	1.18142e+06	1.22368e+06	1.77244e+06	985234	1797133	1.81252e+06
Pavir.2KG071800	K03246 - translation initiation factor 3 subunit I (EIF3I)	AT2G46290	0	Transducin/WD40 repeat-like superfamily protein	0	213.589	74	22	394	22	36.3	6.54	9835	0	-0.31	-0.23	-0.54	0.04	0.89	0.16	0.55	-0.34	0.2	0.0861194	0.719747	0.00369206	0.998769	8.08594e-05	0.992696	0.0912741	0.606932	0.887139	0.411429	1	0.0441314	1	0.00133198	1	0.399024	1	1	4.23287e+07	5.46958e+07	4.90819e+07	4.3326e+07	2.34436e+07	3.97277e+07	5.38093e+07	6.2706e+07
Pavir.2KG072400	K11086 - small nuclear ribonucleoprotein B and B' (SNRPB, SMB)	AT5G44500	0	Small nuclear ribonucleoprotein family protein	0	29.898	22	7	96	7	27.8	11.39	1499	0	-0.19	0.13	-0.06	-0.07	0.61	0.02	0.49	0.04	0.53	0.44209	0.999997	0.573792	0.999644	0.0166733	0.998928	0.309417	0.999976	0.190239	1	1	1	1	0.0755971	1	0.909389	1	0.494503	1.21056e+07	1.43119e+07	1.31911e+07	1.15632e+07	5.91222e+06	1.26948e+07	1.17274e+07	1.45486e+07
Pavir.2KG074700	K00059 - 3-oxoacyl- (fabG)	AT3G03980	0	NAD(P)-binding Rossmann-fold superfamily protein	0	96.506	71	13	115	6	27	5.69	2911	8	-0.5	0.21	-0.29	-0.14	1.06	0.17	0.7	-0.11	0.59	0.0242644	0.625457	0.489655	0.919137	3.40704e-05	0.859306	0.00420487	0.992777	0.0186741	0.181489	1	1	1	0.00068389	1	0.0501896	1	0.0815705	1.24632e+07	1.1383e+07	1.59299e+07	1.06328e+07	7.32091e+06	8.80107e+06	9.15663e+06	1.07952e+07
Pavir.2KG075000	K00167 - 2-oxoisovalerate dehydrogenase E1 component beta subunit (BCKDHB, bkdA2)	AT3G13450	DIN4	Transketolase family protein	0	15.874	12	3	26	3	39.7	7.05	177	0	-1.67	0.84	-0.83	-0.64	1.5	-1.19	0.47	1.4	1.86	0.000171266	0.115686	0.0512806	0.550941	0.000476323	0.00971701	0.858103	0.0012284	0.000100155	0.00611944	0.840076	0.270913	1	0.00464971	0.200963	1	0.0242021	0.00148897	1.70858e+06	2.36684e+06	2.08538e+06	653663	913861	375375	1.24529e+06	1.07876e+06
Pavir.2KG082400	PTHR14154//PTHR14154:SF5 - UPF0041 BRAIN PROTEIN 44-RELATED // EARLY LIGHT-INDUCED PROTEIN 1, CHLOROPLASTIC-RELATED	AT3G22840	ELIP,ELIP1	Chlorophyll A-B binding family protein	0	10.332	22	2	5	2	18.9	9.51	188	0	.	-6.64	-6.64	.	.	0.11	.	-6.64	-6.64	.	**	**	.	.	0.538053	.	**	**	.	**	**	.	.	1	.	**	**	N.D	N.D	N.D	N.D	N.D	N.D	701645	932567
Pavir.2KG086000	K02930 - large subunit ribosomal protein L4e (RP-L4e, RPL4)	AT3G09630	0	Ribosomal protein L4/L1 family	0	164.389	64	23	380	2	44.4	10.51	6011	22	-0.49	-0.27	-0.76	-1.26	-0.04	-0.35	0.73	-1.17	-0.45	0.996904	0.956152	0.671904	0.218533	0.999576	0.834082	0.813394	0.371276	0.991314	1	1	1	1	1	1	1	1	1	6.52904e+07	6.4535e+07	4.08496e+07	4.60673e+07	8.3012e+07	2.83605e+07	7.77914e+07	8.31929e+07
Pavir.2KG088000	PTHR10314//PTHR10314:SF120 - SER/THR DEHYDRATASE, TRP SYNTHASE // SUBFAMILY NOT NAMED	AT4G02610	0	Aldolase-type TIM barrel family protein	0	8.827	13	3	9	3	33.7	7.15	70	0	-6.64	0.68	-6.64	0.22	6.64	1.4	-0.5	-0.49	-0.99	**	0.0141967	**	0.594168	**	5.96833e-06	0.0462684	0.0881488	0.000204251	**	0.217854	**	1	**	0.000837852	0.249882	0.447769	0.00249029	1.13204e+06	1.54026e+06	1.36521e+06	N.D	N.D	N.D	1.06623e+06	849740
Pavir.2KG090348	PTHR11467//PTHR11467:SF47 - HISTONE H1/H5 // SUBFAMILY NOT NAMED	AT2G30620	0	winged-helix DNA-binding transcription factor family protein	0	29.016	27	4	35	3	27	10.54	1019	0	6.64	.	6.64	.	-2.76	.	6.64	.	6.64	**	.	**	.	8.43634e-05	.	**	.	**	**	.	**	.	0.00134591	.	**	.	**	N.D	N.D	N.D	1.93019e+06	1.03449e+06	1.36553e+06	N.D	N.D
Pavir.2KG091100	K07407 - alpha-galactosidase (E3.2.1.22B, galA, rafA)	AT5G08370	AGAL2,AtAGAL2	alpha-galactosidase 2	0	7.783	4	2	6	1	48.3	6.23	31	0	0.09	0.96	1.05	-6.64	0.48	-6.64	6.64	.	6.64	0.930903	0.0378041	0.0167335	**	0.238182	**	**	.	**	1	0.4148	0.126703	**	0.577145	**	**	.	**	1.32808e+06	957032	1.2683e+06	934275	1.34765e+06	1.77212e+06	650974	675918
Pavir.2KG092900	PTHR12231:SF111 - MATRIX-REMODELING-ASSOCIATED PROTEIN 8	AT2G42220	0	Rhodanese/Cell cycle control phosphatase superfamily protein	0	37.664	27	7	71	1	26	8.44	1554	0	0.14	0.48	0.62	-0.09	-0.02	-0.16	0.22	0.55	0.77	0.999775	0.794324	0.541738	1	1	0.983385	0.999835	0.253603	0.127562	1	1	1	1	1	1	1	0.928307	0.365396	726902	781424	696686	675399	927835	801702	909543	519910
Pavir.2KG093000	KOG0131 - Splicing factor 3b, subunit 4	AT3G52150	0	RNA-binding (RRM/RBD/RNP motifs) family protein	0	283.494	56	21	542	3	26	8.97	15352	24	-0.34	-0.16	-0.49	0.21	-0.01	0.21	-0.56	-0.16	-0.72	0.04417	0.982489	0.00786931	0.938187	0.832247	0.805225	0.0755361	0.908015	0.00705191	0.26011	1	0.0750957	1	1	1	0.347258	1	0.0381043	1.89283e+08	2.07503e+08	1.6928e+08	1.60202e+08	8.64594e+07	1.50033e+08	1.85489e+08	2.27948e+08
Pavir.2KG095100	PTHR10438:SF274 - THIOREDOXIN H1	AT3G51030	ATTRX H1,ATTRX1,TRX1	thioredoxin H-type 1	0	43.383	45	7	96	7	13.3	5.87	1566	0	0.03	-0.85	-0.82	1.06	1.15	0.29	0.12	-0.08	0.04	0.750088	0.146203	0.00739923	0.0292793	0.00043819	0.930349	0.998393	0.999988	0.999978	1	0.961521	0.0724498	0.393037	0.00438335	1	1	1	1	5.48047e+06	5.78755e+06	7.27975e+06	5.90464e+06	2.92895e+06	5.91181e+06	1.17876e+07	1.04334e+07
Pavir.2KG095300	PTHR12505//PTHR12505:SF26 - PHD FINGER TRANSCRIPTION FACTOR // SUBFAMILY NOT NAMED	AT4G22140	EBS	PHD finger family protein / bromo-adjacent homology (BAH) domain-containing protein	0	109.714	62	15	219	2	25	8	2724	13	0.02	0.75	0.76	-0.47	0.09	-0.43	0.58	0.7	1.28	1	0.0531802	0.0394608	0.470365	0.692871	0.224414	0.0208763	0.0193249	1.49844e-05	1	0.525433	0.223809	1	1	1	0.147519	0.156848	0.000408815	3.89529e+07	2.50159e+07	3.63387e+07	3.79695e+07	2.67205e+07	3.67714e+07	2.14182e+07	2.16432e+07
Pavir.2KG098100	K12885 - heterogeneous nuclear ribonucleoprotein G (RBMX, HNRNPG)	AT5G04280	0	RNA-binding (RRM/RBD/RNP motifs) family protein with retrovirus zinc finger-like domain	0	61.608	40	11	169	1	32.2	9.26	5726	0	6.64	-6.64	-0.28	6.64	1.08	-0.01	0.54	0.28	0.82	**	**	0.999985	**	0.0933355	0.999983	0.166184	0.999815	0.0939724	**	**	1	**	0.2918	1	0.605379	1	0.286535	N.D	N.D	N.D	1.14337e+06	534716	629310	915199	762655
Pavir.2KG102532	AT3G23760	AT3G23760	0	0	0	64.843	32	7	137	4	22.9	4.93	2337	0	0.38	0.6	0.98	-1.79	-0.47	0.2	1.71	-1.39	0.31	1	1	1	0.313362	0.994946	1	0.0701633	0.280586	0.988888	1	1	1	1	1	1	0.33044	0.985699	1	2.44494e+07	6.68895e+06	2.18957e+07	2.84547e+07	5.01443e+06	3.10875e+07	1.33415e+07	1.4436e+07
Pavir.2KG103000	transferases, transferring glycosyl groups	AT4G14100	0	transferases, transferring glycosyl groups	0	18.027	13	2	31	2	24.6	4.68	368	0	-6.64	-0.06	-6.64	0.13	6.64	-0.57	0.89	0.63	1.52	**	0.999973	**	0.668469	**	0.158772	0.0399161	0.0139684	3.68247e-05	**	1	**	1	**	1	0.228217	0.124678	0.000778229	1.92638e+06	2.61841e+06	2.28481e+06	N.D	N.D	N.D	2.10426e+06	2.38716e+06
Pavir.2KG104700	PF00314 - Thaumatin family (Thaumatin)	AT4G11650	ATOSM34,OSM34	osmotin 34	0	29.293	24	3	43	3	17.7	6.46	445	0	-6.64	-0.62	-6.64	5.56	6.64	4.15	-0.48	0.78	0.3	**	0.82081	**	3.12983e-09	**	7.84979e-08	0.824677	0.390961	0.982561	**	1	**	1.61969e-06	**	2.7592e-05	1	1	1	428026	284188	237576	N.D	N.D	N.D	435902	501071
Pavir.2KG107500	PTHR21136//PTHR21136:SF87 - SNARE PROTEINS // SUBFAMILY NOT NAMED	AT1G04760	ATVAMP726,VAMP726	vesicle-associated membrane protein 726	0	26.977	24	4	6	4	24.8	8.73	126	0	0.03	6.64	6.64	0.25	0.14	6.64	-0.07	0.43	0.36	0.999999	**	**	1	0.999111	**	0.99985	0.863406	0.963393	1	**	**	1	1	**	1	1	1	516762	1.43899e+06	428697	528274	1.80431e+06	395090	N.D	N.D
Pavir.2KG110200	PTHR10516:SF323 - PEPTIDYL-PROLYL CIS-TRANS ISOMERASE FKBP16-4, CHLOROPLASTIC	AT3G10060	0	FKBP-like peptidyl-prolyl cis-trans isomerase family protein	0	117.972	39	13	321	4	22.7	9.95	7852	9	-0.22	0.05	-0.17	0.27	-0.02	0.28	-0.51	0.04	-0.47	0.696141	0.999945	0.875464	0.959767	0.999953	0.783753	0.313309	1	0.261001	1	1	1	1	1	1	0.916865	1	0.622307	5.62487e+07	6.19893e+07	7.4877e+07	5.326e+07	3.99157e+07	6.60628e+07	5.98803e+07	6.56839e+07
Pavir.2KG114900	K03008 - DNA-directed RNA polymerase II subunit RPB11 (RPB11, POLR2J)	AT3G52090	ATRPB13.6,NRPB11,NRPD11,NRPE11	DNA-directed RNA polymerase, RBP11-like	0	7.067	32	3	12	3	14.1	7.56	52	0	-0.32	0.08	-0.24	0.47	1.02	0.23	0.23	0.32	0.55	0.403117	1	0.427654	0.749579	0.00525441	0.999822	0.987268	0.917383	0.479644	1	1	1	1	0.0301917	1	1	1	0.948856	1.97042e+06	2.23766e+06	2.48654e+06	1.79521e+06	679266	2.11147e+06	2409627	2.1227e+06
Pavir.2KG117100	AT5G18130	AT5G18130	0	0	0	13.666	17	3	43	3	24.5	4.88	1114	0	1.76	-1.04	0.72	0.45	0.17	-0.28	1.49	-0.31	1.18	2.26379e-06	0.000285001	0.128895	0.107773	0.999048	0.827125	0.000127404	0.694581	0.00294232	0.000264863	0.0131204	0.527242	0.894743	1	1	0.00463152	1	0.0191825	1.10527e+06	1.19406e+06	734001	3.40118e+06	3.74813e+06	4.5213e+06	3.03771e+06	2.27288e+06
Pavir.2KG117600	K03787 - 5'-nucleotidase (surE)	AT4G14930	0	Survival protein SurE-like phosphatase/nucleotidase	0	22.502	24	6	41	3	33.6	5.29	509	3	-0.63	0.41	-0.22	-0.58	0.48	0.38	0.43	-0.54	-0.12	0.0269046	0.362214	0.790194	0.100767	0.0639256	0.201034	0.218009	0.0488681	0.986367	0.188844	1	1	0.854298	0.218936	1	0.725993	0.298127	1	5.5564e+06	7.67713e+06	7.07835e+06	4.55975e+06	4.56686e+06	4.09743e+06	4.72229e+06	5.31799e+06
Pavir.2KG117700	PTHR30457 - 5'-NUCLEOTIDASE SURE	AT4G14930	0	Survival protein SurE-like phosphatase/nucleotidase	0	16.886	16	5	43	2	34	4.91	565	0	0.41	6.64	6.64	1.74	-6.64	.	-6.64	6.64	.	0.946553	**	**	0.00357302	**	.	**	**	.	1	**	**	0.0877015	**	.	**	**	.	508336	272919	297570	293772	424890	395340	N.D	N.D
Pavir.2KG118100	K00417 - ubiquinol-cytochrome c reductase subunit 7 (QCR7, UQCRB)	AT5G25450	0	Cytochrome bd ubiquinol oxidase, 14kDa subunit	0	101.186	70	12	243	4	14.5	9.92	4443	8	-0.53	0.37	-0.16	0.13	0.79	0.01	0.14	0.49	0.63	0.0112233	0.707756	0.234007	0.978099	0.000669375	1	0.999222	0.253656	0.104795	0.10647	1	0.795655	1	0.00610189	1	1	0.928307	0.312575	3.87135e+07	5.26252e+07	4.75168e+07	3.30063e+07	1.84406e+07	3.45559e+07	3.42155e+07	3.68039e+07
Pavir.2KG118380	3.1.8.1//3.4.11.9 - Aryldialkylphosphatase / Phosphotriesterase // Xaa-Pro aminopeptidase / X-Pro aminopeptidase	AT3G05350	0	Metallopeptidase M24 family protein	0	27.965	17	6	14	6	79.7	5.83	289	0	-0.29	-0.41	-0.7	-0.45	-0.44	-1.01	-0.29	0.16	-0.13	0.994978	0.998211	1	0.982923	0.49776	0.811369	0.999856	1	0.99978	1	1	1	1	0.96012	1	1	1	1	1.56595e+06	1.38014e+06	1.09505e+06	1.12912e+06	6.28427e+06	741694	2.41679e+06	1.83488e+06
Pavir.2KG121000	K02152 - V-type H+-transporting ATPase subunit G (ATPeV1G, ATP6G)	AT4G23710	VAG2,VATG2,VHA-G2	vacuolar ATP synthase subunit G2	0	60.477	67	8	68	3	12.3	7.27	2649	6	-0.7	0.28	-0.43	0.92	1.67	0.04	0.04	1.16	1.2	0.370228	1	0.425976	0.262705	0.00153462	0.999984	0.99944	0.136318	0.0548292	1	1	1	1	0.0117609	1	1	0.614756	0.186128	5.58967e+06	1.00703e+07	8.6054e+06	5.28224e+06	1.73442e+06	8.34012e+06	9.4199e+06	6.63032e+06
Pavir.2KG121500	K02981 - small subunit ribosomal protein S2e (RP-S2e, RPS2)	AT2G41840	0	Ribosomal protein S5 family protein	0	122.958	48	15	247	7	30.2	10.14	5564	10	-0.34	-0.02	-0.37	-0.55	0.44	-0.07	0.64	-0.5	0.14	0.456256	0.999986	0.309717	0.0899326	0.344316	0.947453	0.0606389	0.334575	0.963246	1	1	0.941402	0.786594	0.754608	1	0.297239	1	1	6.34887e+07	7.096e+07	5.19756e+07	5.00418e+07	5.97548e+07	3.83821e+07	6.50613e+07	6.45524e+07
Pavir.2KG123916	K17081 - prohibitin 2 (PHB2)	AT1G03860	ATPHB2,PHB2	prohibitin 2	0	122.933	76	16	286	1	31.8	9.8	9300	16	-0.34	-0.1	-0.43	-0.23	0.7	-0.27	0.59	-0.05	0.54	0.757658	0.986414	0.291527	0.995033	0.0120558	0.741429	0.0619986	1	0.058413	1	1	0.903899	1	0.0593198	1	0.302778	1	0.196193	4.02374e+07	4.03088e+07	3.61963e+07	3.8564e+07	3.18973e+07	3.12163e+07	4.61113e+07	3.72645e+07
Pavir.2KG138000	3.5.4.3 - Guanine deaminase / Guanine aminase	AT5G28050	0	Cytidine/deoxycytidylate deaminase family protein	0	13.011	27	3	28	1	20.2	5.81	692	0	-0.62	-0.28	-0.9	0.71	1.1	0.12	-0.22	0.31	0.09	0.781166	0.837571	0.160477	0.241264	0.0395208	0.998232	0.999802	0.993461	0.999911	1	1	0.613733	1	0.148497	1	1	1	1	291658	667667	466985	304235	243577	528649	620045	566389
Pavir.2KG143900	PTHR19965//PTHR19965:SF26 - RNA AND EXPORT FACTOR BINDING PROTEIN // SUBFAMILY NOT NAMED	AT5G02530	0	RNA-binding (RRM/RBD/RNP motifs) family protein	0	54.893	40	7	77	6	27	9.35	2098	0	-0.57	0.21	-0.37	-0.38	0.83	-0.71	0.64	0.54	1.17	0.0158857	0.987996	0.0773824	0.863135	0.000537568	0.066738	0.0939008	0.167042	0.000462615	0.137576	1	0.365454	1	0.0051238	0.769894	0.404795	0.698432	0.00456241	6.94148e+06	8.24562e+06	8.21446e+06	5.52805e+06	2.73353e+06	5.94355e+06	7.19581e+06	6.524e+06
Pavir.2KG144200	K12191 - charged multivesicular body protein 2A (CHMP2A)	AT2G06530	VPS2.1	SNF7 family protein	0	32.337	27	5	63	5	24.9	5.44	1262	0	0.72	0.41	1.13	-0.1	-0.53	0.06	0.3	0.25	0.55	0.221516	0.998503	0.0808069	0.999998	0.267999	1	0.999963	0.999322	0.98588	0.753581	1	0.374565	1	0.620554	1	1	1	1	2.34241e+07	2.21945e+07	2.07904e+07	3.65537e+07	2.10136e+08	2.29165e+07	2.35536e+07	1.66759e+07
Pavir.2KG169300	PTHR10366//PTHR10366:SF278 - NAD DEPENDENT EPIMERASE/DEHYDRATASE // CHLOROPLAST STEM-LOOP BINDING PROTEIN OF 41 KDA A, CHLOROPLASTIC	AT3G63140	CSP41A	chloroplast stem-loop binding protein of 41 kDa	0	260.603	59	21	501	20	49.7	9.41	12021	0	-0.13	-0.16	-0.28	-0.25	-0.03	-0.27	0.09	-0.14	-0.05	0.485219	0.999944	0.695713	0.753012	0.998543	0.910088	1	1	1	1	1	1	1	1	1	1	1	1	1.39002e+08	1.47939e+08	1.92603e+08	1.35605e+08	9.12143e+07	1.46037e+08	1.6711e+08	1.2503e+08
Pavir.2KG169700	KOG4840 - Predicted hydrolases or acyltransferases (alpha/beta hydrolase superfamily)	AT5G19050	0	alpha/beta-Hydrolases superfamily protein	0	18.247	22	4	7	4	37.2	5.24	143	0	0.88	6.64	6.64	0.97	0.56	.	0.48	6.64	6.64	0.249674	**	**	0.627271	0.669279	.	0.276917	**	**	0.804863	**	**	1	1	.	0.84873	**	**	620627	521896	561523	1.03284e+06	808569	1.31367e+06	N.D	N.D
Pavir.2KG192600	PTHR22572//PTHR22572:SF101 - SUGAR-1-PHOSPHATE GUANYL TRANSFERASE // GLUCOSE-1-PHOSPHATE ADENYLYLTRANSFERASE SMALL SUBUNIT, CHLOROPLASTIC	AT5G48300	ADG1,APS1	ADP glucose pyrophosphorylase 1	0	45.578	22	8	86	2	55.8	6.67	1156	0	-6.64	-0.1	-6.64	-1.83	6.64	-0.37	-1.43	-1.56	-2.99	**	1	**	0.0173165	**	0.953418	0.0317151	0.0850813	0.000141347	**	1	**	0.266177	**	1	0.195112	0.439643	0.00192029	908380	664854	707098	N.D	N.D	N.D	756713	758095
Pavir.2KG193800	K10704 - ubiquitin-conjugating enzyme E2 variant (UBE2V)	AT2G36060	MMZ3,UEV1C	MMS ZWEI homologue 3	0	104.074	86	13	246	4	16.8	7.03	7234	1	-0.38	0.3	-0.08	0.07	0.51	-0.43	0.06	0.81	0.87	0.176885	0.331293	0.999863	1	0.0558702	0.65663	0.989366	0.0205801	0.00418606	0.654353	1	1	1	0.19783	1	1	0.164768	0.0252644	6.35211e+06	6.61802e+06	6.18111e+06	4.88708e+06	3.19081e+06	5.84902e+06	3.85556e+06	5.35862e+06
Pavir.2KG203055	K09569 - FK506-binding protein 2 [EC:5.2.1.8] (FKBP2)	AT3G25220	FKBP15-1	FK506-binding protein 15 kD-1	0	10.893	28	3	9	3	16	7.24	148	0	.	.	.	6.64	.	.	-6.64	6.64	.	.	.	.	**	.	.	**	**	.	.	.	.	**	.	.	**	**	.	N.D	N.D	N.D	N.D	N.D	N.D	N.D	N.D
Pavir.2KG203101	PTHR11695//PTHR11695:SF573 - ALCOHOL DEHYDROGENASE RELATED // SUBFAMILY NOT NAMED	AT4G13010	0	Oxidoreductase, zinc-binding dehydrogenase family protein	0	113.177	40	13	268	10	35	9.58	8017	3	-0.12	0.36	0.24	0.04	-0.02	0.21	-0.18	0.19	0.02	0.671735	0.683241	1	1	0.94979	0.971782	0.991904	0.984286	1	1	1	1	1	1	1	1	1	1	8.6375e+07	1.05081e+08	9.59322e+07	1.00389e+08	4.65078e+07	8.83568e+07	6.95369e+07	7.46636e+07
Pavir.2KG203171	5.1.3.1 - Ribulose-phosphate 3-epimerase / Xylulose phosphate 3-epimerase	AT3G01850	0	Aldolase-type TIM barrel family protein	0	21.304	22	3	28	1	24.2	5.41	1262	2	-1.28	0.11	-1.17	0.57	2.23	0.24	0.38	0.44	0.82	0.00222317	0.911519	0.0241738	0.984007	7.0134e-05	0.986212	0.96693	0.903814	0.371531	0.0344719	1	0.16532	1	0.00118427	1	1	1	0.807495	1.61728e+06	3.76613e+06	1.76211e+06	948079	727306	456984	1.6337e+06	1.71926e+06
Pavir.2KG203176	K02732 - 20S proteasome subunit beta 6 (PSMB1)	AT3G60820	PBF1	N-terminal nucleophile aminohydrolases (Ntn hydrolases) superfamily protein	0	78.55	63	10	145	3	24.3	6.99	5949	9	-0.57	0.24	-0.33	-0.23	0.62	-0.04	0.28	0.05	0.33	0.000912401	0.409555	0.060795	0.956302	0.000107749	0.999984	0.383916	0.989073	0.105307	0.018518	1	0.30766	1	0.00160881	1	1	1	0.313379	2.33343e+07	2.33249e+07	1.95739e+07	1.62721e+07	1.1197e+07	1.56915e+07	1.62539e+07	1.96902e+07
Pavir.2KG203311	PTHR11624//PTHR11624:SF56 - DEHYDROGENASE RELATED // PYRUVATE DEHYDROGENASE E1 COMPONENT SUBUNIT BETA, MITOCHONDRIAL	AT5G50850	MAB1	Transketolase family protein	0	98.926	35	11	177	5	40.1	5.49	2977	9	-0.37	-0.01	-0.37	-0.11	0.76	-0.13	0.5	0.01	0.51	0.00325681	0.997168	0.0116745	0.64847	1.59635e-05	0.569651	0.00429011	0.991418	0.000944293	0.0455114	1	0.0972051	1	0.000388636	1	0.0507086	1	0.00764257	4.42541e+07	5.40706e+07	4.52103e+07	3.50591e+07	3.30991e+07	3.51316e+07	45463298	4.66697e+07
Pavir.2KG203471	KOG3294 - WW domain binding protein WBP-2, contains GRAM domain	AT5G11680	0	0	0	22.012	41	4	16	1	22.9	7.55	409	5	0.01	0.26	0.27	-0.33	0.21	-0.66	0.55	0.59	1.14	1	0.608276	0.636996	0.820156	0.766004	0.201185	0.12315	0.105605	0.000375258	1	1	1	1	1	1	0.491876	0.512228	0.00389111	3.19641e+06	2.92991e+06	2.33683e+06	2.35873e+06	2.95062e+06	3.08803e+06	2541740	2.44896e+06
Pavir.2KG203476	PTHR24193//PTHR24193:SF90 - ANKYRIN REPEAT PROTEIN // SUBFAMILY NOT NAMED	AT4G35450	AFT,AKR2,AKR2A	ankyrin repeat-containing protein 2	0	147.21	40	15	288	2	34.9	4.65	5301	2	0.26	0.05	0.3	0.25	-0.08	0.32	-0.07	-0.03	-0.1	0.990734	0.989678	1	0.994502	0.93924	0.791958	0.999891	1	0.999942	1	1	1	1	1	1	1	1	1	1.26013e+07	1.62585e+07	1.20944e+07	1.50779e+07	7.36055e+06	1.54494e+07	1.00923e+07	1.22133e+07
Pavir.2KG212500	PF07883 - Cupin domain (Cupin_2)	AT3G62020	GLP10	germin-like protein 10	0	7.786	11	2	10	2	27.1	9.28	58	0	-1.99	0.11	-1.88	-0.36	-6.64	-0.4	-6.64	0.15	-6.64	0.000508338	0.999999	0.000643342	0.9974	**	0.986468	**	0.999825	**	0.0126124	1	0.0124133	1	**	1	**	1	**	1.21332e+06	1.20043e+06	865794	376643	123143	302890	1.11456e+06	1.15704e+06
Pavir.2KG214900	PTHR11122:SF12 - ALDOSE 1-EPIMERASE FAMILY PROTEIN	AT5G66530	0	Galactose mutarotase-like superfamily protein	0	66.55	35	7	102	3	34.5	7.05	3375	4	-0.52	-0.56	-1.09	-0.32	0.29	-0.26	0.08	-0.62	-0.54	0.39113	0.0200921	0.000289718	0.999906	0.990679	0.930025	0.96231	0.087229	0.0123586	1	0.273811	0.00675111	1	1	1	1	0.446068	0.0588069	9.21882e+06	1.2634e+07	1.32171e+07	8.79211e+06	7.80437e+06	1.00466e+07	2.19543e+07	1.8664e+07
Pavir.2KG217416	PTHR22912//PTHR22912:SF162 - DISULFIDE OXIDOREDUCTASE // SUBFAMILY NOT NAMED	AT3G52880	ATMDAR1,MDAR1	monodehydroascorbate reductase 1	0	115.721	54	16	225	3	46.3	5.57	5607	0	.	-6.64	-6.64	.	6.64	-0.2	6.64	-6.64	0.79	.	**	**	.	**	0.477159	**	**	0.133658	.	**	**	.	**	1	**	**	0.377819	N.D	N.D	N.D	N.D	N.D	N.D	588522	529810
Pavir.2KG217574	1.1.1.72 - Glycerol dehydrogenase (NADP(+))	AT2G27680	0	NAD(P)-linked oxidoreductase superfamily protein	0	71.379	41	12	160	6	42.4	8.56	3494	7	0.17	-0.03	0.14	-0.15	-0.3	-0.14	0.01	-0.03	-0.03	0.999999	1	1	0.994774	0.999999	1	0.999968	0.999845	1	1	1	1	1	1	1	1	1	1	4.65432e+07	3.89854e+07	3.50374e+07	4.38173e+07	5.39261e+07	2.4669e+07	3.98771e+07	4.49408e+07
Pavir.2KG219300	KOG0131 - Splicing factor 3b, subunit 4	AT4G24770	ATRBP31,ATRBP33,CP31,RBP31	31-kDa RNA binding protein	0	248.852	54	22	426	7	33.2	4.64	5425	0	-0.35	0.37	0.03	-0.89	-0.4	0.13	0.15	-0.65	-0.5	0.920795	0.98526	0.999966	0.414941	0.697123	1	0.995373	0.852384	0.457871	1	1	1	1	1	1	1	1	0.921974	1.56056e+07	1.60818e+07	1.14395e+07	1.341e+07	8.13755e+06	1.22799e+07	1.27969e+07	1.20634e+07
Pavir.2KG219500	PTHR24220//PTHR24220:SF441 - FAMILY NOT NAMED // PROTEIN TRIGALACTOSYLDIACYLGLYCEROL 3, CHLOROPLASTIC	AT1G65410	ATNAP11,NAP11,TGD3	non-intrinsic ABC protein 11	0	23.78	14	3	20	2	38.2	6.54	278	1	-0.69	1.44	0.75	-1.36	-0.2	1.68	0.46	-1.59	-1.13	0.202523	0.00375845	0.435046	0.0213739	0.999771	0.000603598	0.990739	0.00330978	0.0156777	0.710438	0.0834876	1	0.307963	1	0.0261573	1	0.0473817	0.071046	856576	1.29869e+06	946350	729095	585080	425772	347628	269354
Pavir.2KG220600	3.4.22.31 - Ananain	AT5G45890	SAG12	senescence-associated gene 12	0	125.267	38	11	150	8	40	6.19	3770	4	-0.23	0.9	0.67	-0.15	0.77	-0.8	0.69	1.55	2.24	0.999976	0.00474634	0.00878543	1	0.00257095	0.00286527	0.00477621	1.06504e-06	3.71313e-09	1	0.0975841	0.0811337	1	0.0173554	0.0839285	0.0548771	0.000150615	1.64789e-06	1.77307e+07	1.75403e+07	1.2877e+07	1.39529e+07	1.49691e+07	1.73105e+07	8.37906e+06	1.11592e+07
Pavir.2KG220900	K12741 - heterogeneous nuclear ribonucleoprotein A1/A3 (HNRNPA1_3)	AT5G61030	GR-RBP3	glycine-rich RNA-binding protein 3	0	72.755	33	7	88	2	30.6	4.64	2903	6	-0.39	0.77	0.38	-0.28	0.7	0.27	0.6	0.21	0.81	0.0434564	0.127902	0.998461	0.887357	0.0148315	0.989431	0.595262	0.988568	0.19664	0.25835	0.883838	1	1	0.0694273	1	1	1	0.506397	1.42207e+07	2.05872e+07	1.54769e+07	1.18301e+07	4.598e+06	1.19752e+07	9.09274e+06	9.10704e+06
Pavir.2KG224500	PTHR12375//PTHR12375:SF18 - RNA-BINDING PROTEIN LUC7-RELATED // LUC7-LIKE PROTEIN 3	AT5G51410	0	LUC7 N_terminus domain-containing protein	0	7.019	6	2	9	2	41	8.37	158	0	-0.39	-0.12	-0.51	0.09	0.37	0.12	-0.12	-0.15	-0.27	0.308604	1	0.390389	0.99994	0.598043	0.993057	1	0.975169	0.940836	0.925346	1	1	1	1	1	1	1	1	794973	906107	1.32275e+06	689233	283808	939041	818849	983514
Pavir.2KG224900	K02693 - photosystem I subunit IV (psaE)	AT2G20260	PSAE-2	photosystem I subunit E-2	0	469.666	40	14	1771	5	21.8	9.94	64074	28	0.34	0.18	0.52	-0.29	-0.06	0.14	0.57	-0.25	0.32	1	0.78394	0.789606	0.763324	0.938769	0.981954	0.19516	0.977202	0.657111	1	1	1	1	1	1	0.677277	1	1	3.54385e+09	3.4293e+09	4.45969e+09	4.47195e+09	2.46484e+09	4.89531e+09	2.86077e+09	3.12395e+09
Pavir.2KG230300	2.7.1.51 - L-fuculokinase	AT2G21370	XK-1,XK1	xylulose kinase-1	0	11.014	9	3	24	2	57.4	8.05	647	0	6.64	-6.64	0.22	6.64	0.1	-0.02	0.92	-0.57	0.35	**	**	0.9999	**	0.960609	0.78634	0.0120928	0.227837	0.361084	**	**	1	**	1	1	0.101741	0.878334	0.791484	N.D	N.D	N.D	810918	745523	625321	865482	638378
Pavir.2KG232800	PTHR19139//PTHR19139:SF137//PTHR19139:SF158 - AQUAPORIN TRANSPORTER // SUBFAMILY NOT NAMED // AQUAPORIN PIP2-4-RELATED	AT3G53420	PIP2,PIP2;1,PIP2A	plasma membrane intrinsic protein 2A	0	31.74	25	5	30	2	36.4	9.26	981	2	1.43	-0.18	1.25	0.95	-0.71	0.47	-0.23	0.31	0.08	0.14883	0.999987	0.237423	0.897152	0.263554	0.999086	0.980185	0.999798	0.999615	0.585006	1	0.803257	1	0.614445	1	1	1	1	1.78057e+06	924121	1.17278e+06	3.15571e+06	3.16767e+07	1.50716e+06	2.1505e+06	1.05213e+06
Pavir.2KG234000	K01322 - prolyl oligopeptidase [EC:3.4.21.26] (E3.4.21.26, PREP)	AT1G76140	0	Prolyl oligopeptidase family protein	0	26.634	10	5	29	5	86.5	6.51	193	0	-0.48	0.22	-0.25	-0.67	-0.4	-0.12	-0.21	-0.32	-0.53	1	0.99973	0.999712	0.703585	0.697133	0.999992	1	0.802338	0.799036	1	1	1	1	1	1	1	1	1	4.27478e+06	4.00874e+06	2.52128e+06	2.88131e+06	8.04108e+06	1.87171e+06	4.01754e+06	3.43551e+06
Pavir.2KG241900	PTHR12601//PTHR12601:SF17 - EUKARYOTIC TRANSLATION INITIATION FACTOR 3 SUBUNIT EIF-3 // TETRATRICOPEPTIDE REPEAT-CONTAINING PROTEIN	AT1G01320	0	Tetratricopeptide repeat (TPR)-like superfamily protein	0	18.833	4	5	6	2	211.1	6.83	164	2	.	-6.64	-6.64	.	.	-6.64	.	.	.	.	**	**	.	.	**	.	.	.	.	**	**	.	.	**	.	.	.	N.D	N.D	N.D	N.D	N.D	N.D	243374	254580
Pavir.2KG246700	AT2G45990	AT2G45990	0	0	0	13.751	11	4	27	2	36.6	5.63	435	2	-0.62	0.55	-0.07	-0.49	0.57	-1.28	0.45	1.34	1.79	0.881905	0.995971	0.998064	1	0.349918	0.0110517	0.972792	0.0027482	0.000438844	1	1	1	1	0.763023	0.219199	1	0.0418358	0.00438646	1.448e+06	1.60463e+06	707072	945325	1.23737e+06	573392	990949	957970
Pavir.2KG247600	K00797 - spermidine synthase (speE, SRM)	AT1G23820	SPDS1	spermidine synthase 1	0	57.411	30	8	135	8	36.1	5.05	2831	0	0.17	-0.45	-0.28	0.2	0.12	-1.14	0.09	0.89	0.98	0.647429	0.318005	0.998364	0.82474	1	5.17444e-05	0.999812	0.000264189	0.000122311	1	1	1	1	1	0.00363817	1	0.00803126	0.00171056	1.44451e+07	1.39446e+07	1.38282e+07	1.55435e+07	1.99733e+07	1.56612e+07	2.00293e+07	1.90565e+07
Pavir.2KG249300	PGR5-LIKE A	AT4G22890	PGR5-LIKE A	PGR5-LIKE A	0	44.277	19	5	92	5	37.2	5.26	1955	0	0.62	0.47	1.1	-0.58	-1.11	-0.19	0.09	0.09	0.18	0.442583	0.998887	0.19636	0.989048	0.11844	0.999337	1	0.999993	0.999998	1	1	0.704337	1	0.353374	1	1	1	1	9.23912e+06	7.47506e+06	6.13552e+06	1.15061e+07	7.87466e+07	6.12657e+06	7.93598e+06	5.38373e+06
Pavir.2KG249400	PTHR10795//PTHR10795:SF328 - PROPROTEIN CONVERTASE SUBTILISIN/KEXIN // SUBFAMILY NOT NAMED	AT1G20160	ATSBT5.2	Subtilisin-like serine endopeptidase family protein	0	39.133	15	9	20	9	80.2	8.22	116	0	-0.37	-0.8	-1.17	1.26	0.62	-0.01	-1.01	0.48	-0.53	0.379046	0.215614	0.00329787	0.0286814	0.257829	0.999868	0.047896	0.778553	0.540293	1	1	0.0407121	0.386359	0.606975	1	0.253778	1	1	1.58665e+06	2.63203e+06	1.68798e+06	1.78523e+06	788201	1.30698e+06	2.93119e+06	4.27722e+06
Pavir.2KG252258	PTHR33926//PTHR33926:SF1 - FAMILY NOT NAMED // PROTEIN TIC 22-LIKE, CHLOROPLASTIC	AT3G23710	0	Tic22-like family protein	0	12.938	13	3	41	2	31.7	8.76	827	1	0.65	0.39	1.03	0.87	0.35	0.52	0.13	0.74	0.86	0.00578691	0.512077	0.000136348	0.000473863	0.168789	0.102434	0.813053	0.00363571	0.000229602	0.0666612	1	0.00402142	0.0197095	0.4575	1	1	0.0504678	0.0026957	1.679e+06	2.03731e+06	1.83768e+06	2.87503e+06	2.77197e+06	2.99753e+06	1.40553e+06	1.38089e+06
Pavir.2KG258400	K13126 - polyadenylate-binding protein (PABPC)	AT1G49760	PAB8,PABP8	poly(A) binding protein 8	0	190.181	40	21	360	4	71	7.02	9411	0	-0.69	-0.44	-1.13	0.42	1.48	0.21	0.36	-0.22	0.14	0.000203437	0.0170517	3.76837e-07	0.0117027	4.3031e-09	0.478682	0.0391751	0.591647	0.670511	0.00701682	0.249033	8.3909e-05	0.203567	1.24216e-06	1	0.225116	1	1	4.35622e+06	3.72557e+06	4.26943e+06	2.64638e+06	2.07474e+06	2.70182e+06	5.35225e+06	5.8048e+06
Pavir.2KG260800	K03011 - DNA-directed RNA polymerase II subunit RPB3 (RPB3, POLR2C)	AT2G15430	NRPB3,NRPD3,NRPE3A,RBP36A,RPB35.5A	DNA-directed RNA polymerase family protein	0	12.015	12	3	17	3	36.1	4.87	430	0	0.25	-0.23	0.02	-0.32	0.1	-0.57	0.66	0.03	0.69	0.988215	0.951679	0.999995	0.999725	0.907234	0.756029	0.250951	1	0.235831	1	1	1	1	1	1	0.798344	1	0.576754	1.84247e+06	1.83116e+06	1.45493e+06	2.17496e+06	2.73721e+06	1.25548e+06	2.14398e+06	2.31953e+06
Pavir.2KG265474	copper ion binding	AT2G27730	0	copper ion binding	0	104.192	77	9	213	7	12.3	9.41	8338	2	-0.02	-0.05	-0.07	0.46	0.53	0.12	0.05	0.29	0.34	0.805039	0.999999	0.889067	0.889554	0.0499374	0.995972	0.996192	0.991422	0.808832	1	1	1	1	0.181161	1	1	1	1	4.17363e+07	4.01608e+07	5.33715e+07	4.1194e+07	1.7942e+07	5.18149e+07	4.03957e+07	4.31503e+07
Pavir.2KG266274	PF00168 - C2 domain (C2)	AT5G23950	0	Calcium-dependent lipid-binding (CaLB domain) family protein	0	71.188	29	7	88	4	41.5	7.88	1500	0	-0.4	0.16	-0.24	0.82	1.27	0.26	0.05	0.72	0.77	0.965183	1	0.926833	0.145705	0.0106987	0.973372	0.999913	0.665734	0.442827	1	1	1	1	0.0538273	1	1	1	0.899573	1.53948e+06	2.2846e+06	830245	1.16657e+06	819192	1.56898e+06	1.74458e+06	1.35537e+06
Pavir.2KG267700	PTHR11071//PTHR11071:SF252 - PEPTIDYL-PROLYL CIS-TRANS ISOMERASE // PEPTIDYL-PROLYL CIS-TRANS ISOMERASE CYP18-3-RELATED	AT3G56070	ROC2	rotamase cyclophilin 2	0	36.556	30	7	93	1	24.6	11.52	1715	5	0.56	-0.68	-0.12	0.12	0.88	0.42	1.32	-0.98	0.34	0.998177	0.396642	0.746177	1	0.0430083	0.999304	0.0100571	0.143574	0.835132	1	1	1	1	0.159141	1	0.0901953	0.634682	1	5.65092e+06	7.41519e+06	1.20794e+07	1.25142e+07	5.61326e+06	1.09338e+07	9.94827e+06	1.18628e+07
Pavir.2KG269500	PTHR11566//PTHR11566:SF73 - DYNAMIN // SUBFAMILY NOT NAMED	AT3G60190	ADL1E,ADL4,ADLP2,DL1E,DRP1E,EDR3	DYNAMIN-like 1E	0	26.29	19	7	17	6	69.5	6.79	207	1	0.74	0.57	1.32	1.3	2.44	0.36	1.89	1.51	3.4	0.521465	0.551992	0.029438	0.00386475	1.99759e-06	0.977145	0.000124703	0.000676745	7.88347e-08	1	1	0.186887	0.0908666	9.03685e-05	1	0.00458231	0.0157666	1.00924e-05	570255	745327	597673	999891	713457	1.00017e+06	366474	401780
Pavir.2KG269600	K10579 - ubiquitin-conjugating enzyme E2 M (UBE2M, UBC12)	AT4G36800	RCE1	RUB1 conjugating enzyme 1	0	11.986	9	2	19	1	24.1	8.05	194	1	0.4	-0.55	-0.15	-1.29	0.37	-0.53	2.07	-1.32	0.75	0.973505	0.979713	1	0.0994609	0.85686	0.997918	0.00113924	0.0583149	0.486336	1	1	1	0.84959	1	1	0.0201681	0.336501	0.958331	4.91855e+06	1.31202e+07	7.89445e+06	1.1827e+07	1.0424e+07	8.08969e+06	6.95002e+06	1.19955e+07
Pavir.2KG274500	K00208 - enoyl- (fabI)	AT2G05990	ENR1,MOD1	NAD(P)-binding Rossmann-fold superfamily protein	0	154.489	52	17	306	8	39.3	8.73	5720	12	-0.07	0.12	0.05	0.15	0.23	-0.11	0	0.38	0.39	0.999823	0.999514	1	0.999571	0.626352	0.999087	0.982758	0.780766	0.294306	1	1	1	1	1	1	1	1	0.678391	1.37367e+08	1.8122e+08	1.65895e+08	1.57845e+08	1.17771e+08	1.9448e+08	1.52883e+08	1.54081e+08
Pavir.2KG283100	K12821 - pre-mRNA-processing factor 40 (PRPF40, PRP40)	AT1G44910	ATPRP40A,PRP40A	pre-mRNA-processing protein 40A	0	8.366	4	3	11	3	117.3	7.08	40	0	-0.26	0.28	0.03	-6.64	0.34	0	6.64	-6.64	0.37	0.856166	0.99645	0.991384	**	0.798808	0.729564	**	**	0.342287	1	1	1	**	1	1	**	**	0.760296	1.15548e+06	1.31366e+06	931639	965361	922842	965909	920787	948496
Pavir.2KG283490	PTHR11205//PTHR11205:SF21 - RIBOSOMAL PROTEIN S7 // SUBFAMILY NOT NAMED	ATCG00900	0	Ribosomal protein S7p/S5e family protein	0	7.145	24	3	15	3	11.6	10.84	25	0	1.02	2.74	3.76	0.33	-6.64	3.19	-6.64	-0.13	-6.64	0.133579	0.0151882	0.000206957	0.948458	**	0.000612428	**	0.854299	**	0.547813	0.231392	0.00538626	1	**	0.0263594	**	1	**	2.59412e+06	995359	3.23139e+06	4.03294e+06	9.028e+06	5.27104e+06	388684	341315
Pavir.2KG284767	PTHR11926//PTHR11926:SF255 - GLUCOSYL/GLUCURONOSYL TRANSFERASES // SUBFAMILY NOT NAMED	AT4G01070	GT72B1,UGT72B1	UDP-Glycosyltransferase superfamily protein	0	15.692	10	3	48	1	36.9	5.25	346	0	.	.	.	.	6.64	.	6.64	.	6.64	.	.	.	.	**	.	**	.	**	.	.	.	.	**	.	**	.	**	N.D	N.D	N.D	N.D	N.D	N.D	N.D	N.D
Pavir.2KG285600	2.8.1.6//2.8.1.7 - Biotin synthase // Cysteine desulfurase / Cysteine desulfurylase	AT5G65720	ATNFS1,ATNIFS1,NFS1,NIFS1	nitrogen fixation S (NIFS)-like 1	0	94.388	44	15	201	3	49.8	6.96	4093	15	-0.22	-0.19	-0.41	-0.2	0.27	-0.23	0.25	-0.15	0.1	0.960876	0.946917	0.431374	0.50917	0.929434	0.980662	0.43518	0.402247	1	1	1	1	1	1	1	1	1	1	3.10843e+07	3.49203e+07	2.70886e+07	2.66691e+07	3.43478e+07	2.42563e+07	3.61403e+07	3.5405e+07
Pavir.2KG287167	PTHR12126//PTHR12126:SF8 - NADH-UBIQUINONE OXIDOREDUCTASE 39 KDA SUBUNIT-RELATED // NAD(P)-BINDING ROSSMANN-FOLD SUPERFAMILY PROTEIN	AT5G10730	0	NAD(P)-binding Rossmann-fold superfamily protein	0	77.211	47	9	127	9	31.1	9.54	3353	0	-0.61	0.04	-0.58	0.02	0.94	-0.48	0.3	0.55	0.85	0.00438951	0.963668	0.0320207	0.99999	0.000215004	0.0238533	0.581203	0.00560531	0.000163262	0.0556098	1	0.196638	1	0.00269836	0.394359	1	0.068072	0.00212688	2.056e+07	2.64495e+07	1.87444e+07	1.44714e+07	1.34266e+07	1.33972e+07	1.88316e+07	2.01127e+07
Pavir.2KG293900	PTHR11743//PTHR11743:SF34 - VOLTAGE-DEPENDENT ANION-SELECTIVE CHANNEL // SUBFAMILY NOT NAMED	AT3G01280	ATVDAC1,VDAC1	voltage dependent anion channel 1	0	221.998	71	20	378	6	29.4	8.1	10258	16	-0.26	-0.09	-0.35	0.11	0.51	0	0.15	0.01	0.16	0.0332807	0.998467	0.0105446	0.999437	0.00243414	0.999899	0.987627	0.999981	0.936266	0.215153	1	0.0917427	1	0.0165609	1	1	1	1	2.23597e+08	2.89323e+08	1.99596e+08	1.9009e+08	1.4199e+08	1.87284e+08	2.7524e+08	2.29148e+08
Pavir.2KG298155	Pavir.2KG298155`description_N/A	0	0	0	0	66.611	65	7	61	7	14.5	3.61	1664	0	-6.64	1.27	-6.64	-0.05	6.64	0.87	0.03	0.35	0.38	**	0.999999	**	0.874587	**	0.938946	0.996557	0.999869	0.999969	**	1	**	1	**	1	1	1	1	1.03403e+07	872023	9.29478e+06	N.D	N.D	N.D	3.85208e+06	2.25756e+06
Pavir.2KG298246	PTHR31339:SF10 - PECTIN LYASE-LIKE SUPERFAMILY PROTEIN	AT3G57790	0	Pectin lyase-like superfamily protein	0	8.021	6	2	11	2	50.6	7.83	72	0	-0.41	0.42	0.01	-0.09	-0.13	0.37	-0.45	-0.03	-0.49	0.992788	0.796924	0.994333	0.999248	0.741454	0.489303	0.605742	0.954724	0.135834	1	1	1	1	1	1	1	1	0.381909	1.43907e+07	1.28298e+07	1.4704e+07	9.24656e+06	1.74918e+07	1.08281e+07	9.81579e+06	1.07622e+07
Pavir.2KG300300	PTHR11695//PTHR11695:SF599 - ALCOHOL DEHYDROGENASE RELATED // SUBFAMILY NOT NAMED	AT4G39330	ATCAD9,CAD9	cinnamyl alcohol dehydrogenase 9	0	135.061	38	15	229	15	53.1	8.35	9094	0	-0.55	0.34	-0.21	-0.43	0.54	-0.1	0.41	0.01	0.43	0.112048	0.724436	0.852222	0.219273	0.0576846	0.961632	0.1191	1	0.108477	0.487668	1	1	1	0.202651	1	0.481144	1	0.321089	2.49138e+07	3.01838e+07	1.79258e+07	1.69821e+07	1.79427e+07	1.64238e+07	2.0744e+07	1.92737e+07
Pavir.2KG303300	K17095 - annexin A7/11 (ANXA7_11)	AT1G68090	ANN5,ANNAT5	annexin 5	0	9.923	8	2	6	2	40.3	9.35	47	0	-6.64	2.06	-6.64	-6.64	6.64	-6.64	6.64	.	6.64	**	0.0060402	**	**	**	**	**	.	**	**	0.118436	**	**	**	**	**	.	**	883339	835860	488799	N.D	N.D	N.D	329525	200568
Pavir.2KG306700	PTHR26374//PTHR26374:SF200 - FAMILY NOT NAMED // ALPHA/BETA-HYDROLASES SUPERFAMILY PROTEIN	AT1G74640	0	alpha/beta-Hydrolases superfamily protein	0	45.673	21	5	76	1	39.7	8.18	3313	0	0.52	-0.95	-0.43	0.32	0.88	-0.33	1.08	-0.29	0.79	0.999994	0.12649	0.193924	0.991484	0.022335	0.908223	0.0612342	0.979022	0.29107	1	0.88289	0.699804	1	0.0954157	1	0.29926	1	0.672562	1.13272e+06	1.04891e+06	1.03759e+06	1.50075e+06	569969	1.69835e+06	2.00559e+06	2.02568e+06
Pavir.2KG312900	PTHR12505//PTHR12505:SF23 - PHD FINGER TRANSCRIPTION FACTOR // SUBFAMILY NOT NAMED	AT4G22140	EBS	PHD finger family protein / bromo-adjacent homology (BAH) domain-containing protein	0	16.972	25	3	16	3	24.7	8.66	150	0	-0.66	0.49	-0.18	0.01	0.81	-1.5	0.14	1.99	2.13	0.00712036	0.188334	0.651612	0.993404	0.0026403	1.88343e-05	0.899234	9.62625e-07	1.74612e-07	0.0766916	1	1	1	0.0176355	0.00170481	1	0.000145177	1.53387e-05	2.85771e+06	2.53429e+06	3.3622e+06	1.91244e+06	1.17439e+06	1.80405e+06	2.04026e+06	1.97076e+06
Pavir.2KG326100	K02873 - large subunit ribosomal protein L13e (RP-L13e, RPL13)	AT3G49010	ATBBC1,BBC1,RSU2	breast basic conserved 1	0	124.458	65	18	211	5	23.9	10.78	2174	13	-0.03	-0.1	-0.12	-0.82	-0.07	-0.05	0.72	-0.87	-0.14	0.999861	0.974321	0.999087	0.177032	0.99995	0.935617	0.519081	0.128681	0.975044	1	1	1	1	1	1	1	0.59395	1	5.37687e+07	6.02606e+07	4.80025e+07	5.27576e+07	6.35636e+07	3.68743e+07	2.6156e+07	6.05554e+07
Pavir.2KG347828	PTHR10772//PTHR10772:SF0//PTHR10772:SF11 - 10 KDA HEAT SHOCK PROTEIN // 20 KDA CHAPERONIN, CHLOROPLASTIC // SUBFAMILY NOT NAMED	AT5G20720	ATCPN21,CHCPN10,CPN10,CPN20,CPN21	chaperonin 20	0	227.501	73	15	415	11	25.6	7.4	11874	4	-0.09	0.06	-0.03	0.26	0.33	0.45	-0.02	-0.13	-0.15	0.409758	0.994871	0.817154	0.999209	0.0681273	0.165658	0.998712	0.780894	0.975018	1	1	1	1	0.229821	1	1	1	1	1.65844e+08	1.66792e+08	1.91083e+08	1.56479e+08	8.55762e+07	1.71023e+08	1.47805e+08	1.69337e+08
Pavir.2KG347860	PTHR21649//PTHR21649:SF5 - CHLOROPHYLL A/B BINDING PROTEIN // SUBFAMILY NOT NAMED	AT1G19150	LHCA2*1,LHCA6	photosystem I light harvesting complex gene 6	0	30.447	16	5	15	2	34.4	8.6	347	3	1.44	-0.24	1.2	0.13	-1.81	-0.27	-0.49	0.16	-0.33	0.206461	0.999761	0.395778	0.999793	0.0907875	0.998951	0.979566	0.999062	0.999932	0.721282	1	1	1	0.288221	1	1	1	1	2.3426e+06	2.69008e+06	2.22271e+06	6.36585e+06	7.01178e+07	2.33397e+06	4.14568e+06	2.77337e+06
Pavir.2KG347977	K01366 - cathepsin H (CTSH)	AT5G60360	AALP,ALP,SAG2	aleurain-like protease	0	120.221	30	9	204	2	41	8.28	4141	0	-0.2	1.07	0.87	0.15	1.38	-0.45	1.04	1.67	2.71	0.988878	0.0500478	0.212147	1	0.00185871	0.206692	0.00710201	0.000399392	3.38905e-07	1	0.501511	0.743689	1	0.0135917	1	0.0711985	0.0107471	2.42591e-05	1.55334e+07	1.81383e+07	1.84479e+07	1.57592e+07	1.14614e+07	1.79569e+07	1.11872e+07	7.43455e+06
Pavir.2KG348141	K01938 - formate--tetrahydrofolate ligase (fhs)	AT1G50480	THFS	10-formyltetrahydrofolate synthetase	0	64.666	24	13	114	12	77	7.87	1875	1	-0.2	-0.43	-0.63	-0.46	0.22	-0.67	0.48	-0.21	0.27	0.999764	0.572014	0.821295	0.592924	1	0.190457	0.433373	0.958303	0.95079	1	1	1	1	1	1	1	1	1	1.05677e+07	9.80887e+06	8.4493e+06	8.51382e+06	1.87207e+07	6.91231e+06	1.45811e+07	1.31868e+07
Pavir.2KG348217	PTHR18929:SF38 - PROTEIN DISULFIDE-ISOMERASE A6	AT1G04980	ATPDI10,ATPDIL2-2,PDI10,PDIL2-2	PDI-like 2-2	0	46.835	24	5	72	3	36.8	8.31	1992	0	-0.92	0.23	-0.69	0.11	1.03	0.17	0	0.17	0.17	0.000523651	0.956147	0.00273025	0.968158	0.0002237	0.882456	0.999695	0.993821	0.999956	0.0128585	1	0.0351716	1	0.00276748	1	1	1	1	5.51186e+06	4.73889e+06	5.8358e+06	2.91176e+06	2.44716e+06	3.67555e+06	4.49528e+06	5.45527e+06
Pavir.2KG350100	PTHR23024//PTHR23024:SF192 - MEMBER OF 'GDXG' FAMILY OF LIPOLYTIC ENZYMES // SUBFAMILY NOT NAMED	AT1G47480	0	alpha/beta-Hydrolases superfamily protein	0	22.831	28	6	14	6	34.2	5.53	273	0	-0.05	1.17	1.13	-0.25	0.75	0.19	0.95	0.74	1.69	1	2.85822e-06	3.74475e-06	0.807779	0.00446509	0.653329	0.000378999	0.00066174	6.72509e-08	1	0.000477849	0.000326504	1	0.0266674	1	0.0101477	0.015662	9.13652e-06	4.3622e+06	5.85563e+06	4.87939e+06	4.72304e+06	6.04831e+06	4.1313e+06	2296599	2.16219e+06
Pavir.2KG352900	PTHR11141//PTHR11141:SF9 - PROTEIN TRANSPORT PROTEIN SEC23 // SUBFAMILY NOT NAMED	AT2G21630	0	Sec23/Sec24 protein transport family protein	0	5.843	3	2	17	2	84.6	5.52	105	0	-0.78	0.49	-0.29	0.53	0.53	0.49	-0.78	0.53	-0.25	0.266053	0.503836	0.994983	0.989038	0.999896	0.92834	0.152616	0.696878	0.820105	0.841304	1	1	1	1	1	0.569733	1	1	5.21424e+06	1.36266e+07	6.05229e+06	5.64351e+06	2.55696e+06	3.53482e+06	2.89831e+06	4.31736e+06
Pavir.2KG353000	PTHR23024//PTHR23024:SF151 - MEMBER OF 'GDXG' FAMILY OF LIPOLYTIC ENZYMES // SUBFAMILY NOT NAMED	AT1G47480	0	alpha/beta-Hydrolases superfamily protein	0	29.974	8	2	54	1	40.5	6.29	1989	0	0.31	-0.03	0.27	0.26	-0.48	0.26	-0.43	-0.02	-0.46	0.994431	1	0.988188	0.889767	0.899516	0.976086	0.623081	0.999231	0.856236	1	1	1	1	1	1	1	1	1	4.20961e+06	5.11826e+06	3.92115e+06	4.12231e+06	5.20414e+06	5.57175e+06	3.4432e+06	4.30492e+06
Pavir.2KG353800	PTHR23024//PTHR23024:SF171 - MEMBER OF 'GDXG' FAMILY OF LIPOLYTIC ENZYMES // SUBFAMILY NOT NAMED	AT1G47480	0	alpha/beta-Hydrolases superfamily protein	0	34.449	24	5	44	5	39.1	6.06	2469	0	0.14	-0.74	-0.61	0.15	0.08	-1.12	0.07	0.52	0.59	0.999999	0.25543	0.343895	0.998971	0.999999	0.00673349	1	0.246207	0.30745	1	1	0.984054	1	1	0.155179	1	0.916789	0.700799	5.05765e+06	6.89653e+06	4.81886e+06	5.56529e+06	6.28683e+06	5.2601e+06	8.81293e+06	8.47605e+06
Pavir.2KG358300	K00963 - UTP--glucose-1-phosphate uridylyltransferase (UGP2, galU, galF)	AT5G17310	AtUGP2,UGP2	UDP-glucose pyrophosphorylase 2	0	330.758	65	37	673	9	61.1	7.69	17060	35	-0.37	-0.23	-0.6	-0.33	0	-0.35	-0.05	-0.21	-0.26	0.997381	0.792417	0.423358	0.72448	0.998003	0.978353	0.999933	0.392083	0.60054	1	1	1	1	1	1	1	1	1	1.4758e+08	1.5293e+08	1.15193e+08	1.14069e+08	1.89271e+08	8.82513e+07	2.03839e+08	1.73363e+08
Pavir.2KG358400	3.6.1.13//3.6.1.18 - ADP-ribose diphosphatase / ADPR-PPase // FAD diphosphatase / FAD pyrophosphatase	AT2G42070	ATNUDT23,ATNUDX23,NUDX23	nudix hydrolase homolog 23	0.001	4.163	11	2	5	2	28.8	7.43	0	0	0.91	-0.29	0.62	1.09	0.92	-0.04	0.74	0.84	1.58	0.0817164	0.999994	0.128497	0.0436886	0.266507	0.999881	0.426137	0.0331724	0.000529196	0.400659	1	0.526961	0.514813	0.618503	1	1	0.222926	0.00503114	331363	556118	380769	715436	950667	692117	371653	472514
Pavir.2KG358900	PTHR33414//PTHR33414:SF2 - FAMILY NOT NAMED // PLASTID MOVEMENT IMPAIRED1	AT1G42550	PMI1	plastid movement impaired1	0	54.565	14	10	52	1	99.7	5.19	719	0	0.19	-0.17	0.01	-0.52	-0.48	-0.48	0.22	-0.21	0.01	0.985061	0.999997	0.960518	0.569493	0.97715	0.979451	0.609336	0.979291	0.963909	1	1	1	1	1	1	1	1	1	693119	570883	569620	649082	1.27548e+06	507932	805589	643743
Pavir.2KG363440	1.6.5.4//3.5.1.52 - Monodehydroascorbate reductase (NADH) // Peptide-N(4)-(N-acetyl-beta-glucosaminyl)asparagine amidase / N-oligosaccharide glycopeptidase	AT1G76080	ATCDSP32,CDSP32	chloroplastic drought-induced stress protein of 32 kD	0	103.767	46	13	248	6	33	6.25	8472	0	0.06	-0.23	-0.16	0.28	0.47	-0.1	0.25	0.15	0.4	0.951898	0.979797	0.511684	0.970648	0.0138673	0.999806	0.472515	0.999508	0.237734	1	1	1	1	0.0655837	1	1	1	0.580343	1.41389e+07	1.81333e+07	1.32576e+07	1.58823e+07	1.02899e+07	1.47753e+07	1.6564e+07	1.56894e+07
Pavir.2KG363475	KOG3231 - Predicted assembly/vacuolar sorting protein	AT5G22950	VPS24.1	SNF7 family protein	0	32.021	23	4	56	1	25.9	5.39	2049	2	-0.35	0.37	0.03	0.15	0.72	0.05	0.23	0.47	0.69	0.403041	0.989691	0.85306	0.928847	0.00462843	1	0.875556	0.544242	0.0714061	1	1	1	1	0.0274536	1	1	1	0.230194	5.89062e+06	3.88693e+06	6.30564e+06	4.63488e+06	2.00243e+06	4.76139e+06	4.61749e+06	4.54584e+06
Pavir.2KG363495	PTHR11895//PTHR11895:SF68 - AMIDASE // SUBFAMILY NOT NAMED	AT4G34880	0	Amidase family protein	0	9.053	6	3	5	1	58.9	9.51	86	2	0.25	-0.28	-0.03	0.51	0.04	-0.21	-0.22	0.44	0.22	0.996618	0.962356	0.999947	0.159605	0.995889	1	0.826105	0.571942	0.999725	1	1	1	1	1	1	1	1	1	2.43882e+06	2.95849e+06	2.4152e+06	2.90657e+06	2.96775e+06	2.56402e+06	3.17304e+06	2.66556e+06
Pavir.2KG364600	K02922 - large subunit ribosomal protein L37e (RP-L37e, RPL37)	AT1G15250	0	Zinc-binding ribosomal protein family protein	0	22.118	33	4	49	3	10.8	11.74	1237	1	0.52	-0.39	0.13	-0.21	0.12	0.57	0.85	-1.18	-0.33	0.858396	0.999595	0.983316	0.985323	0.991511	0.845494	0.111504	0.177742	0.999991	1	1	1	1	1	1	0.459674	0.730456	1	4.76479e+06	4.86863e+06	5.32566e+06	7.76548e+06	5.62653e+06	6.97637e+06	3.58094e+06	6.37713e+06
Pavir.2KG365000	KOG0131 - Splicing factor 3b, subunit 4	AT1G60000	0	RNA-binding (RRM/RBD/RNP motifs) family protein	0	10.078	12	3	23	2	33.7	5.11	342	1	-0.32	-0.25	-0.57	-0.66	0.1	0.5	0.44	-1.42	-0.98	0.878951	0.654911	0.101519	0.955104	0.968805	0.603118	0.993988	0.00488947	0.0207399	1	1	0.446149	1	1	1	1	0.06193	0.0882772	2.40167e+06	2.69047e+06	1.59391e+06	1.92431e+06	1.25856e+06	2.17293e+06	2.38696e+06	3.69429e+06
Pavir.2KG366900	6.3.2.6 - Phosphoribosylaminoimidazolesuccinocarboxamide synthase / SAICARs	AT3G21110	ATPURC,PUR7,PURC	purin 7	0	35.288	27	6	29	6	43.7	5.94	592	0	0.3	0.37	0.68	-0.32	-0.13	-0.6	0.5	0.65	1.15	0.292466	0.746756	0.0171378	0.968296	0.937731	0.0663558	0.357836	0.0213798	0.000272172	0.891745	1	0.128966	1	1	0.768925	0.999469	0.16884	0.00306573	3.14973e+06	4.00785e+06	4.15905e+06	4.94562e+06	7.47513e+06	3.96159e+06	2.68383e+06	3.09652e+06
Pavir.2KG375505	PTHR11935//PTHR11935:SF7 - BETA LACTAMASE DOMAIN // HYDROXYACYLGLUTATHIONE HYDROLASE 1, MITOCHONDRIAL-RELATED	AT1G06130	GLX2-4	glyoxalase 2-4	0	69.57	32	8	69	8	37.3	8.1	1058	0	0.05	-0.6	-0.55	-0.37	0.24	-0.9	0.66	-0.07	0.59	0.999982	0.150229	0.245245	0.322636	0.960386	0.00955783	0.0316932	0.983424	0.157877	1	0.979883	0.819572	1	1	0.200963	0.195112	1	0.429681	4.71367e+06	6.76592e+06	3.21507e+06	4.62054e+06	4.87414e+06	5.17728e+06	6.1669e+06	7.1572e+06
Pavir.2KG375961	PTHR10366//PTHR10366:SF331 - NAD DEPENDENT EPIMERASE/DEHYDRATASE // BIFUNCTIONAL UDP-GLUCOSE 4-EPIMERASE AND UDP-XYLOSE 4-EPIMERASE 1	AT1G12780	ATUGE1,UGE1	UDP-D-glucose/UDP-D-galactose 4-epimerase 1	0	14.195	14	4	20	4	40.2	6.86	189	0	-0.99	-1.76	-2.75	-1	3.4	-0.04	3.41	-2.72	0.68	0.087011	0.0035237	1.2458e-05	0.331161	6.2637e-07	1	2.0138e-06	3.5884e-05	0.608576	0.413536	0.0793831	0.000742375	1	3.45187e-05	1	0.000291273	0.00187668	1	1.22675e+06	1.05975e+06	881666	531806	366697	562889	2.92857e+06	3.94497e+06
Pavir.2KG375996	PTHR12231:SF112 - RHODANESE-LIKE DOMAIN-CONTAINING PROTEIN 14, CHLOROPLASTIC	AT4G27700	0	Rhodanese/Cell cycle control phosphatase superfamily protein	0	28.501	39	6	36	6	24.4	9.01	461	0	0	0.1	0.09	-0.65	-0.24	-0.51	0.4	-0.05	0.36	0.992787	0.999993	0.999472	0.322424	0.797278	0.494411	0.730286	0.998485	0.962093	1	1	1	1	1	1	1	1	1	3.07764e+06	3.22131e+06	1.95115e+06	3.07143e+06	3.5013e+06	2.52209e+06	2.87786e+06	3.35647e+06
Pavir.2KG376031	PTHR11054//PTHR11054:SF3 - 6-PHOSPHOGLUCONOLACTONASE // SUBFAMILY NOT NAMED	AT5G24400	EMB2024,PGL3	NagB/RpiA/CoA transferase-like superfamily protein	0	61.394	37	8	47	7	34.4	7.49	805	1	-2.57	-0.96	-3.53	0.97	2.39	-0.61	-1.16	0.63	-0.53	1.29063e-06	0.427336	7.43068e-08	0.468512	3.63255e-06	0.247589	0.169026	0.277181	0.999977	0.000171137	1	2.1273e-05	1	0.00014299	1	0.612822	0.978178	1	1.60718e+06	4.20957e+06	1.94309e+06	326347	178563	392024	3.74881e+06	3.92383e+06
Pavir.2KG380300	PTHR32440//PTHR32440:SF0 - FAMILY NOT NAMED // PHOSPHATASE DCR2-RELATED	AT5G63140	ATPAP29,PAP29	purple acid phosphatase 29	0	36.125	25	6	36	6	43.3	8.37	991	0	-0.53	0.88	0.36	-0.16	2.06	-1.22	1.69	1.94	3.63	0.272638	0.06408	0.986374	0.999987	7.05396e-06	0.00806131	0.000283273	3.04327e-05	7.67652e-09	0.853082	0.583238	1	1	0.000208591	0.175271	0.00821182	0.00177798	2.43346e-06	2.00408e+06	3.13423e+06	2.53577e+06	1.80993e+06	1.31283e+06	1.76012e+06	1.877e+06	1.37614e+06
Pavir.2KG380400	K11251 - histone H2A (H2A)	AT5G02560	HTA12	histone H2A 12	0	81.926	39	10	175	4	16.3	10.68	2434	0	0.77	-0.26	0.51	-0.63	-0.11	-0.18	1.3	-0.71	0.59	0.00705515	0.998027	0.0234893	0.649731	0.655606	0.999996	0.00691934	0.215386	0.593203	0.0766581	1	0.161893	1	1	1	0.0708594	0.841939	1	2.03439e+07	1.75289e+07	1.17747e+07	2.93059e+07	6.27865e+07	2.99598e+07	1.2239e+07	2.32855e+07
Pavir.2KG381600	PTHR11618//PTHR11618:SF27 - TRANSCRIPTION INITIATION FACTOR IIB-RELATED // CYCLIN FAMILY PROTEIN-RELATED	AT3G10330	0	Cyclin-like family protein	0	25.899	28	5	24	1	34.3	6.09	265	4	0.27	-0.4	-0.13	0.72	0.91	0.16	0.46	0.16	0.62	0.926291	0.433715	0.974613	0.0836395	0.145761	1	0.985479	0.927959	0.488257	1	1	1	0.75462	0.412898	1	1	1	0.960498	1.41122e+06	1.68591e+06	1.48797e+06	2.32855e+06	1.63581e+06	1.78919e+06	1.95009e+06	1.9621e+06
Pavir.2KG381700	PTHR21139//PTHR21139:SF7 - TRIOSEPHOSPHATE ISOMERASE // TRIOSEPHOSPHATE ISOMERASE, CHLOROPLASTIC	AT2G21170	PDTPI,TIM	triosephosphate isomerase	0	354.753	80	31	840	13	32.5	7.97	22518	0	-0.47	-0.26	-0.73	-0.14	0.2	0.01	-0.13	-0.41	-0.54	0.152126	0.986619	0.032363	0.999999	0.940835	0.999247	0.791859	0.999323	0.491826	0.59368	1	0.19773	1	1	1	1	1	0.965523	1.90961e+08	2.28675e+08	1.72311e+08	1.56196e+08	1.38037e+08	1.14371e+08	2.2835e+08	2.33667e+08
Pavir.2KG383700	3.1.4.11//4.6.1.13 - Phosphoinositide phospholipase C / Triphosphoinositide phosphodiesterase // Phosphatidylinositol diacylglycerol-lyase / Phosphatidylinositol phospholipase C	AT4G38690	0	PLC-like phosphodiesterases superfamily protein	0	26.916	24	7	74	7	37.8	7.15	310	0	0.03	0.04	0.07	-0.35	-0.04	-0.12	0.34	-0.19	0.15	0.981381	0.994407	0.72378	0.253616	0.755324	0.999821	0.601293	0.861008	0.999591	1	1	1	1	1	1	1	1	1	1.21312e+07	9.84828e+06	1.00188e+07	1.02173e+07	1.74877e+07	9.66918e+06	9.19712e+06	9.9349e+06
Pavir.2KG384300	PTHR11240//PTHR11240:SF24 - RIBONUCLEASE T2 // SUBFAMILY NOT NAMED	AT1G26820	RNS3	ribonuclease 3	0	175.096	44	12	267	7	28.5	8.29	11753	0	-1.23	0.29	-0.94	0.24	0.78	0.76	-0.69	-0.23	-0.92	0.0279963	0.999917	0.0479518	0.724661	0.439512	0.305858	0.0684116	0.998789	0.0291645	0.193798	1	0.257293	1	0.893768	1	0.323184	1	0.114044	2.56201e+07	3.58523e+07	3.59465e+07	1.67644e+07	1.52877e+07	1.17108e+07	2.92775e+07	2.01015e+07
Pavir.2KG384400	PTHR11240//PTHR11240:SF23 - RIBONUCLEASE T2 // SUBFAMILY NOT NAMED	AT1G14220	0	Ribonuclease T2 family protein	0	99.488	36	12	230	8	27.3	8.6	6348	4	-0.89	-0.55	-1.43	0.73	0.82	0.98	-0.79	-0.8	-1.59	0.108119	0.778133	0.00583004	0.582613	0.600994	0.163447	0.102376	0.279913	0.000935336	0.476828	1	0.0614916	1	1	1	0.429072	0.983867	0.0076026	5.94457e+07	8.40643e+07	5.79301e+07	4.60855e+07	3.21834e+07	2.79498e+07	7.46968e+07	8.69821e+07
Pavir.2KG384600	K02731 - 20S proteasome subunit alpha 4 (PSMA7)	AT5G66140	PAD2	proteasome alpha subunit D2	0	123.879	51	11	218	1	27.2	7.93	8303	0	0.01	0.22	0.23	0.01	0.61	0.08	0.62	0.14	0.76	1	0.916092	0.950342	0.97535	0.0550327	0.999366	0.0113013	0.999995	0.0185304	1	1	1	1	0.195207	1	0.0972487	1	0.0812311	1.72742e+06	1.83749e+06	1.56154e+06	1.95924e+06	1.38842e+06	1.74445e+06	1.57472e+06	1.39202e+06
Pavir.2KG385700	4.2.3.4 - 3-dehydroquinate synthase / Dehydroquinate synthase	AT5G66120	0	3-dehydroquinate synthase, putative	0	93.25	32	14	139	1	47.1	7.06	3426	13	0.19	-0.17	0.02	0.27	0.58	0.34	0.5	-0.25	0.25	1	0.99995	0.999945	0.992334	0.0206206	0.592963	0.0890728	0.82663	0.682664	1	1	1	1	0.0896074	1	0.39192	1	1	1.37712e+07	2.04746e+07	1.48536e+07	1.72494e+07	1.69487e+07	1.4299e+07	1.55536e+07	1.67145e+07
Pavir.2KG386300	PTHR20863//PTHR20863:SF35 - ACYL CARRIER PROTEIN/ZINC FINGER PROTEIN 593-RELATED // SUBFAMILY NOT NAMED	AT1G54630	ACP3	acyl carrier protein 3	0	19.633	20	3	29	2	13.8	4.6	986	1	-0.29	0.16	-0.14	1.43	1.05	0.5	-0.67	1.08	0.4	0.646693	1	0.67801	0.0872962	0.0242429	0.933989	0.950888	0.477202	0.972202	1	1	1	0.774442	0.101492	1	1	1	1	2.42945e+06	3.65428e+06	2.28171e+06	2.3655e+06	998014	1.98265e+06	2.15598e+06	2.18039e+06
Pavir.2KG388700	AT5G66090	AT5G66090	0	0	0	59.06	60	6	99	1	20.9	6.89	2850	0	-0.13	-0.18	-0.31	0.59	0.59	0.12	-0.13	0.29	0.16	1	0.956712	0.973627	0.244377	0.768963	0.999978	0.982139	0.928131	0.99999	1	1	1	1	1	1	1	1	1	3.32462e+06	4.18652e+06	5.80173e+06	5.98866e+06	3.67096e+06	3.83088e+06	4.29877e+06	6.27982e+06
Pavir.2KG389000	PTHR13683//PTHR13683:SF232 - ASPARTYL PROTEASES // ASPARTYL PROTEASE FAMILY PROTEIN	AT4G35880	0	Eukaryotic aspartyl protease family protein	0	9.529	7	2	11	1	54	5.86	168	0	6.64	-6.64	-0.22	.	0.04	-6.64	6.64	.	6.64	**	**	0.300476	.	0.56103	**	**	.	**	**	**	0.920792	.	1	**	**	.	**	N.D	N.D	N.D	871683	475039	939313	855573	1.01329e+06
Pavir.2KG389100	PF13462 - Thioredoxin (Thioredoxin_4)	AT1G20225	0	Thioredoxin superfamily protein	0	75.006	34	6	78	5	26	8.65	3290	1	-0.53	0.35	-0.18	-0.39	0.76	-1.01	0.62	0.97	1.59	0.478343	0.766798	0.999503	0.611383	0.168371	0.0120329	0.242199	0.020376	0.000160494	1	1	1	1	0.4575	0.234811	0.784406	0.163335	0.00210317	1.14243e+07	1.4534e+07	1.07286e+07	8.8893e+06	7.91626e+06	7.89566e+06	1.07906e+07	8.97989e+06
Pavir.2KG395800	K08912 - light-harvesting complex II chlorophyll a/b binding protein 1 (LHCB1)	AT2G34420	LHB1B2,LHCB1.5	photosystem II light harvesting complex gene B1B2	0	149.108	70	18	336	11	27.8	5.43	8124	11	0.73	0.12	0.85	-0.06	-0.35	-0.26	0.44	0.31	0.75	0.099037	0.999989	0.161373	1	0.674077	0.956094	0.788479	0.99784	0.429855	0.450893	1	0.616767	1	1	1	1	1	0.882722	7.43103e+08	4.4572e+08	6.44751e+08	1.07248e+09	3.19392e+09	7.07498e+08	9.18892e+08	5.95188e+08
Pavir.2KG398300	PTHR31388//PTHR31388:SF2 - FAMILY NOT NAMED // PEROXIDASE 17	AT2G22420	0	Peroxidase superfamily protein	0	184.811	58	19	331	6	37.7	6.19	10505	20	0.39	0.68	1.07	-0.03	0.59	-0.52	1.01	1.17	2.18	0.556356	0.048505	0.00118728	0.99987	0.163598	0.150131	0.00200735	0.000447947	1.56632e-07	1	0.493834	0.0186856	1	0.45202	1	0.0299253	0.0115734	1.51116e-05	4.40828e+07	3.96583e+07	5.23284e+07	5.77194e+07	4.35785e+07	8.17799e+07	3.4419e+07	2.22329e+07
Pavir.2KG411200	K04079 - molecular chaperone HtpG (htpG, HSP90A)	AT5G56000	AtHsp90.4,Hsp81.4	HEAT SHOCK PROTEIN 81.4	0	226.744	54	33	257	7	80.3	5.07	5632	0	0.3	-1.68	-1.38	-6.64	-6.64	-1.2	.	-6.64	-6.64	0.980752	0.429378	0.629043	**	**	0.349013	.	**	**	1	1	1	**	**	1	.	**	**	356647	961159	275427	440317	1.63599e+06	242388	1.73205e+06	1.14502e+06
Pavir.2KG411410	KOG4675 - Uncharacterized conserved protein, contains ENT domain	AT5G13020	0	Emsy N Terminus (ENT)/ plant Tudor-like domains-containing protein	0	12.417	16	4	15	1	43.6	6.14	58	0	.	.	.	.	6.64	.	6.64	.	6.64	.	.	.	.	**	.	**	.	**	.	.	.	.	**	.	**	.	**	N.D	N.D	N.D	N.D	N.D	N.D	N.D	N.D
Pavir.2KG411420	AT3G57990	AT3G57990	0	0	0	6.912	7	2	13	2	39	9.95	118	0	-6.64	-0.68	-6.64	0.86	6.64	-6.64	-0.08	6.64	6.64	**	0.0360999	**	0.0133613	**	**	0.999587	**	**	**	0.400249	**	0.224253	**	**	1	**	**	489956	926192	895262	N.D	N.D	N.D	1.50034e+06	1.33122e+06
Pavir.2KG411460	PTHR19375//PTHR19375:SF202 - HEAT SHOCK PROTEIN 70KDA // SUBFAMILY NOT NAMED	AT5G09590	HSC70-5,MTHSC70-2	mitochondrial HSO70 2	0	85.022	23	13	129	9	79.2	8.82	4102	0	-0.31	-0.18	-0.49	-0.16	1.09	0.09	0.95	-0.43	0.52	0.58482	0.333695	0.0119214	0.948224	4.99457e-07	0.99619	1.48544e-06	0.0141583	0.00151367	1	1	0.0988572	1	2.93952e-05	1	0.000240429	0.125776	0.0111343	9.50455e+06	7.99187e+06	9.38745e+06	7.92826e+06	7.59617e+06	7.57332e+06	1.06379e+07	1.03078e+07
Pavir.2KG411726	K18160 - NADH dehydrogenase [ubiquinone] 1 alpha subcomplex assembly factor 2 (NDUFAF2)	AT4G26965	0	NADH:ubiquinone oxidoreductase, 17.2kDa subunit	0	5.522	12	2	12	2	20.5	8.91	42	0	-0.16	-0.79	-0.95	0.37	0.85	-0.2	0.33	-0.22	0.11	0.904415	0.208588	0.0218146	0.718838	0.0298204	0.999934	0.987614	0.997677	0.999999	1	1	0.153033	1	0.118772	1	1	1	1	990536	675034	777633	698175	355136	1.05976e+06	1.18315e+06	1.34417e+06
Pavir.2KG414200	K02115 - F-type H+-transporting ATPase subunit gamma (ATPF1G, atpG)	AT4G04640	ATPC1	ATPase, F1 complex, gamma subunit protein	0	676.185	85	41	1408	6	40.1	7.96	47914	0	-0.04	-0.1	-0.15	-0.72	-0.23	-0.22	0.44	-0.6	-0.16	0.998553	0.970347	0.758694	0.211244	0.999729	0.955258	0.260184	0.239976	1	1	1	1	1	1	1	0.814331	0.904791	1	2.74418e+07	2.99672e+07	1.90854e+07	3.02604e+07	1.44094e+07	2.66307e+07	2.72884e+07	3.23194e+07
Pavir.2KG414700	PTHR10593//PTHR10593:SF47 - SERINE/THREONINE-PROTEIN KINASE RIO // SUBFAMILY NOT NAMED	AT2G02080	AtIDD4,IDD4	indeterminate(ID)-domain 4	0	8.127	8	3	5	1	52.7	9.06	34	0	.	-6.64	-6.64	.	.	0.18	.	-6.64	-6.64	.	**	**	.	.	0.876191	.	**	**	.	**	**	.	.	1	.	**	**	N.D	N.D	N.D	N.D	N.D	N.D	183836	201564
Pavir.2KG417300	PTHR13832//PTHR13832:SF297 - PROTEIN PHOSPHATASE 2C // SUBFAMILY NOT NAMED	AT4G31860	0	Protein phosphatase 2C family protein	0	34.458	22	6	56	4	39.2	4.92	783	2	-0.17	-0.11	-0.28	-0.05	0.32	-0.25	0.2	0.09	0.3	0.766335	0.998759	0.435593	0.999999	0.0913125	0.898557	0.647041	0.99951	0.366498	1	1	1	1	0.288419	1	1	1	0.799927	7.29919e+06	7.58164e+06	7.85558e+06	6.74635e+06	5.81024e+06	7.73548e+06	7.235e+06	8.18157e+06
Pavir.2KG422000	PTHR33222//PTHR33222:SF9 - FAMILY NOT NAMED // PROTEIN CURVATURE THYLAKOID 1B, CHLOROPLASTIC	AT2G46820	PSAP,PSI-P,PTAC8,TMP14	photosystem I P subunit	0	20.948	30	3	55	1	15.2	8.81	1600	0	0.5	-0.34	0.15	0.63	-0.06	-0.07	-0.19	0.35	0.16	0.0545536	0.304776	0.964831	0.00740821	1	0.968077	0.938803	0.957405	1	0.302248	1	1	0.149367	1	1	1	1	1	3.22875e+06	4.50602e+06	4.13849e+06	4.86182e+06	5.8458e+06	6.17257e+06	5.39278e+06	5.25477e+06
Pavir.2KG422005	2.4.1.255 - Protein O-GlcNAc transferase / OGTase	AT1G22700	0	Tetratricopeptide repeat (TPR)-like superfamily protein	0	43.133	24	6	36	1	38.2	9.5	790	5	0.02	2.48	2.5	-0.58	-1.31	1.29	-0.72	0.62	-0.1	0.86503	0.00448845	0.000344633	0.999054	0.0496398	0.231016	0.764501	0.757194	1	1	0.0936732	0.00770235	1	0.180297	1	1	1	1	2.03068e+06	2.00906e+06	1.27475e+06	2.0336e+06	8.23525e+06	1.2127e+06	509598	359810
Pavir.2KG422021	3.5.1.6 - Beta-ureidopropionase	AT5G64370	BETA-UP,PYD3	beta-ureidopropionase	0	33.418	32	6	43	3	45.1	6.15	918	3	0.76	0.62	1.38	1.21	1.37	0.66	0.92	1.17	2.09	0.0109491	0.262119	9.99768e-05	4.45807e-05	2.81532e-05	0.0101623	0.00641752	0.00111914	6.68504e-07	0.10483	1	0.00338345	0.00364271	0.000596407	0.204117	0.0673246	0.0225392	4.00921e-05	1.28465e+06	1.28835e+06	994022	2.36175e+06	1.78149e+06	2.17489e+06	749595	837773
Pavir.2KG422026	PTHR22594:SF6 - ASPARAGINE--TRNA LIGASE, MITOCHONDRIAL	AT4G17300	ATNS1,NS1,OVA8	Class II aminoacyl-tRNA and biotin synthetases superfamily protein	0	29.021	17	6	44	6	60.9	6.57	753	0	0.56	-0.92	-0.36	-0.45	-0.35	-0.64	0.65	-0.73	-0.08	0.616931	0.459862	0.999992	0.770679	0.758878	0.842018	0.630044	0.382629	0.999792	1	1	1	1	1	1	1	1	1	3.84946e+06	2.74578e+06	2.78741e+06	4.10348e+06	9.74522e+06	2.81131e+06	6.8911e+06	5.28322e+06
Pavir.2KG422071	PTHR23176//PTHR23176:SF32 - RHO/RAC/CDC GTPASE-ACTIVATING PROTEIN // SUBFAMILY NOT NAMED	AT5G61530	0	small G protein family protein / RhoGAP family protein	0	11.407	13	3	11	3	41	5.87	90	0	.	-6.64	-6.64	.	.	0.6	.	-6.64	-6.64	.	**	**	.	.	0.964303	.	**	**	.	**	**	.	.	1	.	**	**	N.D	N.D	N.D	N.D	N.D	N.D	103656	236673
Pavir.2KG422101	PTHR23426//PTHR23426:SF27 - FERREDOXIN/ADRENODOXIN // SUBFAMILY NOT NAMED	AT3G16250	NDF4	NDH-dependent cyclic electron flow 1	0	230.814	68	10	483	4	20.9	8.25	15802	14	0.01	0.01	0.02	0.28	-0.26	0.05	-0.54	0.24	-0.29	0.874215	0.999991	0.957184	0.978884	0.999982	0.996339	0.538906	0.999389	0.82765	1	1	1	1	1	1	1	1	1	3.51053e+08	3.44951e+08	3.19793e+08	3.61729e+08	1.78349e+08	3.4654e+08	2.90801e+08	3.41512e+08
Pavir.2KG422400	PF08879//PF08880 - WRC (WRC) // QLQ (QLQ)	AT4G37740	AtGRF2,GRF2	growth-regulating factor 2	0	53.509	45	6	88	2	27.7	5.16	2716	3	-0.42	0.38	-0.04	-0.11	0.8	-0.1	0.48	0.37	0.85	0.251578	0.345947	0.999998	1	0.024912	0.999967	0.808102	0.277079	0.0200423	0.80969	1	1	1	0.103649	1	1	0.978178	0.0862453	1.26367e+07	1.28786e+07	1.47616e+07	9.6185e+06	6.35092e+06	1.331e+07	8.26274e+06	9.90041e+06
Pavir.2KG425800	AT3G23760	AT3G23760	0	0	0	15.122	18	2	50	1	18.3	4.44	1426	0	.	-6.64	-6.64	.	6.64	-6.64	6.64	.	6.64	.	**	**	.	**	**	**	.	**	.	**	**	.	**	**	**	.	**	N.D	N.D	N.D	N.D	N.D	N.D	708815	466404
Pavir.2KG426700	K02134 - F-type H+-transporting ATPase subunit delta (ATPeF1D, ATP5D, ATP16)	AT5G47030	0	ATPase, F1 complex, delta/epsilon subunit	0	18.196	32	4	18	1	21.3	6.7	110	3	-0.33	0.01	-0.32	0.73	0.66	0.3	-0.39	0.43	0.04	0.968656	1	0.936196	0.0887492	0.302872	0.957627	0.66309	0.543095	0.999999	1	1	1	0.779537	0.682279	1	1	1	1	1.35747e+07	1.80997e+07	2.32446e+07	1.44268e+07	1.0216e+07	2.34409e+07	1.79981e+07	1.53648e+07
Pavir.2KG433000	PTHR10663//PTHR10663:SF163 - GUANYL-NUCLEOTIDE EXCHANGE FACTOR // SUBFAMILY NOT NAMED	AT4G18060	0	SH3 domain-containing protein	0	8.665	9	3	15	3	39	7.97	149	0	-0.4	-0.48	-0.88	-0.3	0.43	-0.9	0.33	0.12	0.45	0.539399	0.0318944	0.000740268	0.999398	0.0913599	0.000440916	0.689787	0.678397	0.0549284	1	0.372473	0.0135686	1	0.288419	0.0200696	1	1	0.18618	991754	966249	753751	731845	650364	864188	1.12157e+06	1.34441e+06
Pavir.2KG434400	1.8.4.9 - Adenylyl-sulfate reductase (glutathione) / Plant-type 5'-adenylylsulfate reductase	AT4G21990	APR3,ATAPR3,PRH-26,PRH26	APS reductase 3	0	131.875	52	15	156	15	49.9	8.32	3837	0	-0.69	-0.4	-1.09	-0.54	0.74	-0.15	0.58	-0.79	-0.21	0.0964731	0.279516	0.000876547	0.0463923	0.00815096	0.987999	0.00374717	0.00201253	0.999973	0.442471	1	0.015454	0.533511	0.0431915	1	0.046484	0.0333224	1	1.48313e+07	1.72234e+07	1.21695e+07	1.24956e+07	9.1873e+06	8.41008e+06	1.95774e+07	2.13803e+07
Pavir.2KG434900	PTHR32227//PTHR32227:SF120 - FAMILY NOT NAMED // GLUCAN ENDO-1,3-BETA-GLUCOSIDASE 1	AT1G11820	0	O-Glycosyl hydrolases family 17 protein	0	6.962	5	2	9	2	57.3	5.43	74	0	-0.76	-0.5	-1.26	0.45	0.29	-1.5	-0.92	1.45	0.53	0.131413	0.742137	0.00636719	0.723319	0.969903	8.51835e-05	0.0403054	8.03234e-05	0.0673456	0.543872	1	0.0647708	1	1	0.00538956	0.230055	0.00333909	0.220521	805354	1.23725e+06	950951	500902	562420	719809	1.07968e+06	1.51731e+06
Pavir.2KG440100	K12670 - oligosaccharyltransferase complex subunit beta (WBP1)	AT5G66680	DGL1	dolichyl-diphosphooligosaccharide-protein glycosyltransferase 48kDa subunit family protein	0	37.945	25	8	10	2	48.7	7.02	304	5	.	.	.	.	.	6.64	.	-6.64	-6.64	.	.	.	.	.	**	.	**	**	.	.	.	.	.	**	.	**	**	N.D	N.D	N.D	N.D	N.D	N.D	N.D	N.D
Pavir.2KG440700	3.5.99.10 - 2-iminobutanoate/2-iminopropanoate deaminase / Enamine/imine deaminase	AT3G20390	0	endoribonuclease L-PSP family protein	0	14.065	21	3	35	3	18.6	9.01	903	0	-0.52	-0.16	-0.67	-0.25	0.08	0.15	-0.19	-0.56	-0.75	0.215945	0.965145	0.0356489	0.999542	0.784344	0.999898	0.998207	0.569506	0.258862	0.742249	1	0.211604	1	1	1	1	1	0.618093	4.12665e+06	5.91453e+06	6.32899e+06	4.13804e+06	1.54699e+06	4.44938e+06	7.75947e+06	5.79689e+06
Pavir.2KG441700	KOG0131//KOG0148 - Splicing factor 3b, subunit 4 // Apoptosis-promoting RNA-binding protein TIA-1/TIAR (RRM superfamily)	AT1G11650	ATRBP45B,RBP45B	RNA-binding (RRM/RBD/RNP motifs) family protein	0	8.424	6	3	11	1	54.7	5.57	206	0	6.64	.	6.64	.	0.2	.	6.64	.	6.64	**	.	**	.	0.998729	.	**	.	**	**	.	**	.	1	.	**	.	**	N.D	N.D	N.D	620506	1.14991e+06	513279	N.D	N.D
Pavir.2KG441900	PTHR10516:SF178 - PEPTIDYL-PROLYL CIS-TRANS ISOMERASE FKBP20-2, CHLOROPLASTIC	AT3G60370	0	FKBP-like peptidyl-prolyl cis-trans isomerase family protein	0	212.904	65	21	606	21	27.7	9.26	12471	0	0.33	0.22	0.55	0.23	-0.1	0.17	0	0.27	0.27	0.999302	0.991304	0.999993	0.999476	0.969892	1	1	0.941859	0.951454	1	1	1	1	1	1	1	1	1	1.37336e+08	1.40009e+08	1.5653e+08	1.75749e+08	7.31841e+07	1.79192e+08	1.19631e+08	1.40015e+08
Pavir.2KG442005	PTHR23111 - ZINC FINGER PROTEIN	AT1G67325	0	Ran BP2/NZF zinc finger-like superfamily protein	0	22.189	37	4	20	2	24.2	9.45	1088	0	-6.64	6.64	.	-1.23	6.64	6.64	1.86	0.01	1.88	**	**	.	0.0180632	**	**	0.00153572	0.882821	0.000307811	**	**	.	0.272263	**	**	0.0250355	1	0.00338694	929477	1.34845e+06	927325	N.D	N.D	N.D	N.D	N.D
Pavir.2KG442800	PTHR13789//PTHR13789:SF224 - MONOOXYGENASE // CTF2A LIKE OXIDOREDUCTASE-RELATED	AT2G35660	CTF2A	FAD/NAD(P)-binding oxidoreductase family protein	0	146.015	55	23	148	23	53.4	9.26	3599	0	-0.56	0.08	-0.48	-0.64	0.23	-0.28	0.31	-0.28	0.04	0.0386753	0.848686	0.396425	0.00319924	0.999727	0.87137	0.663913	0.423794	0.999851	0.239394	1	1	0.0796668	1	1	1	1	1	2.18077e+07	2.50464e+07	2.23464e+07	1.88146e+07	1.51083e+07	1.45354e+07	2.19715e+07	2.10833e+07
Pavir.2KG442900	PTHR11349//PTHR11349:SF66 - NUCLEOSIDE DIPHOSPHATE KINASE // SUBFAMILY NOT NAMED	AT4G09320	NDPK1	Nucleoside diphosphate kinase family protein	0	154.385	88	13	361	5	16.8	6.8	8246	0	0.4	0.08	0.48	-0.38	-0.29	-0.1	0.48	-0.2	0.29	1	0.999999	0.999967	0.971252	0.995535	1	0.612291	0.982209	0.977932	1	1	1	1	1	1	1	1	1	7.78229e+06	6.01262e+06	8.54177e+06	1.02753e+07	3.86595e+06	1.10963e+07	7.50654e+06	6.3632e+06
Pavir.2KG454100	2.7.11.32//2.7.4.27 - [Pyruvate, phosphate dikinase] kinase / Pyruvate, phosphate dikinase regulatory protein // ([Pyruvate, phosphate dikinase] phosphate) phosphotransferase / Pyruvate, phosphate dikinase regulatory protein	AT4G21210	ATRP1,RP1	PPDK regulatory protein	0	179.143	73	22	293	12	47	8.91	7716	11	-0.34	0.09	-0.25	-0.42	-0.73	0.07	-0.65	-0.4	-1.05	0.16024	0.996721	0.433114	0.0521739	0.000142217	0.997768	0.000445487	0.0562652	1.64646e-06	0.617271	1	1	0.573451	0.0019505	1	0.0112581	0.32754	7.94239e-05	7.33162e+07	6.75282e+07	6.02654e+07	6.06277e+07	5.32459e+07	4.89138e+07	5.74015e+07	7.02752e+07
Pavir.2KG464100	3.2.1.39 - Glucan endo-1,3-beta-D-glucosidase / Laminarinase	AT5G55180	0	O-Glycosyl hydrolases family 17 protein	0	82.115	41	13	134	11	61.3	5.35	1910	2	-0.26	0.48	0.22	-0.55	0.79	0.01	1.08	-0.07	1.01	0.314366	0.910378	0.936331	0.906136	0.0517371	0.999999	0.344622	0.999999	0.26535	0.938391	1	1	1	0.186796	1	0.978155	1	0.629762	1.45079e+07	1.64136e+07	2.20726e+07	1.49832e+07	2.49972e+06	1.37126e+07	1.43449e+07	9.35523e+06
Pavir.2KG464610	3.2.1.39 - Glucan endo-1,3-beta-D-glucosidase / Laminarinase	AT5G55180	0	O-Glycosyl hydrolases family 17 protein	0	18.361	9	3	14	3	58.4	6.3	205	0	0.28	0.18	0.46	2.41	2.15	0.88	0.01	1.71	1.72	0.996696	0.996999	0.935487	0.0497331	0.119247	0.610963	1	0.300664	0.330895	1	1	1	0.558486	0.355397	1	1	1	0.742355	370848	139662	808356	760755	252252	451060	368440	169909
Pavir.2KG465400	K01177 - beta-amylase (E3.2.1.2)	AT4G15210	AT-BETA-AMY,ATBETA-AMY,BAM5,BMY1,RAM1	beta-amylase 5	0	29.471	23	7	24	2	55.4	5.24	484	5	-6.64	-0.31	-6.64	-0.87	.	0.72	-6.64	-1.9	-6.64	**	0.506623	**	0.026396	.	0.353374	**	7.09237e-05	**	**	1	**	0.360261	.	1	**	0.00302592	**	1.23132e+06	1.09629e+06	836956	N.D	N.D	N.D	1.74919e+06	1.361e+06
Pavir.2KG466600	PTHR33399:SF3 - OXYGEN-EVOLVING ENHANCER PROTEIN 3-1, CHLOROPLASTIC-RELATED	AT4G21280	PSBQ,PSBQ-1,PSBQA	photosystem II subunit QA	0	590.593	67	33	2832	10	23	9.72	65613	40	0.08	0.03	0.11	0.28	-0.11	0.11	-0.31	0.2	-0.11	0.86437	0.999339	0.988142	0.929457	0.984012	0.99694	0.718726	0.963031	0.998025	1	1	1	1	1	1	1	1	1	5.72921e+09	6.09815e+09	7.53949e+09	6.45404e+09	2.89235e+09	7.37148e+09	6.26586e+09	5.48108e+09
Pavir.2KG467100	K11251 - histone H2A (H2A)	AT1G51060	HTA10	histone H2A 10	0	70.62	65	9	126	3	14.1	10.05	756	2	-0.33	0.17	-0.16	0.34	0.4	-0.12	-0.27	0.64	0.37	0.253884	0.939519	0.849707	0.999997	0.210746	0.999396	1	0.584573	0.64875	0.812728	1	1	1	0.529442	1	1	1	1	1.04821e+07	1.30281e+07	1.04106e+07	8.34239e+06	5.51612e+06	9.87835e+06	7.9552e+06	1.15228e+07
Pavir.2KG468100	K01823 - isopentenyl-diphosphate delta-isomerase (idi, IDI)	AT3G02780	IDI2,IPIAT1,IPP2	isopentenyl pyrophosphate:dimethylallyl pyrophosphate isomerase 2	0	184.155	88	23	324	3	27.2	5.02	8786	23	-0.4	-0.12	-0.52	-0.07	0.5	0.03	0.18	-0.23	-0.05	0.00540763	0.906152	0.000502283	0.999993	0.000937733	0.998904	0.928445	0.470532	0.982095	0.0635184	1	0.0105217	1	0.00790617	1	1	1	1	4.09588e+07	3.70165e+07	3.23401e+07	2.81403e+07	2.18368e+07	2.9619e+07	4.0366e+07	4.05544e+07
Pavir.2KG468300	PF06273 - Plant specific eukaryotic initiation factor 4B (eIF-4B)	AT1G11480	0	eukaryotic translation initiation factor-related	0	9.345	5	2	12	2	56.5	10.14	410	0	-6.64	-0.89	-6.64	0.93	6.64	-1.08	0.38	1.11	1.49	**	0.00228001	**	0.0013929	**	0.00708719	0.717079	0.00426853	0.000298526	**	0.058407	**	0.0402321	**	0.161266	1	0.0568406	0.00331214	382664	221942	376379	N.D	N.D	N.D	653915	717689
Pavir.2KG469900	K06700 - proteasome inhibitor subunit 1 (PI31) (PSMF1)	AT3G53970	0	proteasome inhibitor-related	0	21.461	17	3	29	2	31.7	5.02	169	1	0.25	0.02	0.27	0.15	0.37	0.58	0.46	-0.4	0.06	0.325873	1	0.265207	0.778193	0.127088	0.0490755	0.0283651	0.632124	0.530105	0.952712	1	0.857753	1	0.372534	0.626009	0.182083	1	1	3.0135e+06	3.26648e+06	3.47983e+06	3.87241e+06	3.77092e+06	4.18447e+06	3.31721e+06	3.10293e+06
Pavir.2KG473200	PF00582 - Universal stress protein family (Usp)	AT1G11360	0	Adenine nucleotide alpha hydrolases-like superfamily protein	0	31.733	25	5	106	4	27.9	4.91	3022	0	-0.06	0.13	0.07	0.52	0.56	0.17	-0.02	0.49	0.46	0.685812	0.999857	0.889697	0.62143	0.0228791	0.996101	0.999945	0.779458	0.574393	1	1	1	1	0.096988	1	1	1	1	1.51577e+07	2.13655e+07	1.54436e+07	1.61852e+07	9.07504e+06	1.47998e+07	1.41025e+07	1.38324e+07
Pavir.2KG476205	PTHR23253//PTHR23253:SF26 - EUKARYOTIC TRANSLATION INITIATION FACTOR 4 GAMMA // EUKARYOTIC TRANSLATION INITIATION FACTOR 4G	AT3G60240	CUM2,EIF4G	eukaryotic translation initiation factor 4G	0	19.026	4	3	11	3	140.8	7.77	227	0	0.09	-0.28	-0.19	-1.06	-0.98	-0.54	0.18	-0.8	-0.63	0.988168	0.949062	0.617935	0.0940737	0.561041	0.645233	0.998222	0.278839	0.534023	1	1	1	0.814781	1	1	1	0.981688	1	1.12667e+06	1.18713e+06	842769	468311	1.19796e+06	1.27541e+06	1.11796e+06	1.36565e+06
Pavir.2KG485000	PTHR10293//PTHR10293:SF45 - GLUTAREDOXIN-RELATED PROTEIN // MONOTHIOL GLUTAREDOXIN-S16, CHLOROPLASTIC	AT2G38270	ATGRX2,CXIP2	CAX-interacting protein 2	0	119.823	48	14	286	14	30.5	7.5	3936	0	-0.28	0.73	0.44	-0.03	0.29	0.06	0.04	0.63	0.68	0.720977	0.245452	0.981507	1	0.659249	1	1	0.240162	0.252487	1	1	1	1	1	1	1	0.90497	0.606133	4.30361e+07	5.08501e+07	5.02551e+07	4.81123e+07	2.40555e+07	4.1263e+07	2.52759e+07	3.03834e+07
Pavir.2KG486700	3.1.3.57 - Inositol-1,4-bisphosphate 1-phosphatase / Inositol polyphosphate 1-phosphatase	AT4G05090	0	Inositol monophosphatase family protein	0	18.971	9	3	9	3	52.2	7.61	239	0	1.21	-1.59	-0.38	-0.61	0.15	-2.3	1.97	0.1	2.07	0.0127646	0.0309293	0.998656	0.530338	0.999035	0.00261853	0.00103562	0.998402	0.00249176	0.116641	0.363877	1	1	1	0.0785188	0.0188917	1	0.0167552	621978	509330	592743	1.3708e+06	3.53483e+06	1.23131e+06	1.97235e+06	1.78111e+06
Pavir.2KG486800	K08915 - light-harvesting complex II chlorophyll a/b binding protein 4 (LHCB4)	AT3G08940	LHCB4.2	light harvesting complex photosystem II	0	81.351	17	7	131	6	33.2	9.09	3251	0	0.61	0.24	0.85	-0.47	-1.11	-0.36	-0.03	0.12	0.09	0.296997	0.999993	0.197249	0.99982	0.0912397	0.997376	0.999986	0.999572	0.999999	0.900967	1	0.706099	1	0.288419	1	1	1	1	7.35519e+07	7.61441e+07	5.68201e+07	1.12476e+08	6.66333e+08	6.54536e+07	8.14113e+07	6.24751e+07
Pavir.2KG486900	PTHR34793:SF1 - PROTEIN THYLAKOID FORMATION 1, CHLOROPLASTIC	AT2G20890	PSB29,THF1	photosystem II reaction center PSB29 protein	0	219.518	52	17	484	9	32	8.97	11120	8	0.3	-0.64	-0.34	0.12	0.27	-0.18	0.45	-0.34	0.1	0.981932	0.269784	0.753445	0.999999	0.380052	0.974276	0.125852	0.871767	0.735794	1	1	1	1	0.812081	1	0.498654	1	1	1.00036e+08	1.47993e+08	9.04123e+07	1.22809e+08	1.19124e+08	1.23137e+08	1.55935e+08	1.61082e+08
Pavir.2KG487000	PTHR10809//PTHR10809:SF56 - VESICLE-ASSOCIATED MEMBRANE PROTEIN-ASSOCIATED PROTEIN // SUBFAMILY NOT NAMED	AT4G21450	0	PapD-like superfamily protein	0	52.823	27	5	103	2	29.8	9.16	2621	0	-0.8	0.5	-0.3	0.37	1.62	-1.46	0.46	2.32	2.78	0.167239	0.90138	0.783894	0.999336	0.0035278	0.0100847	0.782316	0.000337618	2.35752e-05	0.636833	1	1	1	0.0222195	0.203853	1	0.0094373	0.000562509	1.64155e+06	1.91537e+06	1.79642e+06	1.03221e+06	633110	1.18535e+06	1.46209e+06	1.27334e+06
Pavir.2KG488400	K08914 - light-harvesting complex II chlorophyll a/b binding protein 3 (LHCB3)	AT5G54270	LHCB3,LHCB3*1	light-harvesting chlorophyll B-binding protein 3	0	56.245	49	9	90	8	28.7	5.27	1420	0	1.63	-0.56	1.07	-0.16	-0.67	-0.27	1.13	-0.45	0.67	0.000894087	0.390139	0.0638552	0.999871	0.192818	0.590999	0.072751	0.992952	0.263463	0.0183334	1	0.318587	1	0.500584	1	0.338277	1	0.626831	1.01876e+07	7.54956e+06	8.63642e+06	2.67963e+07	5.78346e+07	1.78932e+07	2.1577e+07	1.27399e+07
Pavir.2KG491100	PTHR11071//PTHR11071:SF174 - PEPTIDYL-PROLYL CIS-TRANS ISOMERASE // PEPTIDYL-PROLYL CIS-TRANS ISOMERASE CYP37, CHLOROPLASTIC	AT3G15520	0	Cyclophilin-like peptidyl-prolyl cis-trans isomerase family protein	0	147.756	39	14	310	4	45.7	6	9893	0	-0.27	0.63	0.36	-0.24	0.09	0.17	0.06	0.22	0.28	0.925815	0.876734	1	0.97802	0.999997	1	0.999568	0.9995	1	1	1	1	1	1	1	1	1	1	1.9596e+07	2.36308e+07	2.50425e+07	2.29244e+07	1.2125e+07	1.96473e+07	1.44325e+07	1.52882e+07
Pavir.2KG491800	PTHR13343//PTHR13343:SF4 - CREG1 PROTEIN // SUBFAMILY NOT NAMED	AT3G03890	0	FMN binding	0	65.064	33	6	126	6	37.8	9.22	2913	0	0.16	-0.1	0.06	-0.08	0.34	0.07	0.58	-0.25	0.33	0.993972	0.999961	0.999877	0.999998	0.233314	0.991792	0.0439629	0.873161	0.401554	1	1	1	1	0.568696	1	0.242754	1	0.847541	2.34846e+07	2.82533e+07	2.46009e+07	2.74569e+07	2.1173e+07	3.46313e+07	2.63521e+07	2.349e+07
Pavir.2KG494800	K08906 - cytochrome c6 (petJ)	AT5G45040	0	Cytochrome c	0	21.255	22	5	34	2	24.9	8.72	798	3	0.74	-0.04	0.7	0.87	0.27	-0.01	0.15	0.84	0.98	0.99707	0.999922	0.961301	0.282179	0.283491	0.999724	0.997155	0.316339	0.110081	1	1	1	1	0.648499	1	1	1	0.324827	3.79426e+06	4.43515e+06	7.74999e+06	7.95053e+06	3.30331e+06	7.43189e+06	4.32017e+06	4.56657e+06
Pavir.2KG499800	PTHR34798:SF2 - PROTEIN TIME FOR COFFEE	AT3G22380	TIC	time for coffee	0	27.174	12	7	33	7	149.9	9.8	429	0	0.1	1.13	1.23	0.05	0.44	0.41	0.49	0.77	1.26	0.999801	1.17301e-06	2.19896e-06	0.999993	0.024622	0.118652	0.0908471	8.63908e-05	6.54254e-07	1	0.000298086	0.00022407	1	0.102654	1	0.397668	0.00347978	3.95943e-05	3.3616e+06	3.23625e+06	3.72119e+06	3.86448e+06	2.59628e+06	3.60357e+06	1.53893e+06	1.35221e+06
Pavir.2KG500200	PTHR28039//PTHR28039:SF7 - FAMILY NOT NAMED // FATTY-ACID-BINDING PROTEIN 1	AT3G63170	0	Chalcone-flavanone isomerase family protein	0	4.999	7	2	10	2	38.9	8.69	25	0	-6.64	-1.42	-6.64	-6.64	.	-0.97	.	-6.64	-6.64	**	0.0666133	**	**	.	0.150041	.	**	**	**	0.599425	**	**	.	1	.	**	**	459535	962755	415949	N.D	N.D	N.D	1.34662e+06	1.23191e+06
Pavir.2KG503900	PTHR22835//PTHR22835:SF196 - ZINC FINGER FYVE DOMAIN CONTAINING PROTEIN // SUBFAMILY NOT NAMED	AT1G20110	0	RING/FYVE/PHD zinc finger superfamily protein	0	12.291	7	4	22	3	55.8	6.18	441	1	0.51	-0.3	0.21	-6.64	0.05	0.3	6.64	-6.64	-0.04	0.569855	0.924736	0.988934	**	1	1	**	**	0.997932	1	1	1	**	1	1	**	**	1	598292	615544	361427	836685	850714	938038	624413	735204
Pavir.2KG505100	PTHR11588//PTHR11588:SF48 - TUBULIN // TUBULIN ALPHA-1 CHAIN-RELATED	AT5G19780	TUA5	tubulin alpha-5	0	81.413	33	10	101	3	49.6	5.06	2505	1	-0.06	-0.27	-0.32	-0.65	0.98	-0.27	1.58	-0.65	0.94	0.937777	0.867508	0.999999	0.967327	0.627192	0.975953	0.0198937	0.843295	0.246152	1	1	1	1	1	1	0.142947	1	0.595217	902052	937063	612231	867817	2.38494e+06	653011	1.48535e+06	998483
Pavir.2KG506200	PF00314 - Thaumatin family (Thaumatin)	AT4G11650	ATOSM34,OSM34	osmotin 34	0	95.96	54	11	83	11	24.2	7.91	1757	0	1.43	-0.74	0.68	0.77	-0.06	0.43	0.6	-0.4	0.2	0.135109	0.798597	0.838569	0.831618	1	0.992416	0.844265	0.987622	0.998935	0.553327	1	1	1	1	1	1	1	1	2.72977e+06	4.25743e+06	2.8894e+06	7.76245e+06	3.30598e+06	1.47532e+07	4.61964e+06	5.22773e+06
Pavir.2KG506800	K01899 - succinyl-CoA synthetase alpha subunit (LSC1)	AT5G08300	0	Succinyl-CoA ligase, alpha subunit	0	233.239	46	15	534	2	34.3	8.41	14739	17	0.23	-0.26	-0.03	0.38	0.55	-0.11	0.41	0.22	0.63	0.0172128	0.0134738	1	0.000466203	6.09886e-06	0.994204	0.000138071	0.266145	2.41667e-06	0.14548	0.209647	1	0.0197095	0.000193381	1	0.00490362	0.955145	0.00011019	1.03498e+08	1.0682e+08	1.00918e+08	1.31367e+08	1.2164e+08	1.18048e+08	1.23906e+08	1.23298e+08
Pavir.2KG508600	K11338 - RuvB-like protein 2 [EC:3.6.4.12] (RUVBL2, RVB2, INO80J)	AT5G67630	0	P-loop containing nucleoside triphosphate hydrolases superfamily protein	0	10.617	8	3	8	3	52.1	5.95	155	0	0.23	-0.76	-0.52	-6.64	1.36	-6.64	6.64	.	6.64	0.495962	0.67631	0.999448	**	0.839153	**	**	.	**	1	1	1	**	1	**	**	.	**	277956	346694	246309	315620	1.60325e+06	326704	752195	469376
Pavir.2KG512100	K14411 - RNA-binding protein Musashi (MSI)	AT3G07810	0	RNA-binding (RRM/RBD/RNP motifs) family protein	0	11.975	9	3	21	1	52.2	6.67	337	2	-0.05	-0.08	-0.13	0.06	0.25	-1.02	0.15	1	1.14	1	0.98876	0.979477	0.996933	0.645294	7.44391e-05	0.9653	9.8671e-05	1.77775e-05	1	1	1	1	1	0.00480588	1	0.00383163	0.000464097	2.82567e+06	1.67053e+06	2.30137e+06	2.22743e+06	2.40149e+06	1.97413e+06	2.43455e+06	2.74116e+06
Pavir.2KG512505	PF00168 - C2 domain (C2)	AT5G55530	0	Calcium-dependent lipid-binding (CaLB domain) family protein	0	60.246	32	8	116	3	45.9	4.59	1871	6	-0.04	0.45	0.41	0.04	0.44	0.34	0.35	0.15	0.51	0.995519	0.359944	0.758753	0.997242	0.0591867	0.344383	0.503652	0.997986	0.213669	1	1	1	1	0.205964	1	1	1	0.537159	7.86905e+06	1.0982e+07	1.24267e+07	1.06849e+07	6.93673e+06	1.1257e+07	7.27071e+06	8.15201e+06
Pavir.2KG513100	K03937 - NADH dehydrogenase (ubiquinone) Fe-S protein 4 (NDUFS4)	AT5G67590	FRO1	NADH-ubiquinone oxidoreductase-related	0	20.018	17	5	92	5	17.3	9.99	565	0	-0.03	0.07	0.04	0.29	0.56	0.15	0.25	0.2	0.45	0.763631	1	0.664176	0.936356	0.0149915	0.999947	0.8527	0.998129	0.513505	1	1	1	1	0.0699064	1	1	1	0.996462	2.0088e+07	2.17738e+07	2.35259e+07	2.13759e+07	8.70641e+06	2.34663e+07	1.9897e+07	2.07873e+07
Pavir.2KG513800	PTHR10953//PTHR10953:SF5 - UBIQUITIN-ACTIVATING ENZYME E1 // SUMO-ACTIVATING ENZYME SUBUNIT 2	AT2G21470	ATSAE2,EMB2764,SAE2	SUMO-activating enzyme 2	0	12.58	8	4	6	4	71	5.31	111	0	0.7	-0.54	0.16	-0.1	1.51	-0.59	2.31	-0.05	2.26	0.473436	0.927968	0.982837	0.991458	0.00182141	0.859077	1.17957e-05	0.998442	3.12043e-05	1	1	1	1	0.0133673	1	0.000890077	1	0.000692423	336680	411579	300076	546188	797279	358916	489794	521698
Pavir.2KG515400	K03265 - peptide chain release factor subunit 1 (ETF1, ERF1)	AT3G26618	ERF1-3	eukaryotic release factor 1-3	0	21.867	14	4	12	4	49.1	5.6	166	0	0.3	-0.77	-0.48	-6.64	-0.22	-0.23	6.64	-6.64	-0.47	0.898037	0.103719	0.547234	**	0.993317	0.999181	**	**	0.431663	1	0.795806	1	**	1	1	**	**	0.882722	1.09132e+06	1.4101e+06	671069	1.33923e+06	1.8406e+06	847498	2320536	1.8666e+06
Pavir.2KG521300	PF07899 - Frigida-like protein (Frigida)	AT5G48385	0	FRIGIDA-like protein	0	14.254	5	3	14	3	70	7.71	100	0	0.39	-0.85	-0.46	-1.89	-0.4	-0.37	1.88	-2.37	-0.49	0.172209	0.0794352	0.999763	2.23459e-06	0.0924925	0.927044	3.82894e-06	1.37778e-07	0.306952	0.644442	0.681962	1	0.000360065	0.290212	1	0.000443913	4.2547e-05	0.700027	2.9923e+06	3.72971e+06	2.64175e+06	3.67158e+06	7.81062e+06	3.91875e+06	5.40314e+06	5.55893e+06
Pavir.2KG521700	1.1.1.331 - Secoisolariciresinol dehydrogenase	AT3G26770	0	NAD(P)-binding Rossmann-fold superfamily protein	0	15.013	13	4	15	4	30.7	8.75	304	0	-2.01	-0.33	-2.33	1	2.27	0.54	-0.73	0.13	-0.6	3.43282e-05	0.887271	6.4739e-06	0.0787344	8.90381e-06	0.43901	0.351821	1	0.32318	0.00206905	1	0.000474648	0.736356	0.000249884	1	0.989193	1	0.72855	2.4173e+06	3.04587e+06	1.99244e+06	602045	534235	857636	3.03463e+06	2.89616e+06
Pavir.2KG523300	K03263 - translation initiation factor 5A (EIF5A)	AT1G13950	ATELF5A-1,EIF-5A,EIF5A,ELF5A-1	eukaryotic elongation factor 5A-1	0	232.885	79	17	538	1	17.4	5.99	11657	0	-0.55	2.48	1.92	0	1.03	1.7	0.48	0.78	1.25	0.784512	0.000988795	0.0188658	1	0.408455	0.0674723	0.99564	0.425281	0.148154	1	0.0322144	0.138096	1	0.852342	0.773792	1	1	0.409408	3.87811e+06	5.25712e+06	3.34059e+06	3.32956e+06	1.92427e+06	2.64674e+06	350210	697120
Pavir.2KG529200	PF07876 - Stress responsive A/B Barrel Domain (Dabb)	AT2G31670	0	Stress responsive alpha-beta barrel domain protein	0	96.919	56	8	188	6	26.9	6.96	5339	2	0.23	-0.11	0.12	0.56	0.07	0.24	-0.26	0.21	-0.05	1	0.981984	0.980743	0.10878	0.545579	0.890278	0.946259	0.98691	0.999994	1	1	1	0.899497	1	1	1	1	1	2.69803e+07	3.82141e+07	3.6108e+07	4.26562e+07	2.04513e+07	4.24653e+07	3.89697e+07	3.63253e+07
Pavir.2KG529400	K11099 - small nuclear ribonucleoprotein G (SNRPG, SMG)	AT2G23930	SNRNP-G	probable small nuclear ribonucleoprotein G	0	6.17	28	2	25	1	8.9	9.19	104	1	-1.18	-0.03	-1.21	0.02	0.98	0.03	-0.22	-0.04	-0.25	0.00711389	0.997866	0.00211024	0.996956	0.0117482	1	0.97936	1	0.985488	0.0766916	1	0.0294356	1	0.0581367	1	1	1	1	3.34603e+06	6.56355e+06	5.6123e+06	2.48232e+06	1.27371e+06	2.59667e+06	5.15419e+06	6.09646e+06
Pavir.2KG530100	PF11210 - Protein of unknown function (DUF2996) (DUF2996)	AT2G04039	0	0	0	129.634	38	9	253	3	23	6.23	11264	7	-0.55	0.12	-0.42	0.02	0.16	-0.02	-0.4	0.16	-0.24	0.0384442	0.973768	0.211384	0.999991	0.673753	0.998974	0.742424	1	0.810149	0.238458	1	0.741882	1	1	1	1	1	1	7.44226e+07	1.03694e+08	6.43222e+07	6.01381e+07	3.21069e+07	5.09359e+07	6.32923e+07	6.82775e+07
Pavir.2KG534000	PF07676 - WD40-like Beta Propeller Repeat (PD40)	AT4G01870	0	tolB protein-related	0	11.264	10	3	5	3	71.6	5.55	67	0	6.64	.	6.64	6.64	0.58	.	0.34	6.64	6.64	**	.	**	**	0.463909	.	0.378308	**	**	**	.	**	**	0.928737	.	1	**	**	N.D	N.D	N.D	443718	689198	302704	N.D	N.D
Pavir.2KG539300	KOG0110//KOG0131 - RNA-binding protein (RRM superfamily) // Splicing factor 3b, subunit 4	AT3G53460	CP29	chloroplast RNA-binding protein 29	0	104.655	32	8	203	4	28.2	4.84	5362	4	-0.23	0.49	0.26	0.06	-0.27	0.29	-0.56	0.26	-0.3	0.156012	0.372123	0.998817	0.999765	0.999979	0.823103	0.124073	0.90324	0.683481	0.604496	1	1	1	1	1	0.494981	1	1	5.22208e+07	6.06518e+07	5.84063e+07	4.99046e+07	2.44104e+07	4.99114e+07	3.7477e+07	4.87838e+07
Pavir.2KG540400	PTHR11540//PTHR11540:SF25 - MALATE AND LACTATE DEHYDROGENASE // SUBFAMILY NOT NAMED	AT3G47520	MDH	malate dehydrogenase	0	27.466	19	6	79	3	40.8	6.25	2516	0	0.51	-0.92	-0.41	-0.27	-6.64	0.74	-6.64	-1.93	-6.64	0.926482	0.0864653	0.275235	0.882979	**	0.198879	**	0.000716163	**	1	0.71712	0.878296	1	**	1	**	0.016411	**	584265	352689	461264	699521	353447	657795	871232	757686
Pavir.2KG542500	1.3.5.5 - 15-cis-phytoene desaturase / Plant-type phytoene desaturase	AT3G09580	0	FAD/NAD(P)-binding oxidoreductase family protein	0	30.054	19	5	15	1	48.8	7.2	189	5	-0.32	0.6	0.28	-0.38	0.23	0.73	0.28	-0.5	-0.21	0.77979	0.129643	0.844276	0.390004	0.644519	0.0378923	0.278605	0.138789	0.999797	1	0.889439	1	1	1	0.52232	0.851981	0.622871	1	4.09766e+06	3.65664e+06	4.21527e+06	3.62476e+06	3.11741e+06	3.28097e+06	2.69701e+06	2.36302e+06
Pavir.2KG546500	3.6.3.4//3.6.3.54 - Cu(2+)-exporting ATPase // Cu(+) exporting ATPase	AT4G33520	HMA6,PAA1	P-type ATP-ase 1	0	27.753	25	4	44	4	16.2	9.36	1792	0	1.92	-1.94	-0.02	1.95	0.6	-0.99	0.56	1.01	1.57	0.0179873	0.00741138	0.999725	0.0044325	0.909121	0.821954	0.999373	0.679977	0.385052	0.148657	0.137674	1	0.100459	1	1	1	1	0.821575	809260	96605.1	1.14334e+06	3.59613e+06	1.47112e+06	3.06326e+06	3.11231e+06	2.71541e+06
Pavir.2KG549000	PF02893 - GRAM domain (GRAM)	AT1G28200	FIP1	FH interacting protein 1	0	66.268	58	9	86	3	26.5	6.8	2666	0	0.78	0.58	1.37	0.77	0.39	0.34	0.41	1.01	1.42	0.204913	0.998923	0.078034	0.0760982	0.319223	0.983885	0.634497	0.13368	0.00451241	0.717134	1	0.366763	0.722712	0.710661	1	1	0.608363	0.0269099	620369	1.67032e+06	1.53326e+06	2.73731e+06	2.6385e+06	1.36144e+06	864287	1.02323e+06
Pavir.2KG552500	PTHR11751//PTHR11751:SF369 - SUBGROUP I AMINOTRANSFERASE RELATED // SUBFAMILY NOT NAMED	AT1G72330	ALAAT2	alanine aminotransferase 2	0	83.554	31	12	151	4	58.8	6.15	4022	0	-1.47	-0.21	-1.68	-0.28	1.27	-1.17	0.08	0.68	0.76	0.00668697	0.905148	0.000611784	0.997354	0.0115721	0.00213061	0.999934	0.0812283	0.0411195	0.0746644	1	0.012171	1	0.057406	0.0667346	1	0.42863	0.14725	696986	1.32903e+06	1.0495e+06	379086	488923	345859	1.11279e+06	1.52505e+06
Pavir.2KG552800	K10206 - LL-diaminopimelate aminotransferase (E2.6.1.83)	AT4G33680	AGD2	Pyridoxal phosphate (PLP)-dependent transferases superfamily protein	0	97.654	35	15	248	15	50.4	7.39	6947	0	-0.04	-0.27	-0.3	-0.19	0.28	0.08	0.44	-0.54	-0.1	0.85479	0.538276	0.0639469	0.897799	0.222609	0.998391	0.263133	0.217203	1	1	1	0.31878	1	0.550348	1	0.82025	0.845476	1	3.08166e+07	3.52889e+07	2.95431e+07	3.18962e+07	3.00481e+07	2.30558e+07	3.99579e+07	3.70389e+07
Pavir.2KG555800	K03232 - elongation factor 1-beta (EEF1B)	AT2G18110	0	Translation elongation factor EF1B/ribosomal protein S6 family protein	0	151.654	65	16	288	4	29.3	4.96	9508	0	-0.12	-0.28	-0.4	0.17	0.7	0.16	0.4	-0.26	0.14	0.30396	0.999998	0.219103	0.999999	0.0120267	0.931184	0.739122	0.924884	0.99983	0.913717	1	0.758271	1	0.059266	1	1	1	1	1.87937e+07	3.10271e+07	1.78902e+07	1.7246e+07	1.26918e+07	1.8555e+07	2.50095e+07	2.27634e+07
Pavir.2KG557560	K02900 - large subunit ribosomal protein L27Ae (RP-L27Ae, RPL27A)	AT1G70600	0	Ribosomal protein L18e/L15 superfamily protein	0	34.172	31	5	100	2	16.1	10.61	730	0	0.2	-0.2	0	-0.71	-0.93	-0.08	-0.01	-0.83	-0.85	0.997491	0.997387	1	0.927496	0.200749	0.996677	0.986549	0.934734	0.508793	1	1	1	1	0.515435	1	1	1	0.990476	2.35851e+06	3.55438e+06	1.98173e+06	2.70375e+06	6.30705e+06	1.70225e+06	2.57688e+06	4.17759e+06
Pavir.2KG560200	PTHR10772//PTHR10772:SF12 - 10 KDA HEAT SHOCK PROTEIN // SUBFAMILY NOT NAMED	AT1G14980	CPN10	chaperonin 10	0	18.948	47	3	50	3	10.6	8.4	509	0	-2.54	0.18	-2.36	-1.51	1.42	0.22	0.39	-1.56	-1.17	2.93009e-05	0.999722	1.38898e-05	0.0365326	0.00169527	0.988658	0.857456	0.00303256	0.0431296	0.0019231	1	0.000795288	0.454644	0.012625	1	1	0.0442931	0.152801	6.60936e+06	1.5836e+07	1.44548e+07	2.48652e+06	2.06586e+06	3.44889e+06	1.27724e+07	1.15542e+07
Pavir.2KG562500	PTHR13061//PTHR13061:SF10 - DYNACTIN SUBUNIT P25 // SUBFAMILY NOT NAMED	AT1G47260	APFI,GAMMA CA2	gamma carbonic anhydrase 2	0	132.703	69	13	196	4	29.7	6.92	4492	10	-0.43	0.05	-0.38	0.17	0.73	-0.09	0.14	0.31	0.44	0.0340978	1	0.0394223	0.742317	0.000304677	0.999687	0.985664	0.429977	0.114505	0.218776	1	0.223809	1	0.0034494	1	1	1	0.33565	3.84089e+07	4.93081e+07	4.51971e+07	3.36111e+07	2.35952e+07	3.69983e+07	4.13083e+07	4.37549e+07
Pavir.2KG563000	PTHR23024//PTHR23024:SF216 - MEMBER OF 'GDXG' FAMILY OF LIPOLYTIC ENZYMES // SUBFAMILY NOT NAMED	AT5G23530	AtCXE18,CXE18	carboxyesterase 18	0	36.001	22	7	32	6	38	6.44	409	1	0.33	1.18	1.51	-0.48	0.01	0.02	0.83	0.68	1.5	0.479843	0.0971495	0.00190415	0.987332	0.945878	0.99994	0.634791	0.573064	0.0328927	1	0.765746	0.0273216	1	1	1	1	1	0.125124	3.08113e+06	3.91343e+06	2.13974e+06	3.10138e+06	1.05855e+07	3.87411e+06	1.61073e+06	1.05968e+06
Pavir.2KG564000	PTHR24031:SF255 - DEAD-BOX ATP-DEPENDENT RNA HELICASE 40	AT3G06480	0	DEAD box RNA helicase family protein	0	20.217	5	4	14	1	145.5	9.83	182	0	-6.64	0.34	-6.64	0.35	6.64	0.38	-0.01	0.31	0.31	**	0.992721	**	0.991756	**	0.983676	1	0.996877	0.992495	**	1	**	1	**	1	1	1	1	315485	658371	450283	N.D	N.D	N.D	354965	336544
Pavir.2KG564700	K03942 - NADH dehydrogenase (ubiquinone) flavoprotein 1 (NDUFV1)	AT5G08530	CI51	51 kDa subunit of complex I	0	82.816	43	13	80	13	55.2	8.02	584	0	-0.3	-0.31	-0.6	-0.48	0.05	-0.66	0.23	-0.13	0.1	0.999312	0.99951	0.964053	0.820674	0.999999	0.406701	0.994964	0.999997	0.974207	1	1	1	1	1	1	1	1	1	8.23993e+06	1.08816e+07	7.96915e+06	6.70494e+06	1.57535e+07	4.79824e+06	10556645	1.01967e+07
Pavir.2KG565100	PTHR11208:SF45 - SPLICING FACTOR 1	AT5G51300	0	splicing factor-related	0	15.086	5	2	12	2	77.4	6.73	267	0	-0.33	-0.07	-0.39	-0.3	0.48	-0.91	0.45	0.54	0.99	0.797263	0.995859	0.401843	0.994076	0.154242	0.0723431	0.468981	0.614086	0.0217936	1	1	1	1	0.432076	0.80442	1	1	0.0920522	1.85547e+06	2.42319e+06	2.53948e+06	1.93322e+06	1.16774e+06	2.51764e+06	2.40655e+06	2.53533e+06
Pavir.2KG570200	PF00581//PF13616 - Rhodanese-like domain (Rhodanese) // PPIC-type PPIASE domain (Rotamase_3)	AT5G19370	0	rhodanese-like domain-containing protein / PPIC-type PPIASE domain-containing protein	0	117.502	49	8	125	1	32.6	8.02	3238	0	.	-6.64	-6.64	6.64	.	0.26	-6.64	0.26	-6.64	.	**	**	**	.	0.948236	**	0.781494	**	.	**	**	**	.	1	**	1	**	N.D	N.D	N.D	N.D	N.D	N.D	247150	273213
Pavir.2KG571000	5.3.1.5 - Xylose isomerase / D-xylose ketoisomerase	AT5G57655	0	xylose isomerase family protein	0	22.861	15	5	23	5	53.6	5.66	767	0	-0.22	-0.4	-0.62	0.28	0.77	-0.14	0.27	0.02	0.29	1	0.33243	0.386899	0.870342	0.241921	0.999949	0.876588	0.997464	0.996433	1	1	1	1	0.583111	1	1	1	1	2.11277e+06	1.71164e+06	2.08545e+06	1.78643e+06	3.13626e+06	1.42255e+06	3.57437e+06	2.44996e+06
Pavir.2KG573400	K04565 - superoxide dismutase, Cu-Zn family (SOD1)	AT1G08830	CSD1	copper/zinc superoxide dismutase 1	0	64.392	64	8	158	4	15.1	6.05	3239	4	-0.81	0.09	-0.72	0.44	1.18	0.44	-0.07	0.09	0.02	0.0491613	0.999971	0.0894402	0.540262	0.000699754	0.629696	0.999994	0.999628	0.994248	0.27991	1	0.403689	1	0.00627501	1	1	1	1	9.43186e+07	1.53408e+08	1.1862e+08	6.76223e+07	4.93479e+07	9.13015e+07	1.00059e+08	1.1173e+08
Pavir.2KG573900	PTHR32518:SF3 - 4-ALPHA-GLUCANOTRANSFERASE DPE2	AT2G40840	DPE2	disproportionating enzyme 2	0	21.666	9	6	6	6	108.9	6.14	145	0	.	-6.64	-6.64	6.64	6.64	-6.64	-0.41	6.64	6.64	.	**	**	**	**	**	0.771874	**	**	.	**	**	**	**	**	1	**	**	N.D	N.D	N.D	N.D	N.D	N.D	351339	575345
Pavir.2KG574900	PTHR11595//PTHR11595:SF24 - ELONGATION FACTOR 1-BETA // ELONGATION FACTOR 1-BETA 1-RELATED	AT5G12110	0	Glutathione S-transferase, C-terminal-like;Translation elongation factor EF1B/ribosomal protein S6	0	167.922	52	10	419	5	23.8	4.7	12595	0	-0.48	-0.06	-0.53	0.39	0.81	0.42	-0.06	-0.09	-0.14	0.00682008	0.991273	0.0316145	0.988065	0.00258921	0.461464	0.999964	0.9997	0.990819	0.0757829	1	0.195341	1	0.0174398	1	1	1	1	2.49801e+07	3.97252e+07	2.42348e+07	1.83044e+07	9.65335e+06	1.79452e+07	2.27891e+07	2.84654e+07
Pavir.2KG577600	3.1.3.29 - N-acylneuraminate-9-phosphatase	AT2G41250	0	Haloacid dehalogenase-like hydrolase (HAD) superfamily protein	0	5.681	11	2	6	2	31.7	7.34	30	0	-0.17	-0.19	-0.36	-1.63	-0.02	-0.21	1.44	-1.62	-0.17	0.974408	1	0.963319	0.000567466	0.998602	0.999937	0.00105029	0.000822423	0.999999	1	1	1	0.021888	1	1	0.0188917	0.0182651	1	628141	1.11284e+06	765457	687663	616832	681743	887189	875376
Pavir.2KG578600	1.4.7.1 - Glutamate synthase (ferredoxin) / Ferredoxin-dependent glutamate synthase	AT5G04140	FD-GOGAT,GLS1,GLU1,GLUS	glutamate synthase 1	0	173.663	38	37	51	9	174.6	6.8	1041	27	-0.75	-0.51	-1.26	-1.21	-1.02	-1.27	-0.56	-0.44	-1.01	1	0.989778	0.988905	0.661871	0.21264	0.576724	0.981369	0.996796	0.759214	1	1	1	1	0.532917	1	1	1	1	4.9478e+06	3.27869e+06	3.12825e+06	1.94999e+06	2.26292e+07	1.13021e+06	9.03855e+06	4.65636e+06
Pavir.2KG578800	PTHR23115//PTHR23115:SF144 - TRANSLATION FACTOR // SUBFAMILY NOT NAMED	AT1G07920	0	GTP binding Elongation factor Tu family protein	0	287.332	65	26	602	8	49.2	9.07	14630	1	-0.26	0.31	0.05	-0.75	-0.1	-0.34	0.39	-0.1	0.29	0.982755	0.999962	0.911122	0.508327	0.770156	0.97552	0.869043	0.995163	0.997839	1	1	1	1	1	1	1	1	1	6.657e+07	5.76612e+07	3.7064e+07	4.80483e+07	1.37883e+08	4.06379e+07	6.39359e+07	4.63724e+07
Pavir.2KG578900	K02941 - large subunit ribosomal protein LP0 (RP-LP0, RPLP0)	AT2G40010	0	Ribosomal protein L10 family protein	0	109.343	53	18	216	2	34.5	5.5	4133	17	-0.3	-0.15	-0.45	0.14	0.62	0.23	0.18	-0.24	-0.07	0.091595	1	0.0846899	1	0.0127995	0.922871	0.967698	0.921576	0.999999	0.428329	1	0.388248	1	0.0616862	1	1	1	1	8.86003e+07	1.21942e+08	8.76718e+07	8.20028e+07	6.75642e+07	7.17718e+07	9.7627e+07	9.83076e+07
Pavir.2KG580700	K14005 - protein transport protein SEC31 (SEC31)	AT3G63460	0	transducin family protein / WD-40 repeat family protein	0	24.997	8	6	11	2	122.1	5.36	136	0	6.64	-6.64	0.3	.	0.92	0.15	6.64	-6.64	1.07	**	**	0.739957	.	0.995962	0.998491	**	**	0.531376	**	**	1	.	1	1	**	**	1	N.D	N.D	N.D	380408	3.28638e+06	198019	460975	308834
Pavir.2KG581400	PTHR11802:SF66 - SERINE CARBOXYPEPTIDASE-LIKE 36-RELATED	AT3G63470	scpl40	serine carboxypeptidase-like 40	0	21.169	16	6	54	1	56.6	7.39	688	0	-6.64	-0.45	-6.64	1.11	6.64	-0.07	-0.23	0.73	0.5	**	0.797686	**	0.0102522	**	0.901474	0.957563	0.0159306	0.0868339	**	1	**	0.188744	**	1	1	0.135045	0.268987	894581	1.39158e+06	860527	N.D	N.D	N.D	1.0865e+06	1.52838e+06
Pavir.2KG584300	PF14200 - Ricin-type beta-trefoil lectin domain-like (RicinB_lectin_2)	AT2G39050	0	hydroxyproline-rich glycoprotein family protein	0	27.948	23	3	70	3	22.5	7.46	2085	0	-0.17	0.41	0.24	0.02	0.61	-0.26	0.42	0.68	1.1	0.749307	0.98603	0.994442	0.999616	0.0242284	0.913105	0.644517	0.239174	0.00933503	1	1	1	1	0.101492	1	1	0.903343	0.0466892	2.52952e+07	1.92143e+07	2.62731e+07	2.28323e+07	1.12132e+07	2.25496e+07	1.90875e+07	1.84815e+07
Pavir.2KG584400	PF14200 - Ricin-type beta-trefoil lectin domain-like (RicinB_lectin_2)	AT2G39050	0	hydroxyproline-rich glycoprotein family protein	0	81.358	57	12	122	4	38.7	7.17	3044	0	-0.82	-0.14	-0.96	0.4	1.08	-0.08	-0.15	0.34	0.19	0.0108868	0.91577	0.00103958	0.104928	4.63631e-05	1	1	0.63228	0.698222	0.10444	1	0.0171232	0.877297	0.000868514	1	1	1	1	3.15193e+06	4.02511e+06	4.15218e+06	2.83629e+06	2.07156e+06	2.27412e+06	3.95833e+06	4.44586e+06
Pavir.2KG586500	K03238 - translation initiation factor 2 subunit 2 (EIF2S2)	AT5G20920	EIF2 BETA,EMB1401	eukaryotic translation initiation factor 2 beta subunit	0	41.662	51	11	93	1	30.3	6.8	1140	9	-0.77	0.23	-0.54	0.28	1.11	0.67	0.06	-0.16	-0.1	0.000342287	0.616188	0.0111011	0.827134	2.30591e-05	0.00228499	1	0.629463	0.694734	0.00961432	1	0.0941322	1	0.000493937	0.0701803	1	1	1	9.9178e+06	1.11932e+07	9.37941e+06	5.90651e+06	3.7238e+06	5.81841e+06	7.45777e+06	8.45935e+06
Pavir.2KG587700	PTHR11452//PTHR11452:SF33 - ALPHA-GALACTOSIDASE/ALPHA-N-ACETYLGALACTOSAMINIDASE // SUBFAMILY NOT NAMED	AT3G56310	0	Melibiase family protein	0	83.538	28	9	195	1	49.3	5.95	5161	0	6.64	-6.64	0.33	.	1.64	-6.64	6.64	.	6.64	**	**	0.563833	.	0.0838782	**	**	.	**	**	**	1	.	0.269888	**	**	.	**	N.D	N.D	N.D	1.46056e+06	605441	504825	695382	446148
Pavir.2KG589500	K00430 - peroxidase (E1.11.1.7)	AT5G05340	0	Peroxidase superfamily protein	0	266.974	67	14	462	11	32.5	6.76	18485	3	-0.2	0.36	0.16	1.75	0.81	1.35	-1.14	0.77	-0.37	0.98235	0.943109	0.999998	0.000118639	0.00631319	0.00206204	0.112593	0.203737	0.99995	1	1	1	0.00784369	0.0348548	0.0652326	0.462759	0.809581	1	9.2101e+07	9.25076e+07	7.60567e+07	8.02427e+07	5.22786e+07	9.53065e+07	7.16141e+07	6.60799e+07
Pavir.2KG589600	1.11.1.7 - Peroxidase / Lactoperoxidase	AT5G05340	0	Peroxidase superfamily protein	0	71.773	18	4	141	2	33.9	7.84	6269	0	-0.51	1.25	0.74	0.65	0.3	1.1	-0.86	0.81	-0.06	0.557977	0.0850917	0.758366	0.52407	0.568376	0.454713	0.513891	0.104612	0.857422	1	0.707576	1	1	1	1	1	0.508172	1	6.0085e+06	9.67182e+06	7.66415e+06	5.37207e+06	2.49713e+06	7.67969e+06	3.25188e+06	3.21215e+06
Pavir.2KG589800	K00430 - peroxidase (E1.11.1.7)	AT5G05340	0	Peroxidase superfamily protein	0	79.469	30	11	166	9	32.9	8.27	2424	2	-0.59	0.04	-0.56	-0.76	-0.13	-0.4	0.04	-0.32	-0.29	0.687747	0.985219	0.237072	0.604649	0.994218	0.387091	0.99843	0.999602	0.952645	1	1	0.80252	1	1	1	1	1	1	3.41304e+07	3.30394e+07	2.5489e+07	2.08881e+07	2.19037e+07	2.50516e+07	2.87527e+07	4.95448e+07
Pavir.2KG589850	K00430 - peroxidase (E1.11.1.7)	AT5G05340	0	Peroxidase superfamily protein	0	106.576	44	9	216	4	32.5	8.57	8183	0	0.01	1.09	1.1	1.17	1.3	0.99	0.14	1.27	1.41	0.997046	0.0535789	0.172487	0.0510737	0.0150488	0.544997	1	0.00290043	0.00302607	1	0.526914	0.644896	0.568401	0.0701199	1	1	0.0431406	0.019634	2.5923e+06	2.46607e+06	3.67851e+06	2.6089e+06	2.15334e+06	2.64937e+06	1.55531e+06	1.21798e+06
Pavir.2KG590800	K02891 - large subunit ribosomal protein L22e (RP-L22e, RPL22)	AT3G05560	0	Ribosomal L22e protein family	0	36.896	48	10	29	6	14.5	9.55	214	0	-0.19	-0.01	-0.2	0.5	0.19	0.32	-0.5	0.17	-0.32	0.486518	1	0.473822	0.692491	0.721775	0.963893	0.457661	0.997394	0.823148	1	1	1	1	1	1	1	1	1	6.5979e+06	9.51117e+06	5.80263e+06	4.80282e+06	5.84774e+06	5.77165e+06	6.62424e+06	8.79371e+06
Pavir.2KG592700	PF05755 - Rubber elongation factor protein (REF) (REF)	AT3G05500	0	Rubber elongation factor protein (REF)	0	74.738	43	10	165	2	28	6.55	3224	0	-1.91	-0.77	-2.68	0.31	3.1	-0.11	0.88	-0.35	0.53	0.000494069	0.627214	2.11019e-05	0.999963	6.37367e-06	0.999135	0.392203	0.979136	0.888653	0.0125452	1	0.00106096	1	0.000197129	1	1	1	1	2.4215e+06	4.60918e+06	2.07312e+06	1.29507e+06	436012	643400	5.34143e+06	3.75666e+06
Pavir.2NG002800	PF04419//PF12907 - 4F5 protein family (4F5) // Zinc-binding (zf-met2)	AT2G23090	0	Uncharacterised protein family SERF	0	6.717	34	2	9	2	8.6	9.39	136	0	-6.64	1.19	-6.64	0.28	6.64	1.43	-0.16	0.05	-0.11	**	0.706025	**	0.98926	**	0.42877	1	0.999983	0.999892	**	1	**	1	**	1	1	1	1	647476	569302	661347	N.D	N.D	N.D	279371	282964
Pavir.2NG003800	PTHR33399:SF2 - PSBQ-LIKE PROTEIN 2, CHLOROPLASTIC	AT3G01440	PQL1,PQL2	PsbQ-like 1	0	333.048	57	16	651	3	24.1	7.39	26267	0	-0.03	0.33	0.3	0.03	-0.23	0.2	-0.29	0.16	-0.13	0.981079	0.705117	0.992889	0.999993	0.985691	0.919457	0.491807	0.994501	0.885475	1	1	1	1	1	1	1	1	1	1.7993e+08	1.99909e+08	2.03271e+08	1.95971e+08	1.17328e+08	2.29493e+08	1.54342e+08	1.6283e+08
Pavir.2NG004743	PTHR21495//PTHR21495:SF66 - NUCLEOPORIN-RELATED // SUBFAMILY NOT NAMED	AT5G42510	0	Disease resistance-responsive (dirigent-like protein) family protein	0	5.098	8	2	7	2	23.2	5.45	78	0	-0.87	-1.43	-2.31	1.7	0.51	-2.03	-2.07	2.3	0.23	0.831525	0.011562	0.00109381	0.0042999	0.999551	0.00101448	0.000852482	0.000403054	0.999192	1	0.191683	0.01763	0.0981705	1	0.0382097	0.0163344	0.0108009	1	1.32136e+06	1.31231e+06	885503	708278	716654	987570	3.00739e+06	3.54703e+06
Pavir.2NG023700	PTHR32227//PTHR32227:SF55 - FAMILY NOT NAMED // BETA-1,3-GLUCANASE-LIKE PROTEIN	AT1G64760	0	O-Glycosyl hydrolases family 17 protein	0	21.58	16	7	49	6	51.4	6.77	359	1	0.35	0.01	0.37	-0.37	-0.28	-0.25	0.45	-0.1	0.35	0.321778	0.999971	0.490662	0.940742	0.636567	0.640393	0.68648	0.99997	0.494357	0.947239	1	1	1	1	1	1	1	0.969129	7.94773e+06	8.21416e+06	5.71709e+06	1.01573e+07	1.06766e+07	9.27995e+06	6.44447e+06	7.8678e+06
Pavir.2NG024300	K00059 - 3-oxoacyl- (fabG)	AT3G03980	0	NAD(P)-binding Rossmann-fold superfamily protein	0	100.609	72	13	160	6	27	6.06	3817	0	-0.1	-0.63	-0.73	-0.66	1.27	-0.44	1.83	-0.86	0.97	0.999982	0.263859	0.162973	0.0654002	0.000821272	0.962375	4.75984e-06	0.00388956	0.02502	1	1	0.619922	0.651903	0.00713259	1	0.000490263	0.0531028	0.101871	3.24141e+06	4.01442e+06	3.37758e+06	3.15976e+06	2.63421e+06	4.66747e+06	4.24233e+06	5.2432e+06
Pavir.2NG024728	PTHR17130//PTHR17130:SF24 - MITOCHONDRIAL OUTER MEMBRANE PROTEIN 25 // GAN	AT1G55480	ZKT	protein containing PDZ domain, a K-box domain, and a TPR region	0	386.53	71	35	805	10	36.5	8.65	24520	0	-0.54	0.1	-0.44	0.06	0.06	-0.09	-0.54	0.24	-0.29	0.0178069	0.992026	0.0776388	0.999999	0.623064	0.999994	0.308614	0.909561	0.933503	0.148399	1	0.366377	1	1	1	0.908601	1	1	4.69578e+07	6.08904e+07	5.4764e+07	3.75519e+07	2.00589e+07	3.79191e+07	4.09043e+07	5.11114e+07
Pavir.2NG036200	1.1.1.65 - Pyridoxine 4-dehydrogenase / Pyridoxine dehydrogenase	AT1G06690	0	NAD(P)-linked oxidoreductase superfamily protein	0	104.566	55	18	212	5	40.7	9.26	3883	0	-0.07	-0.29	-0.36	-0.53	-0.32	0.26	0.14	-1.08	-0.94	1	0.984596	0.964017	0.273346	0.624056	0.999999	0.999376	0.0440894	0.113125	1	1	1	1	1	1	1	0.276018	0.332629	3.39461e+06	2.26061e+06	1.93891e+06	2.15404e+06	3.5545e+06	1.80206e+06	2.69962e+06	3.11107e+06
Pavir.2NG038300	PTHR19384//PTHR19384:SF78 - FLAVODOXIN-RELATED // SUBFAMILY NOT NAMED	AT4G05390	ATRFNR1,RFNR1	root FNR 1	0	284.986	64	22	481	3	42.2	8.79	9758	0	-0.99	0.98	-0.01	-0.73	0.69	0.66	0.43	-0.41	0.02	0.00571625	0.051657	0.937476	0.147436	0.0605708	0.193443	0.725921	0.448918	0.999629	0.0659746	0.513579	1	1	0.210177	1	1	1	1	8.01015e+06	6.36601e+06	8.22571e+06	4.03837e+06	2.35367e+06	5.384e+06	4.05314e+06	4.06946e+06
Pavir.2NG039919	K02698 - photosystem I subunit X (psaK)	AT1G30380	PSAK	photosystem I subunit K	0	31.987	41	4	61	4	13.8	10.26	1492	0	0.18	-0.11	0.06	-0.05	-0.09	-0.14	0.14	-0.03	0.11	0.999991	0.999995	1	1	0.999991	1	0.999674	1	0.999733	1	1	1	1	1	1	1	1	1	1.1226e+08	8.28188e+07	1.35996e+08	1.26755e+08	7.05577e+07	1.6265e+08	1.26842e+08	9.32719e+07
Pavir.2NG042300	K03424 - TatD DNase family protein (tatD)	AT3G52390	0	TatD related DNase	0	13.433	15	4	26	4	35.8	5.59	378	0	-0.55	0.75	0.21	-0.22	0.69	-1	0.36	1.54	1.9	0.0921776	0.00424898	0.739009	0.74629	0.0192507	0.00131928	0.291328	5.7493e-06	1.85087e-07	0.430042	0.0908882	1	1	0.0848712	0.0473133	0.873423	0.000523751	1.57105e-05	2.45471e+06	2.59207e+06	2.20653e+06	1.84126e+06	1.51046e+06	1.68052e+06	1.56894e+06	1.16308e+06
Pavir.2NG043438	PTHR10578//PTHR10578:SF80 - S -2-HYDROXY-ACID OXIDASE-RELATED // SUBFAMILY NOT NAMED	AT3G14420	0	Aldolase-type TIM barrel family protein	0	152.724	60	24	272	1	40.4	8.62	5637	0	-0.34	-0.52	-0.87	-1.1	-0.57	-1.04	0.19	-0.58	-0.39	1	0.787607	0.698026	0.231726	0.529178	0.198011	0.999748	0.836094	0.972652	1	1	1	1	0.997473	1	1	1	1	4.331e+06	5.95987e+06	2.53584e+06	3.41314e+06	8.25815e+06	2.03197e+06	8.80714e+06	6.21885e+06
Pavir.2NG047400	PTHR23024//PTHR23024:SF162//PTHR23024:SF230 - MEMBER OF 'GDXG' FAMILY OF LIPOLYTIC ENZYMES // SUBFAMILY NOT NAMED // SUBFAMILY NOT NAMED	AT5G06570	0	alpha/beta-Hydrolases superfamily protein	0	276.398	86	20	422	17	35.6	6	13864	3	-1.06	-0.83	-1.89	0.24	0.39	0.28	-0.91	-0.87	-1.78	0.0300154	0.267106	0.000258864	0.932479	0.998566	0.878072	0.00992221	0.207993	7.06405e-05	0.2027	1	0.00627536	1	1	1	0.0895766	0.82046	0.0011822	1.14622e+08	1.33872e+08	1.16851e+08	6.27751e+07	5.62057e+07	4.81072e+07	2.07969e+08	2.22236e+08
Pavir.2NG047600	PTHR23024:SF102 - CARBOXYLESTERASE 15-RELATED	AT5G06570	0	alpha/beta-Hydrolases superfamily protein	0	73.591	62	10	64	10	36.2	5.69	1222	0	0.33	-1.01	-0.68	0.55	0.44	0.15	0.21	-0.6	-0.39	0.417482	0.000687071	0.0446026	0.0766831	0.521258	0.92938	0.979595	0.0364367	0.188361	1	0.0242498	0.243431	0.723711	0.991324	1	1	0.239016	0.49154	2.31448e+06	2.06323e+06	2.53363e+06	2.90845e+06	2.48161e+06	3.62767e+06	4.7455e+06	4.66306e+06
Pavir.2NG048600	PTHR11451//PTHR11451:SF6 - TRNA SYNTHETASE-RELATED // SUBFAMILY NOT NAMED	AT5G52520	OVA6,PRORS1	Class II aaRS and biotin synthetases superfamily protein	0	71.888	38	15	126	7	59.8	7.08	2608	8	0.31	-0.69	-0.38	-0.49	-0.52	-0.07	0.28	-1.11	-0.84	0.144141	0.0134775	0.896065	0.414169	0.0243359	0.999919	0.918902	0.000431381	0.00426994	0.575737	0.209647	1	1	0.101811	1	1	0.0113255	0.0256081	1.43063e+07	1.35408e+07	1.17403e+07	1.67812e+07	2.33347e+07	1.52082e+07	2.27868e+07	2.18555e+07
Pavir.2NG049538	PTHR23024//PTHR23024:SF162 - MEMBER OF 'GDXG' FAMILY OF LIPOLYTIC ENZYMES // SUBFAMILY NOT NAMED	AT5G06570	0	alpha/beta-Hydrolases superfamily protein	0.001	3.954	6	2	5	1	36.2	5.66	36	0	0.38	0.98	1.36	0.56	1.36	1.06	1.18	0.48	1.66	0.716016	0.00834682	0.000550702	0.179666	0.00116339	0.00588705	0.00849835	0.241574	0.000124426	1	0.148953	0.0111548	1	0.00941588	0.142732	0.0800163	0.908838	0.00172839	637829	516441	792361	829697	814313	833171	323312	230556
Pavir.2NG054800	PTHR11934:SF0 - RIBOSE-5-PHOSPHATE ISOMERASE	AT3G04790	0	Ribose 5-phosphate isomerase, type A protein	0	96.911	37	8	144	2	33.9	8.88	4161	0	-6.64	-1.82	-6.64	-6.64	.	-6.64	.	.	.	**	0.0171262	**	**	.	**	.	.	.	**	0.249547	**	**	.	**	.	.	.	286306	457020	322051	N.D	N.D	N.D	1.69632e+06	695117
Pavir.2NG057500	PTHR23024//PTHR23024:SF140 - MEMBER OF 'GDXG' FAMILY OF LIPOLYTIC ENZYMES // SUBFAMILY NOT NAMED	AT5G06570	0	alpha/beta-Hydrolases superfamily protein	0	42.294	39	6	82	3	26.5	5.03	3092	0	-0.22	6.64	6.64	-1.6	1.49	.	2.86	6.64	6.64	0.991296	**	**	0.0271817	0.00637229	.	0.00010079	**	**	1	**	**	0.370172	0.0350884	.	0.0039781	**	**	1.53851e+06	1.89881e+06	1.9277e+06	1.63022e+06	1.63493e+06	1.56364e+06	N.D	N.D
Pavir.2NG058600	2.7.7.3 - Pantetheine-phosphate adenylyltransferase / PPAT	AT2G18250	ATCOAD,COAD	4-phosphopantetheine adenylyltransferase	0	18.22	26	3	21	3	19.5	5.03	288	0	1.99	-1.81	0.18	2.01	0.41	0.26	0.38	-0.05	0.33	0.111263	0.0421695	0.999257	0.00830946	0.913165	0.999889	1	0.999767	0.999985	0.486023	0.446505	1	0.161761	1	1	1	1	1	190709	84728.7	475763	758858	260522	914625	667934	760020
Pavir.2NG059800	K02958 - small subunit ribosomal protein S15e (RP-S15e, RPS15)	AT5G09500	0	Ribosomal protein S19 family protein	0	72.535	61	7	129	2	17.3	10.2	2287	6	0.02	-0.13	-0.11	-0.08	0.11	-0.22	0.2	0.01	0.22	0.929925	0.999953	0.788046	0.999619	0.897766	0.971089	0.998703	1	0.99452	1	1	1	1	1	1	1	1	1	2.2783e+07	1.93682e+07	1.96107e+07	2.14801e+07	9.86914e+06	1.98457e+07	1.74323e+07	2.14878e+07
Pavir.2NG060000	K02930 - large subunit ribosomal protein L4e (RP-L4e, RPL4)	AT3G09630	0	Ribosomal protein L4/L1 family	0	130.378	56	19	322	2	44.5	10.51	5372	0	-0.06	-0.57	-0.63	-6.64	-0.5	-0.69	6.64	-6.64	-0.45	0.999994	0.888656	0.946739	**	0.963062	0.532832	**	**	1	1	1	1	**	1	1	**	**	1	1.24696e+06	770293	340042	740015	985264	531546	620302	1.34204e+06
Pavir.2NG066300	PTHR12505//PTHR12505:SF26 - PHD FINGER TRANSCRIPTION FACTOR // SUBFAMILY NOT NAMED	AT4G22140	EBS	PHD finger family protein / bromo-adjacent homology (BAH) domain-containing protein	0	93.955	48	14	164	1	27.7	7.05	1917	0	-1.37	2.18	0.81	-1.04	0.63	0.06	0.29	1.08	1.38	0.0070787	0.000154401	0.492872	0.169599	0.337401	1	0.997866	0.0239082	0.00707402	0.0766581	0.00862172	1	1	0.741867	1	1	0.178807	0.0381386	1.74735e+06	2.13518e+06	1.41234e+06	674342	473277	701308	390343	355550
Pavir.2NG066800	1.1.99.2//1.1.99.39 - L-2-hydroxyglutarate dehydrogenase / L-alpha-hydroxyglutarate dehydrogenase // D-2-hydroxyglutarate dehydrogenase	AT4G36400	0	FAD-linked oxidases family protein	0	28.822	15	7	39	1	65	7.21	970	5	0.46	-0.17	0.29	0.2	0.66	0	0.91	0.03	0.95	0.927383	1	0.919345	0.999309	0.178782	0.999816	0.00751961	0.978671	0.0449491	1	1	1	1	0.475341	1	0.0734458	1	0.158299	3.77168e+06	2.44651e+06	2.65951e+06	3.64647e+06	5.27404e+06	2.43476e+06	3708839	2.98586e+06
Pavir.2NG067000	KOG0109 - RNA-binding protein LARK, contains RRM and retroviral-type Zn-finger domains	AT5G04280	0	RNA-binding (RRM/RBD/RNP motifs) family protein with retrovirus zinc finger-like domain	0	79.246	46	12	164	2	32.4	9.11	4345	10	-0.16	0.62	0.46	0.01	0.51	0.22	0.33	0.42	0.76	0.981516	0.495148	0.94158	0.996623	0.0796317	0.963551	0.725731	0.700502	0.066246	1	1	1	1	0.260934	1	1	1	0.217455	3.09532e+07	4.59555e+07	4.32073e+07	3.85812e+07	2.21649e+07	4.81835e+07	2.5315e+07	2.80217e+07
Pavir.2NG070800	AT3G23760	AT3G23760	0	0	0	73.464	34	8	193	5	25.1	4.61	3703	3	1.16	-0.52	0.63	0.52	0.12	-0.26	0.76	0.26	1.02	0.227648	0.824289	0.935496	0.375355	0.674827	0.983977	0.47327	0.696937	0.0290104	0.765718	1	1	1	1	1	1	1	0.113534	2.96265e+07	3.68231e+07	3.06351e+07	7.13444e+07	3.05929e+07	6.82988e+07	4.4271e+07	3.94515e+07
Pavir.2NG076000	PTHR10516:SF323 - PEPTIDYL-PROLYL CIS-TRANS ISOMERASE FKBP16-4, CHLOROPLASTIC	AT3G10060	0	FKBP-like peptidyl-prolyl cis-trans isomerase family protein	0	77.76	32	10	207	1	26	10.42	3073	0	-0.33	0.14	-0.19	0.33	0.18	0.41	-0.48	0.06	-0.42	0.483464	0.929439	0.940517	0.985899	0.711494	0.359469	0.896211	0.994966	0.646249	1	1	1	1	1	1	1	1	1	2.16318e+06	1.75046e+06	2.25303e+06	1.72367e+06	722674	1.84278e+06	1.99771e+06	1.96433e+06
Pavir.2NG076400	K00140 - malonate-semialdehyde dehydrogenase (acetylating) / methylmalonate-semialdehyde dehydrogenase (mmsA, iolA, ALDH6A1)	AT2G14170	ALDH6B2	aldehyde dehydrogenase 6B2	0	67.162	29	11	88	11	57.4	6.11	1403	0	0.12	-0.38	-0.26	0.02	0.21	0.12	0.31	-0.48	-0.17	0.939385	0.249322	0.844657	0.999999	0.504881	0.999774	0.0635257	0.0862948	1	1	1	1	1	0.968234	1	0.308462	0.443089	1	8.86279e+06	1.00047e+07	8.24047e+06	9.60427e+06	9.23296e+06	1.16811e+07	1.1014e+07	1.15051e+07
Pavir.2NG079900	PF00314 - Thaumatin family (Thaumatin)	AT4G11650	ATOSM34,OSM34	osmotin 34	0	30.209	42	5	53	5	17.2	5.77	634	0	-0.19	1.68	1.5	1.77	1.95	2.28	-0.01	1.18	1.17	0.712449	0.0259533	0.340543	0.00945791	0.0055961	0.00136144	0.857892	0.170494	0.776847	1	0.322664	0.978112	0.179066	0.0320033	0.0483923	1	0.710119	1	2.38049e+06	3.98439e+06	2.88888e+06	2.86194e+06	956417	2.53782e+06	1.24543e+06	899107
Pavir.2NG087300	K00417 - ubiquinol-cytochrome c reductase subunit 7 (QCR7, UQCRB)	AT5G25450	0	Cytochrome bd ubiquinol oxidase, 14kDa subunit	0	78.933	70	11	168	3	14.5	9.98	3256	0	0.43	0.07	0.5	0.42	0.21	-0.2	0.21	0.69	0.9	0.673142	0.99931	0.920388	0.501804	0.975563	1	0.997081	0.827128	0.455663	1	1	1	1	1	1	1	1	0.918362	2.25852e+06	1.06009e+06	2.22066e+06	2.98384e+06	1.43753e+06	4.39788e+06	2.11097e+06	1.67357e+06
Pavir.2NG093146	K02152 - V-type H+-transporting ATPase subunit G (ATPeV1G, ATP6G)	AT4G23710	VAG2,VATG2,VHA-G2	vacuolar ATP synthase subunit G2	0	47.436	47	6	60	2	12.2	8.47	2418	0	0.86	-1.36	-0.49	0.7	1.37	-0.35	1.53	-0.31	1.22	0.970477	0.047961	0.262073	0.91071	0.00529074	0.904113	0.00856645	0.967259	0.0588339	1	0.49112	0.855294	1	0.0303717	1	0.0804347	1	0.196912	1.51547e+06	2.47456e+06	1.42959e+06	2.75194e+06	1.14907e+06	3.59073e+06	7088145	3.87756e+06
Pavir.2NG093900	K17081 - prohibitin 2 (PHB2)	AT1G03860	ATPHB2,PHB2	prohibitin 2	0	107.561	69	15	233	1	31.9	9.8	5809	0	-1.24	0.47	-0.77	-0.62	0.92	-0.05	0.3	-0.1	0.2	0.122069	0.716479	0.728949	0.447186	0.57294	0.981161	0.970315	0.999945	0.924317	0.517875	1	1	1	1	1	1	1	1	821189	1.55604e+06	584093	484026	348043	309895	603790	594393
Pavir.2NG104700	K02951 - small subunit ribosomal protein S12e (RP-S12e, RPS12)	AT2G32060	0	Ribosomal protein L7Ae/L30e/S12e/Gadd45 family protein	0	66.182	33	8	98	2	19.1	7.75	2929	0	-0.33	0.04	-0.29	0.55	0.54	-0.15	-0.33	0.74	0.4	0.295295	0.999999	0.381249	0.218152	0.00605317	0.996945	0.999591	0.0496013	0.119248	0.897152	1	1	1	0.0338356	1	1	0.301749	0.347106	3.75637e+06	3.50683e+06	3.03332e+06	3.20162e+06	1.91735e+06	2.79585e+06	3.17639e+06	3.45619e+06
Pavir.2NG114000	K02639 - ferredoxin (petF)	AT2G27510	ATFD3,FD3	ferredoxin 3	0	14.803	32	2	24	2	15.9	4.93	701	0	-0.31	0.25	-0.06	0.85	0.96	0.76	-0.2	0.33	0.13	0.489611	0.612671	0.999999	0.607224	0.0766735	0.274562	0.997504	0.922446	0.999046	1	1	1	1	0.252743	1	1	1	1	585963	945912	549158	472673	265370	597599	346869	505250
Pavir.2NG115200	PTHR16290//PTHR16290:SF9 - TRANSCRIPTION FACTOR SMIF DECAPPING ENZYME DCP1 // SUBFAMILY NOT NAMED	AT1G08370	ATDCP1,DCP1	decapping 1	0	18.342	17	5	16	4	43.2	6.38	302	1	-0.45	0.52	0.08	-0.22	0.58	0.75	0.36	-0.45	-0.09	0.880008	0.598003	0.999206	0.999948	0.138204	0.0303523	0.548417	0.385801	0.999986	1	1	1	1	0.395	0.450795	1	1	1	1.94116e+06	1.88037e+06	1.30519e+06	1.55192e+06	1.38049e+06	1.24762e+06	1.31044e+06	1.35538e+06
Pavir.2NG117500	2.7.1.19 - Phosphoribulokinase / Phosphopentokinase	AT1G32060	PRK	phosphoribulokinase	0	95.065	59	11	100	9	42	6.7	2476	2	-0.42	0.5	0.08	-1.63	-0.09	-0.04	1.13	-1.1	0.03	0.999994	0.444172	0.594146	0.000685519	0.787543	0.999218	0.0211524	0.0144955	0.999999	1	1	1	0.0241879	1	1	0.148394	0.126827	1	1.67188e+07	1.67585e+07	1.16296e+07	1.25155e+07	2.13076e+07	1.08024e+07	1.22148e+07	1.18266e+07
Pavir.2NG123030	PTHR22884//PTHR22884:SF360 - SET DOMAIN PROTEINS // SUBFAMILY NOT NAMED	AT5G04940	SUVH1	SU(VAR)3-9 homolog 1	0	28.07	12	5	36	2	89.9	8.75	884	4	0.31	0.17	0.48	-0.08	-0.35	-0.32	0.03	0.41	0.44	0.46734	0.231241	0.00495848	0.979068	0.0948277	0.849693	1	0.1063	0.129626	1	1	0.0548994	1	0.294793	1	1	0.514059	0.369718	2.60545e+06	3.21665e+06	2.6171e+06	3.07271e+06	3.97213e+06	3.24484e+06	2.33254e+06	2.44688e+06
Pavir.2NG124000	K02984 - small subunit ribosomal protein S3Ae (RP-S3Ae, RPS3A)	AT4G34670	0	Ribosomal protein S3Ae	0	94.586	48	17	119	6	29.7	9.74	2889	13	0.34	-0.26	0.08	-0.42	0.21	-0.34	0.97	-0.33	0.64	0.683789	0.995796	0.966575	0.969549	1	0.993886	0.161373	0.97625	0.592619	1	1	1	1	1	1	0.59266	1	1	1.24884e+07	1.45301e+07	9.18543e+06	1.58128e+07	4.1733e+07	9.00515e+06	1.49112e+07	1.55991e+07
Pavir.2NG155500	PTHR24067//PTHR24067:SF126 - UBIQUITIN-CONJUGATING ENZYME E2 // UBIQUITIN-CONJUGATING ENZYME E2 VARIANT 1C	AT2G36060	MMZ3,UEV1C	MMS ZWEI homologue 3	0	104.281	84	12	238	2	16.9	7.5	5625	0	0.21	-0.78	-0.57	-0.36	-1.34	-0.72	-0.78	-0.42	-1.2	0.942532	0.980437	0.999999	0.984212	0.100651	0.992028	0.951962	0.966083	0.458915	1	1	1	1	0.31146	1	1	1	0.92296	7.71379e+07	4.44887e+07	5.02962e+07	5.80357e+07	4.13253e+08	3.23504e+07	1.25588e+08	8.62435e+07
Pavir.2NG157000	K00963 - UTP--glucose-1-phosphate uridylyltransferase (UGP2, galU, galF)	AT5G17310	AtUGP2,UGP2	UDP-glucose pyrophosphorylase 2	0	319.15	70	36	647	8	53.4	5.96	16669	0	-0.22	-0.42	-0.64	-0.26	0.03	-0.2	0.07	-0.47	-0.41	0.669934	0.118113	0.00441254	0.329112	0.999987	0.973972	0.99997	0.00866753	0.0163668	1	0.849797	0.0502428	1	1	1	1	0.0904575	0.0734686	1.88185e+07	1.58515e+07	1.61363e+07	1.38501e+07	1.68332e+07	1.26272e+07	2.46762e+07	2.15234e+07
Pavir.2NG157500	PTHR33414//PTHR33414:SF2 - FAMILY NOT NAMED // PLASTID MOVEMENT IMPAIRED1	AT1G42550	PMI1	plastid movement impaired1	0	85.431	27	16	79	7	94.3	5.11	1053	9	1.11	-0.84	0.27	-0.02	-0.76	-0.5	0.36	-0.36	0	0.0291049	0.632753	0.537345	0.999368	0.0372497	0.909696	0.997402	0.952983	0.999811	0.198534	1	1	1	0.142196	1	1	1	1	8.12731e+06	5.27061e+06	4.88557e+06	1.13394e+07	2.34837e+07	8.25864e+06	1.01445e+07	9.42325e+06
Pavir.2NG160100	K00602 - phosphoribosylaminoimidazolecarboxamide formyltransferase / IMP cyclohydrolase (purH)	AT2G35040	0	AICARFT/IMPCHase bienzyme family protein	0	36.668	23	8	35	7	64.4	7.08	418	1	-0.25	-0.05	-0.3	-0.02	0.46	0.15	0.22	-0.21	0.01	0.112014	0.999768	0.23396	0.810455	0.0154658	0.944859	0.250965	0.431634	0.999904	0.487668	1	0.795655	1	0.0715676	1	0.798344	1	1	5.16758e+06	6.52864e+06	4.9891e+06	4.90056e+06	4.34991e+06	3.62578e+06	5.41251e+06	5.34185e+06
Pavir.2NG166909	Pavir.2NG166909`description_N/A	0	0	0	0	10.554	24	2	5	2	20.4	9.11	44	0	0.26	-0.64	-0.38	0.54	-0.04	-0.23	-0.33	0.14	-0.19	0.998278	0.9403	0.998191	0.999961	0.997163	0.998845	0.999988	0.979668	0.995878	1	1	1	1	1	1	1	1	1	1.6483e+06	2.66761e+06	1.64503e+06	1.96894e+06	2.71524e+06	1.94735e+06	2.64937e+06	2.21332e+06
Pavir.2NG170500	PTHR12411//PTHR12411:SF337 - CYSTEINE PROTEASE FAMILY C1-RELATED // SUBFAMILY NOT NAMED	AT5G45890	SAG12	senescence-associated gene 12	0	62.352	39	8	105	5	39.7	6.77	1791	0	-6.64	1.88	-6.64	-0.74	6.64	-6.64	1.04	6.64	6.64	**	5.70978e-05	**	0.102081	**	**	0.00392092	**	**	**	0.00421793	**	0.860488	**	**	0.0474278	**	**	2.44697e+06	2.2957e+06	1.5688e+06	N.D	N.D	N.D	625632	465029
Pavir.2NG172000	PTHR11743//PTHR11743:SF34 - VOLTAGE-DEPENDENT ANION-SELECTIVE CHANNEL // SUBFAMILY NOT NAMED	AT3G01280	ATVDAC1,VDAC1	voltage dependent anion channel 1	0	205.197	61	17	410	3	29.4	7.71	12641	0	-0.92	0.06	-0.86	-0.5	0.68	-0.38	0.26	-0.05	0.21	0.679542	0.984618	0.229717	0.822285	0.711177	0.949655	0.847566	0.910983	1	1	1	0.784282	1	1	1	1	1	1	2.22287e+07	1.23984e+07	2.28666e+07	1.84554e+07	9.77614e+06	1.17354e+07	2.59742e+07	1.98442e+07
Pavir.2NG174400	PTHR32219:SF2 - PROTON PUMP-INTERACTOR 1-RELATED	AT4G27500	PPI1	proton pump interactor 1	0	38.586	15	7	19	7	73.1	8.78	390	0	0.1	0.08	0.18	0.27	0.26	-0.21	0.09	0.56	0.66	0.987053	1	0.979823	0.893327	0.420817	0.999781	1	0.715856	0.696612	1	1	1	1	0.86798	1	1	1	1	9.19449e+07	1.58808e+08	1.37168e+08	1.50534e+08	5.00079e+07	1.47331e+08	1.45395e+08	1.11195e+08
Pavir.2NG180500	K08237 - hydroquinone glucosyltransferase [EC:2.4.1.218] Glc b1- hydroquinone (E2.4.1.218)	AT4G01070	GT72B1,UGT72B1	UDP-Glycosyltransferase superfamily protein	0	38.343	22	7	67	5	51.7	5.26	1068	1	0.66	-0.04	0.63	0.42	0.29	-0.66	0.54	1.04	1.57	0.57164	0.999999	0.678818	0.987764	1	0.978298	0.930495	0.751746	0.176172	1	1	1	1	1	1	1	1	0.466683	1.53063e+06	2.16157e+06	1.965e+06	3.11419e+06	1.26188e+07	1.36655e+06	2.90759e+06	2.01707e+06
Pavir.2NG188400	K11291 - nuclear autoantigenic sperm protein (NASP)	AT4G37210	0	Tetratricopeptide repeat (TPR)-like superfamily protein	0	22.096	17	5	23	5	49.7	4.5	166	0	-1.04	-0.58	-1.62	0.2	1.97	-0.25	0.73	-0.12	0.61	0.00347102	0.619701	0.000118263	0.997155	5.21282e-06	0.995123	0.105562	0.999772	0.221561	0.0475036	1	0.00373833	1	0.000176537	1	0.439714	1	0.549733	1.46028e+06	1.7335e+06	1.34175e+06	710252	430581	999146	2.17884e+06	1.71547e+06
Pavir.2NG192800	PTHR33827:SF3 - PROTEIN SAWADEE HOMEODOMAIN HOMOLOG 2	AT3G18380	0	sequence-specific DNA binding transcription factors;sequence-specific DNA binding	0	18.303	17	5	27	5	42.1	7.28	648	0	-0.2	0.04	-0.16	-0.64	0.75	-0.04	1.2	-0.57	0.63	0.252266	0.998229	0.558735	0.114572	0.00577281	1	0.00227638	0.265754	0.236167	0.810593	1	1	0.931274	0.032523	1	0.0330228	0.954498	0.576941	2.41462e+06	2.99381e+06	2.45934e+06	2.14716e+06	995072	2.39061e+06	2.03446e+06	2.39763e+06
Pavir.2NG223700	K03456 - serine/threonine-protein phosphatase 2A regulatory subunit A (PPP2R1)	AT3G25800	PDF1,PP2AA2,PR 65	protein phosphatase 2A subunit A2	0	44.19	24	10	18	4	72.9	5.38	246	5	-1.88	-0.08	-1.96	-0.49	1.9	-1.26	0.51	0.7	1.21	0.949455	1	0.976204	0.995918	0.94278	0.787067	0.994827	0.972447	0.69059	1	1	1	1	1	1	1	1	1	1.63799e+06	1.18717e+06	998902	323127	4.35946e+06	279012	1.72817e+06	1.25367e+06
Pavir.2NG229400	PTHR24012//PTHR24012:SF382 - FAMILY NOT NAMED // FLOWERING TIME CONTROL PROTEIN FCA-RELATED	AT4G16280	FCA	RNA binding;abscisic acid binding	0	40.233	9	5	52	5	80.2	8.98	1834	0	-0.07	0.58	0.51	-0.08	0.38	0.08	0.39	0.42	0.82	0.984565	0.140551	0.502722	1	0.191819	0.999224	0.605566	0.330728	0.0126027	1	0.935603	1	1	0.498631	1	1	1	0.059755	4.40919e+06	5.56781e+06	4.90864e+06	4.84658e+06	3.71092e+06	4.69136e+06	2.65999e+06	3.28405e+06
Pavir.2NG229500	PTHR11467//PTHR11467:SF47 - HISTONE H1/H5 // SUBFAMILY NOT NAMED	AT2G30620	0	winged-helix DNA-binding transcription factor family protein	0	35.933	32	5	35	4	27.1	10.46	807	1	0.79	-0.04	0.75	-0.76	-0.14	0.01	1.41	-0.81	0.6	0.985913	0.999743	0.8823	0.655556	0.98924	0.999894	0.632108	0.688326	1	1	1	1	1	1	1	1	1	1	4.33472e+06	4.23541e+06	7.80728e+06	9.01315e+06	7.48848e+06	6.06953e+06	1.7601e+06	4.45577e+06
Pavir.2NG234600	1.1.1.72 - Glycerol dehydrogenase (NADP(+))	AT2G27680	0	NAD(P)-linked oxidoreductase superfamily protein	0	61.91	38	9	88	3	45	8.92	3063	0	-0.03	-0.11	-0.15	-0.34	-0.14	0.21	0.17	-0.66	-0.49	1	0.96994	0.935605	0.47403	0.96557	0.998195	0.982794	0.0343396	0.170988	1	1	1	1	1	1	1	0.228637	0.456953	1.77534e+07	1.56556e+07	1.65011e+07	1.61422e+07	2.15413e+07	1.25371e+07	1.78657e+07	1.98793e+07
Pavir.2NG235109	PTHR15672 - CAMP-REGULATED PHOSPHOPROTEIN 21 RELATED R3H DOMAIN CONTAINING PROTEIN	AT3G10770	0	Single-stranded nucleic acid binding R3H protein	0	18.446	17	4	15	3	51.5	7.71	224	1	0.18	-1.63	-1.45	1.83	1.16	0.32	-0.49	-0.13	-0.62	0.445793	2.25384e-05	0.000521311	6.96006e-06	0.00572662	0.434233	0.346485	0.88534	0.0505145	1	0.00230946	0.0107633	0.000859779	0.0323229	1	0.98101	1	0.174326	292980	235102	306493	477569	331366	315427	916229	768996
Pavir.2NG241700	PF00168 - C2 domain (C2)	AT5G23950	0	Calcium-dependent lipid-binding (CaLB domain) family protein	0	75.113	44	8	83	5	33.3	5.3	1335	3	-0.93	0.48	-0.45	0.64	1.93	1.02	0.37	0.09	0.46	0.00754817	0.939293	0.0664256	0.744139	2.99184e-05	0.147715	0.837544	1	0.88929	0.0798512	1	0.327068	1	0.000623379	1	1	1	1	6.94097e+06	1.35499e+07	8.85978e+06	5.18136e+06	2.17325e+06	4.64952e+06	10595191	6.1079e+06
Pavir.2NG242400	PTHR11071//PTHR11071:SF252 - PEPTIDYL-PROLYL CIS-TRANS ISOMERASE // PEPTIDYL-PROLYL CIS-TRANS ISOMERASE CYP18-3-RELATED	AT3G56070	ROC2	rotamase cyclophilin 2	0	52.656	58	7	85	2	18.6	7.34	1996	0	-6.64	6.64	.	-6.64	.	.	.	.	.	**	**	.	**	.	.	.	.	.	**	**	.	**	.	.	.	.	.	239871	440902	496592	N.D	N.D	N.D	N.D	N.D
Pavir.2NG243400	PTHR14194:SF71 - PRESTALK A DIFFERENTIATION PROTEIN A	AT3G18890	0	NAD(P)-binding Rossmann-fold superfamily protein	0	85.166	26	9	99	9	58.2	9.39	2815	0	0.75	-0.16	0.59	-0.12	-0.17	-0.32	0.69	0.05	0.74	0.227649	0.999981	0.357108	0.997154	0.681173	0.979657	0.777658	1	0.800674	0.765718	1	1	1	1	1	1	1	1	1.20129e+07	9.18821e+06	9.84492e+06	1.65389e+07	8.80392e+07	1.09144e+07	1.3684e+07	1.09696e+07
Pavir.2NG246403	K10579 - ubiquitin-conjugating enzyme E2 M (UBE2M, UBC12)	AT4G36800	RCE1	RUB1 conjugating enzyme 1	0	17.383	10	2	37	1	29	9.61	438	0	0	0.48	0.48	0.84	0.62	-6.64	-0.22	6.64	6.64	0.928786	0.422004	0.946134	0.0999633	0.0577332	**	0.986511	**	**	1	1	1	0.851539	0.202651	**	1	**	**	1.01336e+06	1.3875e+06	902795	1.01003e+06	748024	1.04349e+06	726448	639854
Pavir.2NG249600	PTHR11911//PTHR11911:SF93 - INOSINE-5-MONOPHOSPHATE DEHYDROGENASE RELATED // SUBFAMILY NOT NAMED	AT4G36910	CDCP2,LEJ2	Cystathionine beta-synthase (CBS) family protein	0	124.135	49	11	205	11	25.6	10.04	7050	0	-0.59	0.09	-0.5	0.11	0.88	0.01	0.18	0.19	0.37	0.0299198	1	0.0418778	0.926252	0.000554374	0.999996	0.982732	0.742865	0.264959	0.202416	1	0.233769	1	0.00525096	1	1	1	0.629543	3.07875e+07	4.1435e+07	3.89781e+07	2.58352e+07	1.49378e+07	2.91025e+07	4.00019e+07	3.16876e+07
Pavir.2NG256300	KOG0131 - Splicing factor 3b, subunit 4	AT3G52150	0	RNA-binding (RRM/RBD/RNP motifs) family protein	0	276.748	56	21	553	3	26.1	8.97	15757	0	-0.14	0.05	-0.1	-0.19	-0.39	0.41	-0.34	-0.56	-0.9	0.418653	1	0.453689	0.999973	0.999972	0.567688	0.787594	0.420977	0.033172	1	1	1	1	1	1	1	1	0.125899	8.10199e+06	9.66762e+06	8.82371e+06	7.99394e+06	3.13206e+06	8.3036e+06	8.55005e+06	7.82211e+06
Pavir.2NG256400	PTHR12231:SF111 - MATRIX-REMODELING-ASSOCIATED PROTEIN 8	AT2G42220	0	Rhodanese/Cell cycle control phosphatase superfamily protein	0	46.577	38	8	59	2	26.1	9.11	1069	7	0.54	0.58	1.12	0.06	-0.1	0.2	0.38	0.44	0.83	0.00626001	0.0409067	1.04087e-05	0.999964	0.950636	0.999987	0.0942521	0.0373862	0.000103612	0.0704783	0.436774	0.000645124	1	1	1	0.404795	0.243179	0.00153269	1.55191e+07	1.31709e+07	1.40241e+07	1.80471e+07	2.62861e+07	2.046e+07	1.28498e+07	9.09295e+06
Pavir.2NG262206	PTHR22912//PTHR22912:SF162 - DISULFIDE OXIDOREDUCTASE // SUBFAMILY NOT NAMED	AT3G52880	ATMDAR1,MDAR1	monodehydroascorbate reductase 1	0	136.659	51	19	287	6	46.6	5.72	6260	14	-0.32	0.1	-0.22	-0.29	0.83	0.01	0.8	-0.2	0.6	1	1	1	0.918181	0.247373	0.999999	0.0315208	0.979446	0.166593	1	1	1	1	0.592717	1	0.194798	1	0.447362	7.49059e+07	8.78069e+07	5.66484e+07	6.0032e+07	1.16452e+08	5.21877e+07	7.49484e+07	6.99847e+07
Pavir.2NG264500	KOG0131 - Splicing factor 3b, subunit 4	AT4G24770	ATRBP31,ATRBP33,CP31,RBP31	31-kDa RNA binding protein	0	348.517	66	25	585	10	32	4.89	14168	21	-0.06	-0.23	-0.29	0.09	-0.05	0.01	-0.2	-0.14	-0.35	0.321779	0.995785	0.104125	0.999897	0.925476	0.999658	0.760791	0.992071	0.327939	0.947239	1	0.451657	1	1	1	1	1	0.736985	2.119e+08	2.51741e+08	2.16089e+08	2.07388e+08	1.32326e+08	2.07496e+08	2.19118e+08	2.53467e+08
Pavir.2NG265900	PTHR33926//PTHR33926:SF1 - FAMILY NOT NAMED // PROTEIN TIC 22-LIKE, CHLOROPLASTIC	AT3G23710	0	Tic22-like family protein	0	6.971	8	2	18	1	31.9	8.13	207	0	-6.64	6.64	.	-6.64	.	.	.	.	.	**	**	.	**	.	.	.	.	.	**	**	.	**	.	.	.	.	.	173050	288808	220877	N.D	N.D	N.D	N.D	N.D
Pavir.2NG277400	AT2G45990	AT2G45990	0	0	0	15.324	14	4	27	2	37.5	7.25	947	0	2.8	-1.42	1.38	1.14	-0.66	-0.95	1.01	0.67	1.67	0.000436332	0.0389684	0.331237	0.141201	0.997837	0.238055	0.294438	0.59683	0.0104548	0.0116753	0.421031	0.970196	1	1	1	0.879623	1	0.0515639	175380	228643	180644	1.26234e+06	1.26669e+06	487109	694857	366379
Pavir.2NG281700	K02693 - photosystem I subunit IV (psaE)	AT2G20260	PSAE-2	photosystem I subunit E-2	0	399.679	62	12	1653	3	14.6	9.79	56917	0	0.07	0.06	0.13	0.27	0.03	0.01	-0.17	0.32	0.15	0.999993	0.999889	0.996973	0.619979	0.995606	0.999949	0.987221	0.594508	0.965565	1	1	1	1	1	1	1	1	1	1.1972e+09	1.29782e+09	1.29392e+09	1.36087e+09	8.88051e+08	1.83061e+09	1.0764e+09	1.30284e+09
Pavir.2NG286500	2.7.1.51 - L-fuculokinase	AT2G21370	XK-1,XK1	xylulose kinase-1	0	41.947	19	6	47	5	51.2	6.92	896	1	-0.19	0.04	-0.16	-0.96	0.34	-0.72	1.11	-0.2	0.91	0.991649	0.999807	0.915475	0.00334308	0.909385	0.0293947	0.00140596	0.77085	0.0283613	1	1	1	0.0827113	1	0.444929	0.0233685	1	0.111648	6.58245e+06	5.2647e+06	6.37778e+06	4.85414e+06	5.82119e+06	5.57534e+06	8537682	6.21559e+06
Pavir.2NG291603	PTHR26312//PTHR26312:SF0 - FAMILY NOT NAMED // TETRATRICOPEPTIDE REPEAT PROTEIN 5	AT1G78915	0	Tetratricopeptide repeat (TPR)-like superfamily protein	0	23.729	25	6	40	6	46.3	7.83	380	0	-0.03	0.45	0.42	0	-0.03	0.48	-0.07	-0.02	-0.09	0.999763	0.897205	0.678714	1	0.992694	0.885084	0.999847	1	0.999948	1	1	1	1	1	1	1	1	1	5.91976e+06	7.22738e+06	4.53662e+06	5.75478e+06	5.80479e+06	6.82949e+06	4.3372e+06	4.27849e+06
Pavir.2NG294600	3.5.1.9 - Arylformamidase / Kynurenine formamidase	AT4G35220	0	Cyclase family protein	0	13.009	17	3	10	3	33.2	5.72	128	0	-6.64	6.64	.	-6.64	6.64	.	6.64	.	6.64	**	**	.	**	**	.	**	.	**	**	**	.	**	**	.	**	.	**	543962	585688	421455	N.D	N.D	N.D	N.D	N.D
Pavir.2NG306500	AT5G57000	AT5G57000	0	0	0	33.076	54	3	26	3	14.6	5.91	335	0	-0.65	-0.14	-0.79	0.38	1	0.03	-0.03	0.2	0.17	0.0836026	1	0.0685599	0.927267	0.0135718	0.993741	0.999998	0.999973	1	0.405964	1	0.334292	1	0.0645273	1	1	1	1	5.97761e+06	6.09596e+06	5.62472e+06	4.56612e+06	998461	3.81047e+06	4.81746e+06	6.58523e+06
Pavir.2NG308300	PF04570 - zinc-finger of the FCS-type, C2-C2 (zf-FLZ)	AT1G78020	0	Protein of unknown function (DUF581)	0	18.52	17	3	12	2	18.5	8.48	107	1	0.22	-0.3	-0.08	-2.36	-2.47	0.26	0.12	-2.93	-2.81	0.999972	0.999999	0.999249	0.000540555	0.00298658	0.791708	0.99875	2.62901e-05	6.9576e-05	1	1	1	0.0212542	0.0194699	1	1	0.00160841	0.00118133	1.8255e+06	1.14063e+06	1.37596e+06	1.96442e+06	683709	1.60795e+06	1.69835e+06	950569
Pavir.2NG316400	PTHR10438:SF247 - THIOREDOXIN-LIKE PROTEIN CDSP32, CHLOROPLASTIC	AT1G76080	ATCDSP32,CDSP32	chloroplastic drought-induced stress protein of 32 kD	0	124.93	62	15	255	8	33	7.4	5795	9	0.24	-0.39	-0.15	0.07	0.21	-0.07	0.38	-0.24	0.14	0.995771	0.0547414	0.187646	0.998545	0.112529	0.984383	0.0924979	0.54035	0.927267	1	0.53492	0.682178	1	0.339716	1	0.401533	1	1	3.49566e+07	3.60593e+07	3.78455e+07	4.2648e+07	2.9932e+07	4.45573e+07	4.71698e+07	4.2848e+07
Pavir.2NG317000	K13126 - polyadenylate-binding protein (PABPC)	AT1G49760	PAB8,PABP8	poly(A) binding protein 8	0	216.572	47	23	393	6	71.7	7.02	10858	27	0.1	-0.18	-0.08	0.19	0.46	0.07	0.38	-0.06	0.32	0.986903	0.988178	0.698153	0.999698	0.00267766	0.99247	0.0340156	0.937027	0.253153	1	1	1	1	0.0177982	1	0.204454	1	0.607513	5.81159e+07	7.76165e+07	5.45252e+07	6.37778e+07	5.06015e+07	6.2436e+07	6.13739e+07	7.40693e+07
Pavir.2NG318800	PTHR26374//PTHR26374:SF200 - FAMILY NOT NAMED // ALPHA/BETA-HYDROLASES SUPERFAMILY PROTEIN	AT1G74640	0	alpha/beta-Hydrolases superfamily protein	0	34.004	26	6	44	2	39.7	8.18	1003	4	0.66	-0.9	-0.23	0.7	0.76	0.06	0.72	-0.26	0.47	0.334392	0.175711	0.999837	0.35171	0.21623	1	0.204068	0.999656	0.405252	0.970485	1	1	1	0.538975	1	0.695016	1	0.853722	1.41868e+06	2.37051e+06	1.22052e+06	2.90959e+06	2.22483e+06	2.24259e+06	2.49683e+06	2.76707e+06
Pavir.2NG319300	K02915 - large subunit ribosomal protein L34e (RP-L34e, RPL34)	AT1G26880	0	Ribosomal protein L34e superfamily protein	0	35.092	38	6	59	2	13.7	11.39	419	4	-0.03	-0.74	-0.77	-0.57	-0.49	0.21	0.05	-1.52	-1.46	0.977894	0.427502	0.91536	0.665393	0.262451	0.995221	1	0.00554819	0.0077336	1	1	1	1	0.613447	1	1	0.0678868	0.0404823	6.7177e+06	5.58064e+06	9.13855e+06	6.59076e+06	1.58825e+07	5.98387e+06	9.35873e+06	1.30927e+07
Pavir.2NG319900	K09579 - peptidyl-prolyl cis-trans isomerase NIMA-interacting 4 [EC:5.2.1.8] (PIN4)	AT1G26550	0	FKBP-like peptidyl-prolyl cis-trans isomerase family protein	0	49.88	61	6	69	6	15.1	9.35	1299	0	-0.92	1.33	0.41	-0.02	0.28	0.43	-0.62	0.87	0.25	0.0382934	0.0339681	1	1	0.5803	0.938248	0.669637	0.247824	0.990182	0.238458	0.388129	1	1	1	1	1	0.919417	1	1.68097e+07	1.93611e+07	1.88401e+07	1.01018e+07	5.86382e+06	9.9606e+06	6.33153e+06	7.48734e+06
Pavir.2NG328300	K02112 - F-type H+-transporting ATPase subunit beta (ATPF1B, atpD)	ATCG00480	0	ATP synthase subunit beta	0	40.771	10	2	320	2	15	9.69	6558	0	0.17	-0.2	-0.03	-0.14	-0.26	-0.06	0.05	-0.28	-0.23	0.136885	0.516757	0.980236	0.999929	0.0734611	0.996214	1	0.702538	0.714117	0.557537	1	1	1	0.244024	1	1	1	1	7.86492e+08	8.93773e+08	9.21175e+08	1.00165e+09	1.15019e+09	1.00433e+09	1.02774e+09	1.03558e+09
Pavir.2NG335603	K06693 - 26S proteasome non-ATPase regulatory subunit 9 (PSMD9)	AT5G57950	0	26S proteasome regulatory subunit, putative	0	8.228	11	2	13	2	25	5.48	108	0	-1.67	0.06	-1.61	0.39	1.72	0.29	-0.33	0.16	-0.18	1.36291e-05	0.999882	2.62167e-05	0.249393	4.8067e-06	0.656346	0.587671	0.926301	0.99618	0.00107247	1	0.00127109	1	0.000170399	1	1	1	1	3.06199e+06	3.77141e+06	3.60554e+06	1.13691e+06	879308	1.69438e+06	2.53496e+06	3.4644e+06
Pavir.2NG336072	PTHR21015:SF28 - MONOGALACTOSYLDIACYLGLYCEROL SYNTHASE 1, CHLOROPLASTIC	AT4G31780	MGD1,MGDA	monogalactosyl diacylglycerol synthase 1	0	39.679	22	9	75	9	57.6	8.84	1140	0	-0.48	0.09	-0.39	-0.22	-0.37	-0.22	-0.63	0.09	-0.54	0.607065	1	0.683346	0.999535	0.644851	0.949051	0.0942721	0.994553	0.310261	1	1	1	1	1	1	0.404795	1	0.705015	1.06504e+07	1.27575e+07	7.72954e+06	6.94706e+06	9.72338e+06	7.6297e+06	9.98937e+06	9.95154e+06
Pavir.2NG336171	K03134 - transcription initiation factor TFIID subunit 10 (TAF10)	AT4G31720	STG1,TAF10,TAFII15	TBP-associated factor II 15	0	11.993	30	4	14	4	16.5	6.28	109	0	-6.64	0.07	-6.64	0.02	6.64	0.15	0.68	-0.06	0.63	**	0.949145	**	1	**	0.879111	0.0675864	0.999981	0.0878554	**	1	**	1	**	1	0.320176	1	0.271157	608855	579371	642458	N.D	N.D	N.D	405581	649106
Pavir.2NG336600	PF07082 - Protein of unknown function (DUF1350) (DUF1350)	AT3G43540	0	Protein of unknown function (DUF1350)	0	46.854	31	8	83	8	43.1	7.11	1436	0	1.85	-0.99	0.86	0.93	0.03	-0.53	0.95	0.46	1.41	5.61915e-05	0.248261	0.00613546	0.264439	0.918541	0.937999	0.057805	0.948326	0.00700097	0.00294742	1	0.0633787	1	1	1	0.286622	1	0.0378598	2.43984e+06	3.70044e+06	2.13845e+06	8.29331e+06	2.2824e+07	8.77486e+06	5.561e+06	4.84305e+06
Pavir.2NG339000	PTHR10772//PTHR10772:SF11 - 10 KDA HEAT SHOCK PROTEIN // SUBFAMILY NOT NAMED	AT5G20720	ATCPN21,CHCPN10,CPN10,CPN20,CPN21	chaperonin 20	0	162.002	70	14	375	10	25.6	8.24	10628	0	-0.34	-0.13	-0.47	0.22	0.55	0.18	-0.01	-0.1	-0.1	0.613228	0.998934	0.309729	0.95016	0.201458	0.960129	0.999996	0.999393	0.993096	1	1	0.941402	1	0.516599	1	1	1	1	5.21618e+07	5.49982e+07	5.47289e+07	5.74796e+07	2.63661e+07	4.32632e+07	5.53385e+07	5.98719e+07
Pavir.2NG345000	K01366 - cathepsin H (CTSH)	AT5G60360	AALP,ALP,SAG2	aleurain-like protease	0	156.697	39	13	233	6	41.3	8.1	5769	11	-0.06	0.94	0.88	0.44	1.21	-0.48	0.71	1.85	2.56	0.506363	0.001599	0.0758412	0.964379	0.000320967	0.552786	0.101516	9.11105e-06	1.18327e-07	1	0.0457587	0.359274	1	0.00357666	1	0.425992	0.000711869	1.38193e-05	4.43975e+07	7.07343e+07	4.49742e+07	4.32857e+07	2.56523e+07	5.03541e+07	2.12846e+07	2.51034e+07
Pavir.2NG345600	K14004 - protein transport protein SEC13 (SEC13)	AT2G30050	0	transducin family protein / WD-40 repeat family protein	0	15.647	18	4	14	4	40.3	7.18	69	0	-1.24	0.06	-1.18	-0.54	1.46	-0.49	0.77	0.01	0.78	6.29242e-07	0.97938	2.34319e-06	0.00238587	1.96171e-07	0.0292945	0.000459961	0.999929	0.000920947	9.38672e-05	1	0.000230939	0.0621805	1.58971e-05	0.444476	0.0114957	1	0.00753804	2.13893e+06	2.45078e+06	2.15565e+06	953005	915440	884439	2073841	2.41129e+06
Pavir.2NG350800	PTHR18929:SF38 - PROTEIN DISULFIDE-ISOMERASE A6	AT1G04980	ATPDI10,ATPDIL2-2,PDI10,PDIL2-2	PDI-like 2-2	0	36.183	30	6	32	4	47.1	5.71	542	2	-2.57	0.1	-2.47	-1.14	1.63	0.18	0.2	-1.22	-1.02	9.97954e-07	0.823589	8.63669e-06	0.00302999	0.000816694	0.912417	0.987713	0.00464541	0.0237608	0.000138484	1	0.000552381	0.0764888	0.00712345	1	1	0.0599312	0.0979414	1.11919e+06	1.57727e+06	950426	183369	187941	322023	1.04149e+06	1.04204e+06
Pavir.2NG357600	PTHR23024//PTHR23024:SF151 - MEMBER OF 'GDXG' FAMILY OF LIPOLYTIC ENZYMES // SUBFAMILY NOT NAMED	AT1G47480	0	alpha/beta-Hydrolases superfamily protein	0	67.636	18	5	72	4	39.6	6.14	3518	2	1.26	-0.27	0.99	-0.37	-1.38	-0.33	0.26	-0.32	-0.06	6.438e-05	0.371427	0.00415246	0.982238	2.12449e-05	0.838601	0.999997	0.664929	0.795688	0.00320104	1	0.0481942	1	0.000466619	1	1	1	1	6.32548e+06	6.99376e+06	4.88616e+06	1.4718e+07	1.52053e+07	1.51296e+07	9.05883e+06	7.57786e+06
Pavir.2NG361400	PTHR11469:SF9 - GLUCOSE-6-PHOSPHATE ISOMERASE 1, CHLOROPLASTIC	AT4G24620	PGI,PGI1	phosphoglucose isomerase 1	0	63.77	28	12	38	3	68.2	5.63	1108	10	-0.04	-0.68	-0.73	-1.37	-0.1	-0.88	1.23	-1.17	0.06	0.976023	0.743704	0.997193	0.300695	0.961174	0.742048	0.341933	0.302007	1	1	1	1	1	1	1	0.978155	1	1	3.21377e+06	2.57414e+06	3.28704e+06	3.11872e+06	1.44148e+07	1.65964e+06	7.36187e+06	5.15793e+06
Pavir.2NG362000	copper ion binding	AT2G27730	0	copper ion binding	0	80.469	52	5	147	3	12.4	9.41	6688	0	-0.25	0.21	-0.05	0.37	0.71	-0.08	0.08	0.66	0.74	0.189019	0.886685	0.839904	0.90835	0.0142717	0.999984	1	0.153988	0.115233	0.682733	1	1	1	0.0672744	1	1	0.666185	0.337485	2.5269e+07	3.82467e+07	2.76949e+07	2.53281e+07	1.09906e+07	2.32115e+07	2.19659e+07	2.57254e+07
Pavir.2NG362303	K02975 - small subunit ribosomal protein S25e (RP-S25e, RPS25)	AT4G39200	0	Ribosomal protein S25 family protein	0	103.326	53	11	203	6	12	10.59	4984	5	-0.48	-0.07	-0.55	-0.15	0.67	0.18	0.35	-0.41	-0.06	0.0751292	1	0.0712063	0.999994	0.0215064	0.994452	0.979085	0.964054	1	0.382179	1	0.342659	1	0.0926729	1	1	1	1	5.26156e+07	6.71088e+07	4.41813e+07	4.30291e+07	3.09011e+07	3.77575e+07	4.90715e+07	5.80607e+07
Pavir.2NG386703	Pavir.2NG386703`description_N/A	0	0	0	0	6.627	28	3	11	3	18.6	8.59	34	0	-6.64	-1.55	-6.64	2.11	.	-0.33	-6.64	0.88	-6.64	**	0.000396443	**	0.000156169	.	0.36554	**	0.141414	**	**	0.0167907	**	0.00923628	.	1	**	0.630645	**	305496	292067	325401	N.D	N.D	N.D	894955	831670
Pavir.2NG390100	KOG4675 - Uncharacterized conserved protein, contains ENT domain	AT5G13020	0	Emsy N Terminus (ENT)/ plant Tudor-like domains-containing protein	0	25.391	26	6	31	3	43.5	5.9	375	3	-0.42	0.74	0.32	-0.58	0.47	-0.16	0.63	0.32	0.95	0.0184912	0.00174343	0.915446	0.07457	0.0234436	0.759057	0.0930694	0.0443812	0.000120033	0.151122	0.0481565	1	0.715733	0.0987595	1	0.402985	0.277009	0.00169292	4.44787e+06	4.09815e+06	4.55927e+06	3.31732e+06	2.43625e+06	3.3659e+06	2.83456e+06	2.66117e+06
Pavir.2NG400700	PTHR31388//PTHR31388:SF2 - FAMILY NOT NAMED // PEROXIDASE 17	AT2G22420	0	Peroxidase superfamily protein	0	174.03	56	16	273	3	37.7	5.9	9812	0	0.09	1.04	1.13	-0.42	0.44	-1.67	0.96	2.29	3.24	0.753293	0.0860263	0.00414758	0.910605	0.601548	1.21954e-05	0.00494258	6.80986e-07	2.71509e-09	1	0.714412	0.0481942	1	1	0.00135369	0.056093	0.000125725	1.29102e-06	1.51808e+06	2.25896e+06	2.56428e+06	2.13233e+06	2.40151e+06	3.59289e+06	1.77653e+06	1.0271e+06
Pavir.2NG406100	PTHR12396 - METHYL-CPG BINDING PROTEIN, MBD	AT5G35330	ATMBD2,MBD02,MBD2	methyl-CPG-binding domain protein 02	0	29.442	36	6	21	3	34.7	5.68	437	3	-0.39	0.22	-0.17	-0.14	0.76	-1.47	0.51	1.55	2.06	0.13335	0.773686	0.856588	0.90332	0.0039946	2.37219e-05	0.0962704	1.4721e-05	1.67099e-07	0.547625	1	1	1	0.0245591	0.00197485	0.410054	0.0010049	1.5238e-05	2.35063e+06	2.57901e+06	2.32798e+06	2.15073e+06	1.20579e+06	1.79607e+06	1.81162e+06	2.02161e+06
Pavir.2NG410700	K02912 - large subunit ribosomal protein L32e (RP-L32e, RPL32)	AT4G18100	0	Ribosomal protein L32e	0	46.627	40	6	96	1	15.8	10.49	1456	5	0.24	-0.4	-0.16	-0.22	-0.19	-0.21	0.27	-0.42	-0.15	0.712362	0.623298	1	0.935794	0.768748	0.999774	0.904466	0.256695	0.898975	1	1	1	1	1	1	1	0.934849	1	1.34156e+07	1.27324e+07	1.12467e+07	1.49926e+07	2.91717e+07	1.06842e+07	1.67923e+07	2.04304e+07
Pavir.2NG416600	PTHR11695//PTHR11695:SF573 - ALCOHOL DEHYDROGENASE RELATED // SUBFAMILY NOT NAMED	AT4G13010	0	Oxidoreductase, zinc-binding dehydrogenase family protein	0	61.413	38	7	165	4	27.1	6.93	4258	0	-0.92	0.93	0.01	0.08	0.5	0.86	-0.5	0.14	-0.35	0.232163	0.526385	0.998249	1	0.86445	0.892729	0.851509	0.986774	0.999216	0.776524	1	1	1	1	1	1	1	1	8.74913e+06	1.03851e+07	9.556e+06	9.13674e+06	3.07575e+06	5.05132e+06	9.10352e+06	4.75458e+06
Pavir.2NG418800	5.1.3.1 - Ribulose-phosphate 3-epimerase / Xylulose phosphate 3-epimerase	AT3G01850	0	Aldolase-type TIM barrel family protein	0	19.089	22	3	17	1	24.2	5.41	343	0	-0.29	-0.86	-1.14	1.25	2.47	-0.57	0.94	0.96	1.9	0.871086	0.94137	0.276885	0.143284	9.46315e-05	0.717482	0.235717	0.0563637	0.00041012	1	1	0.878653	1	0.00147091	1	0.768171	0.327819	0.00416819	211255	224807	499464	307302	184163	177143	289786	414946
Pavir.2NG418900	K02732 - 20S proteasome subunit beta 6 (PSMB1)	AT3G60820	PBF1	N-terminal nucleophile aminohydrolases (Ntn hydrolases) superfamily protein	0	79.994	63	10	135	3	24.3	7.3	5079	0	-0.13	0.32	0.19	-6.64	0.57	-0.69	6.64	-6.64	1.45	0.978891	0.992419	0.999999	**	0.0681255	0.0530095	**	**	0.000231322	1	1	1	**	0.229821	0.668094	**	**	0.0027016	1.08314e+06	908531	1.18969e+06	991950	714541	1.15233e+06	825402	868462
Pavir.2NG432800	K02736 - 20S proteasome subunit beta 7 (PSMB4)	AT1G56450	PBG1	20S proteasome beta subunit G1	0	75.213	67	11	114	1	28.7	7.59	2297	11	-0.03	-0.43	-0.47	-0.85	0.18	-0.7	1	-0.58	0.41	0.99553	0.59648	0.935553	0.614867	0.998618	0.609435	0.0945766	0.601913	0.897561	1	1	1	1	1	1	0.405635	1	1	1.07973e+07	1.14031e+07	6.28835e+06	1.05567e+07	1.6223e+07	7.09675e+06	1.77986e+07	1.45962e+07
Pavir.2NG445300	PTHR23322//PTHR23322:SF3 - FAS-ASSOCIATED PROTEIN // PROTEIN SAY1	AT4G11740	SAY1	Ubiquitin-like superfamily protein	0	68.398	22	6	85	6	63.7	4.64	3692	0	0.09	-0.71	-0.63	1.03	0.86	0.15	-0.09	0.16	0.08	0.99444	0.221468	0.0624641	0.0194517	0.00564336	0.92887	1	1	1	1	1	0.314518	0.288151	0.032092	1	1	1	1	2.54104e+06	2.86504e+06	2.75216e+06	2.92417e+06	1.30275e+06	3.60383e+06	3.72111e+06	4.51673e+06
Pavir.2NG447500	AT2G21385	AT2G21385	0	0	0	7.797	10	3	10	3	36.6	7.81	25	0	0.19	-0.99	-0.8	0.01	-0.14	-0.03	0.04	-0.95	-0.91	0.992904	0.0791549	0.282691	0.999999	0.962901	1	1	0.0735851	0.0641274	1	0.681962	0.887951	1	1	1	1	0.399665	0.211649	1.61815e+06	1.40339e+06	1.76698e+06	1.84794e+06	2.04185e+06	1.62029e+06	3.21869e+06	3.30834e+06
Pavir.2NG449000	PTHR10992:SF754 - DNA PHOTOLYASE	AT4G25290	0	DNA photolyases;DNA photolyases	0	39.443	18	8	10	5	78.6	7.5	271	2	-6.64	6.64	.	-6.64	.	.	.	.	.	**	**	.	**	.	.	.	.	.	**	**	.	**	.	.	.	.	.	38068	78421.1	49836.7	N.D	N.D	N.D	N.D	N.D
Pavir.2NG450900	PTHR21139//PTHR21139:SF7 - TRIOSEPHOSPHATE ISOMERASE // TRIOSEPHOSPHATE ISOMERASE, CHLOROPLASTIC	AT2G21170	PDTPI,TIM	triosephosphate isomerase	0	334.117	63	31	746	13	40.7	8.94	20135	23	-0.4	-0.09	-0.49	-0.43	0.04	0.02	0.08	-0.55	-0.47	0.197493	0.948412	0.0274105	0.690361	1	0.998261	0.979893	0.407727	0.0966939	0.699788	1	0.181263	1	1	1	1	1	0.293581	1.00278e+09	9.63865e+08	8.40216e+08	8.3803e+08	6.05395e+08	7.32328e+08	1.09728e+09	1.02886e+09
Pavir.2NG451300	K13119 - protein FAM50 (FAM50, XAP5)	AT2G21150	XCT	XAP5 family protein	0	37.829	41	8	36	8	39.2	6.65	481	0	-1.01	0.16	-0.85	0.06	0.8	-0.33	-0.27	0.55	0.28	0.000810651	0.974968	0.0050565	0.999978	0.00506481	0.92429	0.9975	0.611429	0.924542	0.0175259	1	0.0557311	1	0.0294089	1	1	1	1	5.37087e+06	7.35419e+06	5.75393e+06	3.2021e+06	1.18734e+06	2.85184e+06	5.366e+06	5.14758e+06
Pavir.2NG452300	PTHR11240//PTHR11240:SF24 - RIBONUCLEASE T2 // SUBFAMILY NOT NAMED	AT1G14220	0	Ribonuclease T2 family protein	0	289.077	56	19	658	14	28.2	7.77	18574	6	-0.3	-0.23	-0.52	0.54	0.66	0.39	-0.17	-0.07	-0.24	0.974834	0.995581	0.710652	0.44002	0.438458	0.520407	0.975237	0.998912	0.789505	1	1	1	1	0.893122	1	1	1	1	1.79381e+08	2.23483e+08	2.4549e+08	1.81859e+08	1.85322e+08	1.80585e+08	2.61306e+08	1.61456e+08
Pavir.2NG452303	PTHR11240//PTHR11240:SF23 - RIBONUCLEASE T2 // SUBFAMILY NOT NAMED	AT1G14220	0	Ribonuclease T2 family protein	0	79.973	40	11	208	7	27.4	7.74	3933	0	-0.82	-0.77	-1.59	1.62	1.98	1.56	-0.46	-0.71	-1.17	0.136289	0.345234	0.00168918	0.0101224	0.00423896	0.010454	0.279037	0.35318	0.00413023	0.556332	1	0.0244708	0.187641	0.0256197	0.208651	0.852538	1	0.0249727	6.86284e+06	1.34977e+07	7.49832e+06	5.94858e+06	3.61464e+06	4.25478e+06	1.18595e+07	1.28215e+07
Pavir.2NG452500	K02731 - 20S proteasome subunit alpha 4 (PSMA7)	AT5G66140	PAD2	proteasome alpha subunit D2	0	129.269	54	12	260	2	27.2	7.93	8472	11	-0.64	0.34	-0.29	-0.18	0.72	0.12	0.26	0.04	0.31	0.000919646	0.161229	0.18291	0.799061	0.000141038	0.980308	0.255143	0.999888	0.133866	0.0186018	1	0.670522	1	0.00194312	1	0.804958	1	0.378246	7.49073e+07	7.69244e+07	6.98154e+07	4.81923e+07	3.74818e+07	6.08514e+07	5.66924e+07	6.22283e+07
Pavir.2NG453400	4.2.3.4 - 3-dehydroquinate synthase / Dehydroquinate synthase	AT5G66120	0	3-dehydroquinate synthase, putative	0	93.924	32	14	141	1	47.1	7.11	3574	0	-6.64	0.04	-6.64	-0.13	6.64	0.08	0.8	-0.17	0.63	**	0.999994	**	0.999656	**	0.958419	0.0327712	0.992881	0.0173187	**	1	**	1	**	1	0.200521	1	0.0769629	739127	633271	555911	N.D	N.D	N.D	820273	531011
Pavir.2NG453906	PTHR20863//PTHR20863:SF35 - ACYL CARRIER PROTEIN/ZINC FINGER PROTEIN 593-RELATED // SUBFAMILY NOT NAMED	AT1G54630	ACP3	acyl carrier protein 3	0	15.233	20	2	20	1	13.8	4.7	658	0	0.13	-0.07	0.06	-0.03	-0.44	0.07	-0.28	-0.18	-0.45	0.989077	0.999102	0.999991	0.999976	0.363942	0.999874	0.648477	0.997695	0.303729	1	1	1	1	0.784852	1	1	1	0.694343	1.15613e+07	1.01087e+07	1.15686e+07	1.26106e+07	1.61329e+07	9.00125e+06	10803425	1.26278e+07
Pavir.2NG455100	AT5G66090	AT5G66090	0	0	0	102.436	67	7	161	2	20.9	6.29	3686	8	0.08	0.16	0.24	0.59	0.23	0.03	-0.29	0.72	0.44	0.999318	0.997038	1	0.134155	0.469322	0.999037	0.859829	0.111221	0.712059	1	1	1	1	0.932491	1	1	0.531908	1	1.74512e+07	1.80982e+07	1.86774e+07	1.90772e+07	1.09757e+07	2.28191e+07	1.93724e+07	1.44016e+07
Pavir.2NG455500	PTHR13683//PTHR13683:SF232 - ASPARTYL PROTEASES // ASPARTYL PROTEASE FAMILY PROTEIN	AT4G35880	0	Eukaryotic aspartyl protease family protein	0	11.369	7	2	10	1	54.6	5.87	114	1	-6.64	6.64	.	-0.39	6.64	6.64	-0.17	1.12	0.96	**	**	.	0.381047	**	**	0.999979	0.0187377	0.0246917	**	**	.	1	**	**	1	0.152848	0.10109	966696	1.06122e+06	1.22086e+06	N.D	N.D	N.D	N.D	N.D
Pavir.2NG455700	PF13462 - Thioredoxin (Thioredoxin_4)	AT1G20225	0	Thioredoxin superfamily protein	0	26.769	16	3	28	2	33.3	8.95	581	0	0.58	6.64	6.64	-2.64	0.84	.	4.06	6.64	6.64	0.987351	**	**	0.0075624	0.970305	.	0.00160783	**	**	1	**	**	0.151005	1	.	0.0258803	**	**	527271	1.12552e+06	544990	800179	890655	812663	N.D	N.D
Pavir.2NG457900	PTHR12510//PTHR12510:SF5 - TROPONIN C-AKIN-1 PROTEIN // SUBFAMILY NOT NAMED	AT3G02910	0	AIG2-like (avirulence induced gene) family protein	0	40.275	36	4	64	1	18	5.45	2235	3	-0.22	0.27	0.06	0.26	0.22	0.02	-0.26	0.51	0.25	0.627638	0.99923	0.897699	0.999994	0.70524	1	0.999901	0.993654	0.999944	1	1	1	1	1	1	1	1	1	6.21799e+06	8.50146e+06	8.00685e+06	7.05912e+06	2.52258e+06	6.87828e+06	6.61902e+06	6.48064e+06
Pavir.2NG474700	PTHR33222//PTHR33222:SF9 - FAMILY NOT NAMED // PROTEIN CURVATURE THYLAKOID 1B, CHLOROPLASTIC	AT2G46820	PSAP,PSI-P,PTAC8,TMP14	photosystem I P subunit	0	20.492	30	3	39	1	15.3	8.81	747	2	-0.17	-0.02	-0.19	0.13	0.11	-0.29	-0.19	0.4	0.22	0.824199	1	0.816779	0.998239	0.999932	0.683606	0.697262	0.350781	0.998086	1	1	1	1	1	1	1	1	1	2.34116e+07	1.8046e+07	1.66126e+07	1.72844e+07	1.51658e+07	1.60085e+07	2.35303e+07	1.64435e+07
Pavir.2NG474800	2.4.1.255 - Protein O-GlcNAc transferase / OGTase	AT1G22700	0	Tetratricopeptide repeat (TPR)-like superfamily protein	0	48.691	25	6	37	1	35.9	9.35	799	0	6.64	-6.64	-0.14	.	-6.64	-6.64	.	.	.	**	**	0.796541	.	**	**	.	.	.	**	**	1	.	**	**	.	.	.	N.D	N.D	N.D	281871	3.43079e+06	446428	979348	459754
Pavir.2NG476100	PF08879//PF08880 - WRC (WRC) // QLQ (QLQ)	AT4G37740	AtGRF2,GRF2	growth-regulating factor 2	0	54.756	41	5	86	1	27.1	5.41	2891	0	2.97	-3.38	-0.41	3.79	0.53	-0.5	-0.29	0.9	0.61	4.82222e-08	4.83869e-09	0.479244	1.92165e-09	0.297036	0.667503	0.999278	0.2168	0.456477	1.6926e-05	7.68506e-06	1	1.08486e-06	0.673637	1	1	0.844414	0.919445	1.39594e+06	1.70325e+06	1.63171e+06	1.28228e+07	9.00101e+06	1.53156e+07	1.63016e+07	1.81546e+07
Pavir.2NG476200	PF09360 - Iron-binding zinc finger CDGSH type (zf-CDGSH)	AT5G51720	0	2 iron, 2 sulfur cluster binding	0	64.998	65	6	152	6	10.9	9.82	2282	0	-0.45	-0.14	-0.59	-0.09	0.27	-0.32	-0.09	0.09	0	0.4588	0.99372	0.152513	0.999645	0.63449	0.917421	0.992262	0.977407	1	1	1	0.593085	1	1	1	1	1	1	2.88181e+07	3.96698e+07	4.81788e+07	2.89676e+07	1.64113e+07	3.88538e+07	5.15889e+07	3.61836e+07
Pavir.2NG476900	PF04755 - PAP_fibrillin (PAP_fibrillin)	AT1G51110	0	Plastid-lipid associated protein PAP / fibrillin family protein	0	22.922	15	6	27	6	43.6	8.92	209	0	-0.04	-0.03	-0.06	-0.61	-0.41	-0.9	0.17	0.26	0.43	0.95491	0.990582	0.999993	0.720795	0.624075	0.163089	0.98158	0.999947	0.901571	1	1	1	1	1	1	1	1	1	2.50278e+06	2.28866e+06	1.29318e+06	2.23056e+06	4.17953e+06	1.63571e+06	3.34171e+06	2.33052e+06
Pavir.2NG478400	transferases, transferring glycosyl groups	AT4G14100	0	transferases, transferring glycosyl groups	0	24.087	15	3	100	2	29.5	5.22	2612	1	0.7	0.34	1.04	0.47	0.08	-0.35	0.32	1.15	1.47	0.998882	0.365227	0.153724	0.859518	0.566427	0.908607	0.946678	0.00327333	0.000403824	1	1	0.595484	1	1	1	1	0.0469636	0.00412309	1.20496e+07	1.97213e+07	1.25063e+07	2.08893e+07	9.34939e+06	2.03537e+07	1.02801e+07	9.11104e+06
Pavir.2NG489500	PTHR23426//PTHR23426:SF27 - FERREDOXIN/ADRENODOXIN // SUBFAMILY NOT NAMED	AT3G16250	NDF4	NDH-dependent cyclic electron flow 1	0	226.008	69	10	445	4	20.7	8.18	14688	0	0.41	-0.23	0.18	0.7	0.03	0.03	-0.26	0.44	0.18	0.99913	0.894925	0.994424	0.599705	0.986144	0.999999	0.999751	0.999931	1	1	1	1	1	1	1	1	1	1	5.26408e+07	2.27997e+07	6.92612e+07	7.74555e+07	2.44376e+07	6.99367e+07	5.75737e+07	6.16174e+07
Pavir.2NG490400	PTHR23111 - ZINC FINGER PROTEIN	AT1G67325	0	Ran BP2/NZF zinc finger-like superfamily protein	0	24.395	23	4	22	2	33	9.7	606	1	-0.41	1.22	0.81	0.48	0.69	0.93	-0.2	0.77	0.57	0.645747	0.315631	0.998322	0.715874	0.0811625	0.9239	0.999998	0.153362	0.220383	1	1	1	1	0.263949	1	1	0.664364	0.54824	1.37205e+06	1.58767e+06	1.53825e+06	1.15572e+06	547057	1.44032e+06	606083	658163
Pavir.2NG490600	K12180 - COP9 signalosome complex subunit 7 (COPS7, CSN7)	AT1G02090	ATCSN7,COP15,CSN7,FUS5	Proteasome component (PCI) domain protein	0	15.793	25	5	12	5	29.4	5.33	112	0	-6.64	0.37	-6.64	-0.77	6.64	-0.82	0.78	0.42	1.21	**	0.251639	**	0.0339072	**	0.232155	0.112845	0.855086	0.0168105	**	1	**	0.440046	**	1	0.463516	1	0.0751562	2.15122e+06	3.37157e+06	2.02263e+06	N.D	N.D	N.D	1.78985e+06	1.66645e+06
Pavir.2NG490900	K02957 - small subunit ribosomal protein S15Ae (RP-S15Ae, RPS15A)	AT1G07770	RPS15A	ribosomal protein S15A	0	40.046	40	6	66	6	14.8	9.94	915	0	0.56	-0.36	0.2	0.4	0.27	0.06	0.43	-0.01	0.41	0.591137	1	0.63246	0.999999	0.998855	0.999962	0.949998	0.999999	0.983078	1	1	1	1	1	1	1	1	1	5.69229e+06	1.00191e+07	5.17001e+06	8.40117e+06	3.77135e+07	5.57335e+06	7349121	7.29868e+06
Pavir.2NG491003	PTHR11349//PTHR11349:SF66 - NUCLEOSIDE DIPHOSPHATE KINASE // SUBFAMILY NOT NAMED	AT4G09320	NDPK1	Nucleoside diphosphate kinase family protein	0	188.046	88	16	496	8	16.8	7.5	8621	12	-0.23	0.16	-0.07	-0.01	0.33	0.17	0.1	-0.02	0.09	0.317239	0.994443	0.722938	1	0.184103	0.990224	0.999998	1	0.999989	0.941453	1	1	1	0.48629	1	1	1	1	2.37205e+08	2.5592e+08	2.66449e+08	2.17975e+08	1.06345e+08	2.47535e+08	2.28315e+08	2.01789e+08
Pavir.2NG491306	PTHR23180//PTHR23180:SF290 - CENTAURIN/ARF // C2 DOMAIN-CONTAINING PROTEIN-RELATED	AT1G23140	0	Calcium-dependent lipid-binding (CaLB domain) family protein	0	141.386	64	14	232	14	18.9	7.14	5302	0	-0.43	0.14	-0.3	0.6	1.03	0.27	0	0.46	0.46	0.0145035	0.592348	0.376406	0.535452	0.000171153	0.812731	0.999912	0.326358	0.181474	0.129168	1	1	1	0.00223125	1	1	1	0.477121	5.60482e+07	9.91407e+07	6.21421e+07	4.5989e+07	3.03636e+07	4.9207e+07	5.65531e+07	4.99625e+07
Pavir.2NG492600	K09645//K16298 - vitellogenic carboxypeptidase-like protein [EC:3.4.16.-] (CPVL) // serine carboxypeptidase-like clade IV [EC:3.4.16.-] (SCPL-IV)	AT3G10410	CPY,SCPL49	SERINE CARBOXYPEPTIDASE-LIKE 49	0	46.795	19	7	42	7	56.7	6.21	1003	0	0.4	0.18	0.57	0.21	0.49	-6.64	0.67	6.64	6.64	0.926742	0.870259	0.306955	0.897142	0.0398855	**	0.0469314	**	**	1	1	0.935807	1	0.14962	**	0.251807	**	**	1.22448e+06	1.64684e+06	1.39185e+06	1.25152e+06	1.98185e+06	1.8316e+06	1.454e+06	901501
Pavir.2NG492700	K12193 - charged multivesicular body protein 3 (VPS24, CHMP3)	AT5G22950	VPS24.1	SNF7 family protein	0	27.293	23	4	60	1	25.9	5.39	2117	0	-6.64	0.17	-6.64	0.11	6.64	0.46	1.96	-0.19	1.77	**	0.98796	**	0.979303	**	0.615486	0.00788285	0.999637	0.0128241	**	1	**	1	**	1	0.0759031	1	0.0604603	1.67444e+06	1.77869e+06	1.49183e+06	N.D	N.D	N.D	1.17791e+06	1.49266e+06
Pavir.2NG496100	KOG1011//KOG1030//KOG1328 - Neurotransmitter release regulator, UNC-13 // Predicted Ca2+-dependent phospholipid-binding protein // Synaptic vesicle protein BAIAP3, involved in vesicle priming/regulation	AT4G11610	0	C2 calcium/lipid-binding plant phosphoribosyltransferase family protein	0	9.058	6	3	6	1	108.2	8.76	77	2	0.22	-0.34	-0.12	0.16	-0.14	-0.45	-0.07	0.28	0.2	0.242981	0.915336	0.872892	0.994322	0.4269	0.954986	0.999965	0.998598	0.999995	0.799266	1	1	1	0.875759	1	1	1	1	1.27718e+06	1.18811e+06	987455	1.38552e+06	5.86077e+06	1.35084e+06	1.45169e+06	1.50134e+06
Pavir.2NG497100	3.5.1.6 - Beta-ureidopropionase	AT5G64370	BETA-UP,PYD3	beta-ureidopropionase	0	31.321	27	5	36	2	45.6	6.15	973	0	.	-6.64	-6.64	.	6.64	-6.64	6.64	.	6.64	.	**	**	.	**	**	**	.	**	.	**	**	.	**	**	**	.	**	N.D	N.D	N.D	N.D	N.D	N.D	395786	451934
Pavir.2NG499600	PTHR23406//PTHR23406:SF2//PTHR23406:SF32 - MALIC ENZYME-RELATED // NAD-DEPENDENT MALIC ENZYME 1, MITOCHONDRIAL // NAD-DEPENDENT MALIC ENZYME 2, MITOCHONDRIAL	AT2G13560	NAD-ME1	NAD-dependent malic enzyme 1	0	126.346	50	22	210	22	69.3	6.44	4506	0	-0.12	-0.3	-0.42	-0.43	0.03	-0.74	0.34	0.01	0.35	0.994962	0.757493	0.986319	0.614693	0.988932	0.133267	0.675586	0.999607	0.907717	1	1	1	1	1	1	1	1	1	4.2623e+07	4.01984e+07	2.99676e+07	3.70725e+07	6.37526e+07	3.01915e+07	5.46504e+07	4.94494e+07
Pavir.2NG500000	K02134 - F-type H+-transporting ATPase subunit delta (ATPeF1D, ATP5D, ATP16)	AT5G47030	0	ATPase, F1 complex, delta/epsilon subunit	0	17.495	32	4	18	1	21.2	6.39	110	0	-6.64	0.61	-6.64	-0.09	6.64	0.29	0.05	0.23	0.28	**	0.789199	**	0.999994	**	0.971433	0.999701	0.9998	0.988787	**	1	**	1	**	1	1	1	1	462535	1.84388e+06	883836	N.D	N.D	N.D	743617	578821
Pavir.2NG502800	PTHR11926//PTHR11926:SF274 - GLUCOSYL/GLUCURONOSYL TRANSFERASES // SUBFAMILY NOT NAMED	AT3G16520	UGT88A1	UDP-glucosyl transferase 88A1	0	23.333	16	5	7	5	51.6	6.54	154	0	6.64	-6.64	0.99	6.64	-6.64	-0.18	-6.64	0.84	-6.64	**	**	0.610266	**	**	0.999961	**	0.955316	**	**	**	1	**	**	1	**	1	**	N.D	N.D	N.D	438120	4.77472e+06	166257	457800	220481
Pavir.2NG504700	PTHR13832:SF333 - PROTEIN PHOSPHATASE 2C 39-RELATED	AT3G15260	0	Protein phosphatase 2C family protein	0	110.24	52	14	185	3	31.8	6.47	4158	12	-0.26	0.21	-0.05	-0.11	0.52	-0.26	0.37	0.35	0.72	0.997051	0.999934	0.962902	1	0.955264	0.991274	0.664916	0.936245	0.141299	1	1	1	1	1	1	1	1	0.394558	3.31094e+07	3.21838e+07	2.14432e+07	2.68383e+07	5.36983e+07	2.21287e+07	2.938e+07	2.78703e+07
Pavir.2NG505800	PTHR33405//PTHR33405:SF6 - FAMILY NOT NAMED // PROTEIN FLX-LIKE 1	AT3G14750	0	0	0	31.31	21	4	35	4	39.3	7.12	1152	0	-0.09	-0.06	-0.15	0.27	0.71	-0.18	0.34	0.39	0.73	0.995268	0.999881	0.94423	0.907669	0.0127639	0.353401	0.389663	0.0916146	0.00130027	1	1	1	1	0.0616862	1	1	0.460916	0.00990379	4.57498e+06	5.11199e+06	4.22334e+06	4.74256e+06	3.70349e+06	4.28938e+06	4.63619e+06	5.20194e+06
Pavir.2NG510900	K02115 - F-type H+-transporting ATPase subunit gamma (ATPF1G, atpG)	AT4G04640	ATPC1	ATPase, F1 complex, gamma subunit protein	0	660.765	85	42	1575	7	40	7.96	54920	68	-0.05	-0.2	-0.25	-0.58	-0.33	-0.51	0.2	-0.27	-0.07	0.998647	0.735922	0.962013	0.170204	0.172904	0.175746	0.998501	0.725067	0.960104	1	1	1	1	0.464191	1	1	1	1	1.40986e+09	1.48143e+09	1.11177e+09	1.36293e+09	1.81634e+09	1.13838e+09	1.81535e+09	1.62276e+09
Pavir.2NG514200	KOG0148 - Apoptosis-promoting RNA-binding protein TIA-1/TIAR (RRM superfamily)	AT1G11650	ATRBP45B,RBP45B	RNA-binding (RRM/RBD/RNP motifs) family protein	0	13.689	9	4	30	2	53.5	5.4	297	2	-0.27	0.37	0.09	-0.55	0.87	0.17	1.15	-0.35	0.8	0.651296	0.598151	1	0.487989	0.0136311	0.983182	0.00793315	0.953327	0.0624699	1	1	1	1	0.0646067	1	0.0760813	1	0.207309	2.77039e+06	3.2302e+06	3.59112e+06	2.0182e+06	2.67485e+06	2.93916e+06	2.50781e+06	2.27173e+06
Pavir.2NG514800	PTHR24151//PTHR24151:SF1 - FAMILY NOT NAMED // ANKYRIN REPEAT DOMAIN-CONTAINING PROTEIN 50	AT1G50900	0	Ankyrin repeat family protein	0	24.563	25	4	38	4	19.7	5.73	782	0	-0.86	-0.54	-1.4	0.11	0.72	0.27	-0.25	-0.7	-0.95	0.106565	0.908202	0.0102663	0.999997	0.794779	0.998802	0.880827	0.488545	0.061333	0.472065	1	0.0901269	1	1	1	1	1	0.203943	1.96433e+06	3.65853e+06	2.19615e+06	2.05679e+06	958478	1.20988e+06	3.18741e+06	3.9509e+06
Pavir.2NG519400	K03113 - translation initiation factor 1 (EIF1, SUI1)	AT4G27130	0	Translation initiation factor SUI1 family protein	0	42.502	51	7	48	2	12.7	8.79	1593	0	-0.02	-0.77	-0.78	0.34	0.75	0.78	0.4	-1.21	-0.81	0.888837	0.11504	0.0139738	0.682033	0.048654	0.377496	0.993967	0.0445012	0.134758	1	0.837168	0.11142	1	0.177354	1	1	0.277224	0.379797	1.15762e+06	1.58267e+06	1.41726e+06	1.58949e+06	519055	1.40185e+06	2.40942e+06	3.38872e+06
Pavir.2NG520000	PTHR31756:SF3 - PYRUVATE, PHOSPHATE DIKINASE REGULATORY PROTEIN 1, CHLOROPLASTIC-RELATED	AT4G21210	ATRP1,RP1	PPDK regulatory protein	0	178.012	71	21	280	11	46.7	8.63	5581	0	-0.34	0.17	-0.17	-0.69	-0.97	0.16	-0.62	-0.68	-1.29	0.392469	0.999107	0.705199	0.0819346	0.000498728	0.982567	0.00320474	0.0431145	6.33368e-06	1	1	1	0.751022	0.00482183	1	0.0423026	0.272512	0.000231667	3.97547e+07	3.13221e+07	3.93937e+07	3.10824e+07	2.35255e+07	3.4134e+07	3.05032e+07	3.89663e+07
Pavir.2NG522900	3.2.1.39 - Glucan endo-1,3-beta-D-glucosidase / Laminarinase	AT5G55180	0	O-Glycosyl hydrolases family 17 protein	0	12.493	10	3	7	3	61	6.42	210	0	.	.	.	6.64	.	.	-6.64	6.64	.	.	.	.	**	.	.	**	**	.	.	.	.	**	.	.	**	**	.	N.D	N.D	N.D	N.D	N.D	N.D	N.D	N.D
Pavir.2NG523092	PTHR10681//PTHR10681:SF91 - THIOREDOXIN PEROXIDASE // SUBFAMILY NOT NAMED	AT1G21350	0	Thioredoxin superfamily protein	0	71.945	45	10	111	2	28	9.45	1519	11	-0.48	0.41	-0.07	-0.19	-0.13	0.03	-0.42	0.2	-0.23	0.147548	0.563118	0.975756	0.956428	0.982227	0.994918	0.981488	1	0.992297	0.584608	1	1	1	1	1	1	1	1	1.84465e+07	1.74632e+07	1.51781e+07	1.25073e+07	4.93114e+06	1.3838e+07	8.76832e+06	1.31152e+07
Pavir.2NG523800	PTHR33399:SF3 - OXYGEN-EVOLVING ENHANCER PROTEIN 3-1, CHLOROPLASTIC-RELATED	AT4G21280	PSBQ,PSBQ-1,PSBQA	photosystem II subunit QA	0	613.465	67	33	2923	10	23	9.77	67551	0	0.03	0.12	0.15	0.28	-0.11	0.01	-0.35	0.39	0.04	0.950119	1	0.976072	0.822554	0.998551	1	0.540781	0.707356	0.999989	1	1	1	1	1	1	1	1	1	1.22083e+09	1.42043e+09	1.52024e+09	1.453e+09	6.62387e+08	1.58244e+09	1.45956e+09	1.30678e+09
Pavir.2NG524000	K11251 - histone H2A (H2A)	AT4G27230	HTA2	histone H2A 2	0	103.075	66	10	284	5	13.9	10.23	2174	4	0.1	0.21	0.32	-0.15	0.49	-0.28	0.74	0.35	1.09	0.99954	0.980957	0.999852	0.994071	0.248799	0.901335	0.167527	0.833332	0.0119407	1	1	1	1	0.594081	1	0.609011	1	0.0573517	1.22781e+08	1.01879e+08	1.36822e+08	1.45776e+08	7.02395e+07	1.31988e+08	9.34888e+07	1.11789e+08
Pavir.2NG525509	K01823 - isopentenyl-diphosphate delta-isomerase (idi, IDI)	AT3G02780	IDI2,IPIAT1,IPP2	isopentenyl pyrophosphate:dimethylallyl pyrophosphate isomerase 2	0	169.69	86	21	286	2	27.2	5.02	7406	0	0.12	-1.24	-1.12	1.02	0.64	0.36	-0.27	-0.57	-0.84	0.998938	0.0019101	0.00565822	0.0599282	0.398067	0.999621	0.99837	0.36738	0.146052	1	0.0503521	0.0606368	0.624697	0.838714	1	1	1	0.404936	1.08972e+06	1.08609e+06	1.37477e+06	1.18193e+06	1.11901e+06	1.62833e+06	2.56449e+06	3.24809e+06
Pavir.2NG529000	K03260 - translation initiation factor 4G (EIF4G)	AT3G60240	CUM2,EIF4G	eukaryotic translation initiation factor 4G	0	13.784	3	3	12	2	193.8	7.3	205	1	-1.98	0.93	-1.06	-6.64	1.6	-0.3	6.64	-6.64	0.85	0.00995267	0.156422	0.424027	**	0.0737645	0.998648	**	**	0.5796	0.0967224	1	1	**	0.24453	1	**	**	1	533623	842662	382716	135026	296543	130730	212063	374072
Pavir.2NG531500	K08915 - light-harvesting complex II chlorophyll a/b binding protein 4 (LHCB4)	AT3G08940	LHCB4.2	light harvesting complex photosystem II	0	104.859	41	11	192	10	31.2	5.5	5166	1	0.46	0.05	0.51	-0.62	-0.71	-0.75	0.37	0.18	0.55	0.533021	0.999999	0.640652	0.962996	0.3812	0.938378	0.993517	1	0.99645	1	1	1	1	0.813846	1	1	1	1	5.91463e+07	5.0693e+07	3.65308e+07	6.97979e+07	5.38481e+08	3.6963e+07	7.6562e+07	4.90402e+07
Pavir.2NG531600	PTHR34793:SF1 - PROTEIN THYLAKOID FORMATION 1, CHLOROPLASTIC	AT2G20890	PSB29,THF1	photosystem II reaction center PSB29 protein	0	221.451	52	17	438	9	32.1	8.79	10655	0	0.06	-0.15	-0.08	-0.03	0.39	0.08	0.48	-0.26	0.22	0.742971	0.999924	0.523751	0.973512	0.00968893	0.999981	0.0333272	0.719023	0.492473	1	1	1	1	0.0495648	1	0.202646	1	0.966442	6.65462e+07	9.22099e+07	6.34894e+07	6.95307e+07	5.08434e+07	7.06738e+07	7.36784e+07	8.04014e+07
Pavir.2NG535700	PTHR11071//PTHR11071:SF174 - PEPTIDYL-PROLYL CIS-TRANS ISOMERASE // PEPTIDYL-PROLYL CIS-TRANS ISOMERASE CYP37, CHLOROPLASTIC	AT3G15520	0	Cyclophilin-like peptidyl-prolyl cis-trans isomerase family protein	0	205.019	43	19	437	9	50.5	5.97	14918	13	-0.2	0.4	0.2	-0.27	0.01	0.03	0.08	0.1	0.18	0.650722	0.859486	0.99989	0.999123	0.965893	1	0.999999	0.986127	0.997327	1	1	1	1	1	1	1	1	1	1.59424e+08	1.32786e+08	1.60727e+08	1.39075e+08	7.45124e+07	1.54141e+08	1.20664e+08	1.13504e+08
Pavir.2NG537500	K02836 - peptide chain release factor 2 (prfB)	AT5G36170	ATPRFB,HCF109	high chlorophyll fluorescent 109	0	44.023	22	8	63	8	49.7	5.94	893	0	-0.77	-0.36	-1.13	-0.27	0.55	-0.47	0.05	-0.17	-0.12	0.179581	0.257823	0.00157491	0.999164	0.219036	0.39133	0.999847	0.988084	0.999844	0.661047	1	0.0232637	1	0.544848	1	1	1	1	3.80455e+06	2.46311e+06	3.79826e+06	2.79311e+06	2.22998e+06	2.21278e+06	4.891e+06	4.95144e+06
Pavir.2NG538400	K06700 - proteasome inhibitor subunit 1 (PI31) (PSMF1)	AT3G53970	0	proteasome inhibitor-related	0	19.263	11	2	27	1	31.8	5.08	66	0	-0.07	-0.9	-0.97	1.13	0.9	0.17	-0.3	0.06	-0.24	1	0.0984044	0.11059	0.0512755	0.264988	0.945198	0.9619	0.994546	0.710772	1	0.768194	0.473552	0.568511	0.616408	1	1	1	1	631951	408975	878159	602678	524570	749935	1.18123e+06	1.21033e+06
Pavir.2NG539000	K02144 - V-type H+-transporting ATPase subunit H (ATPeV1H)	AT3G42050	0	vacuolar ATP synthase subunit H family protein	0	21.89	19	8	8	2	51.4	7.65	133	6	.	.	.	6.64	.	6.64	-6.64	1.78	-6.64	.	.	.	**	.	**	**	0.000754411	**	.	.	.	**	.	**	**	0.0170465	**	N.D	N.D	N.D	N.D	N.D	N.D	N.D	N.D
Pavir.2NG543400	K08906 - cytochrome c6 (petJ)	AT5G45040	0	Cytochrome c	0	18.55	21	4	30	1	19.1	8.18	855	0	-6.64	0.42	-6.64	-6.64	.	0.7	.	-6.64	-6.64	**	0.943092	**	**	.	0.541777	.	**	**	**	1	**	**	.	1	.	**	**	606853	656385	580258	N.D	N.D	N.D	454063	362717
Pavir.2NG547000	PF02298 - Plastocyanin-like domain (Cu_bind_like)	AT5G26330	0	Cupredoxin superfamily protein	0	16.999	26	3	20	3	18.2	9.1	185	0	0.16	0.47	0.63	-0.55	-0.44	-0.28	0.27	0.2	0.47	0.999759	0.485914	0.266515	0.674871	0.864229	0.991012	0.989722	0.943789	0.552082	1	1	0.85935	1	1	1	1	1	1	1.26808e+06	1.7942e+06	1.02755e+06	1.37038e+06	1.41655e+06	1.70036e+06	918178	1.00527e+06
Pavir.2NG552800	PTHR10527//PTHR10527:SF29 - IMPORTIN BETA // SUBFAMILY NOT NAMED	AT5G19820	emb2734	ARM repeat superfamily protein	0	28.152	10	7	7	7	123.5	4.94	257	0	-0.41	0.39	-0.02	-0.51	0.18	-6.64	0.29	6.64	6.64	0.999583	0.997589	0.959811	0.963966	0.987859	**	0.996546	**	**	1	1	1	1	1	**	1	**	**	613822	589274	395102	319009	1.43457e+06	443173	458954	448745
Pavir.2NG555800	K01899 - succinyl-CoA synthetase alpha subunit (LSC1)	AT5G23250	0	Succinyl-CoA ligase, alpha subunit	0	233.361	46	15	567	2	34.3	8.22	15323	0	-0.13	0.16	0.03	0.11	0.59	0.07	0.34	0.2	0.54	0.75321	0.479982	0.99966	0.931315	0.0104395	0.999998	0.781608	0.11602	0.00638819	1	1	1	1	0.0527811	1	1	0.549188	0.0353795	8.88938e+06	1.25243e+07	9.55772e+06	8.70476e+06	9.64435e+06	8.43839e+06	7.97043e+06	8.54801e+06
Pavir.2NG560500	PF03106 - WRKY DNA -binding domain (WRKY)	AT4G26640	AtWRKY20,WRKY20	WRKY family transcription factor family protein	0	11.695	7	2	17	2	65.5	6.32	307	0	6.64	-6.64	0.02	6.64	0.44	-0.3	-0.35	1.1	0.76	**	**	0.985169	**	0.0286805	0.971659	0.762818	0.0017022	0.0236122	**	**	1	**	0.115446	1	1	0.029754	0.0973894	N.D	N.D	N.D	708891	492326	701138	661260	692199
Pavir.2NG561200	K14411 - RNA-binding protein Musashi (MSI)	AT3G07810	0	RNA-binding (RRM/RBD/RNP motifs) family protein	0	16.973	9	3	22	1	52.1	6.67	370	0	-6.64	0.26	-6.64	-6.64	.	-6.64	.	.	.	**	0.320942	**	**	.	**	.	.	.	**	1	**	**	.	**	.	.	.	537786	699044	860287	N.D	N.D	N.D	582105	551873
Pavir.2NG561620	PF00168 - C2 domain (C2)	AT5G55530	0	Calcium-dependent lipid-binding (CaLB domain) family protein	0	33.137	20	6	89	1	45.8	4.61	1721	0	-0.3	0.38	0.09	0.11	0.58	0.14	0.17	0.35	0.52	0.170024	0.339445	0.99974	0.994874	0.0271274	0.984846	0.999987	0.41366	0.277592	0.642517	1	1	1	0.111414	1	1	1	0.653529	1.02064e+06	1.61444e+06	1.20221e+06	978407	611113	1.10509e+06	899369	922101
Pavir.2NG570640	PF02136//PF14259 - Nuclear transport factor 2 (NTF2) domain (NTF2) // RNA recognition motif (a.k.a. RRM, RBD, or RNP domain) (RRM_6)	AT5G43960	0	Nuclear transport factor 2 (NTF2) family protein with RNA binding (RRM-RBD-RNP motifs) domain	0	18.358	16	6	56	6	48.9	5.21	175	0	-0.13	-0.37	-0.5	-0.41	0.08	-0.26	0.36	-0.52	-0.16	0.928924	0.472162	0.982231	1	1	0.99971	0.918445	0.795234	0.999984	1	1	1	1	1	1	1	1	1	3.68114e+07	5.91921e+06	2.85747e+07	2.60675e+07	3.44987e+07	2.1603e+07	3.68761e+07	4.02798e+07
Pavir.2NG573000	PTHR34362//PTHR34362:SF1 - FAMILY NOT NAMED // WPP DOMAIN-CONTAINING PROTEIN 1-RELATED	AT5G43070	WPP1	WPP domain protein 1	0	43.533	45	5	106	5	16.3	4.41	2164	0	-0.66	0.51	-0.15	0.4	1.1	0.29	0.04	0.63	0.66	0.0401562	0.133041	0.997068	0.62601	0.000246969	0.516886	0.985647	0.181334	0.0387903	0.247023	0.903732	1	1	0.00296083	1	1	0.73821	0.143459	9.27348e+06	1.23748e+07	1.36872e+07	7.83542e+06	5.15899e+06	8.94788e+06	5.92633e+06	8.68824e+06
Pavir.2NG574700	K03263 - translation initiation factor 5A (EIF5A)	AT1G13950	ATELF5A-1,EIF-5A,EIF5A,ELF5A-1	eukaryotic elongation factor 5A-1	0	206.11	79	18	502	2	17.4	5.99	10583	20	-0.06	0.14	0.08	0.17	0.23	0.32	0	-0.01	-0.01	0.940408	1	0.941542	0.999904	0.225417	0.982175	0.952036	0.99947	0.99872	1	1	1	1	0.555419	1	1	1	1	2.86775e+08	1.95698e+08	2.98189e+08	2.75822e+08	9.23566e+07	2.90547e+08	1.96484e+08	2.60434e+08
Pavir.2NG578720	K17795 - mitochondrial import inner membrane translocase subunit TIM17 (TIM17)	AT1G20350	ATTIM17-1,TIM17-1	translocase inner membrane subunit 17-1	0	10.126	19	2	6	2	22.4	5.31	143	0	-6.64	-0.49	-6.64	-6.64	.	-6.64	.	.	.	**	0.203188	**	**	.	**	.	.	.	**	1	**	**	.	**	.	.	.	156479	192113	269375	N.D	N.D	N.D	311791	232542
Pavir.2NG583100	PF11210 - Protein of unknown function (DUF2996) (DUF2996)	AT2G04039	0	0	0	122.716	39	9	272	3	23.4	6.07	9677	0	-0.17	-0.1	-0.27	0.07	-0.11	-0.24	-0.36	0.22	-0.14	0.624113	0.999994	0.474476	0.998544	0.961068	0.999998	0.862131	0.999054	0.990007	1	1	1	1	1	1	1	1	1	4.34828e+07	3.83999e+07	4.44786e+07	3.93935e+07	1.42987e+07	3.85412e+07	3.49124e+07	4.64832e+07
Pavir.2NG583900	PF07876 - Stress responsive A/B Barrel Domain (Dabb)	AT2G31670	0	Stress responsive alpha-beta barrel domain protein	0	91.972	40	6	146	4	27	6.64	5034	0	0.3	0.71	1.01	0.52	0.09	-0.11	-0.13	1.34	1.21	0.999959	0.565021	0.763372	0.83213	0.950529	1	0.996363	0.047488	0.160954	1	1	1	1	1	1	1	0.291628	0.43538	1.92427e+06	1.83214e+06	1.52378e+06	2.53978e+06	701881	2.25854e+06	1.11979e+06	1.25049e+06
Pavir.2NG585500	K02900 - large subunit ribosomal protein L27Ae (RP-L27Ae, RPL27A)	AT1G70600	0	Ribosomal protein L18e/L15 superfamily protein	0	49.061	46	7	101	4	16	10.9	1292	3	0	-0.08	-0.08	-0.58	-0.28	0.12	0.3	-0.77	-0.47	0.999973	0.887139	0.971897	0.131298	0.712638	0.998634	0.747651	0.00370897	0.0789912	1	1	1	1	1	1	1	0.0511758	0.249807	1.77152e+07	1.81593e+07	1.48778e+07	2.1008e+07	1.7699e+07	1.45454e+07	1.62895e+07	2.56711e+07
Pavir.2NG586400	K03232 - elongation factor 1-beta (EEF1B)	AT2G18110	0	Translation elongation factor EF1B/ribosomal protein S6 family protein	0	150.549	43	16	322	4	32.5	4.86	10112	15	-0.19	0.11	-0.09	-0.19	0.57	0.47	0.57	-0.55	0.02	0.655614	0.999936	0.849666	0.996334	0.065162	0.686741	0.375388	0.499593	0.999997	1	1	1	1	0.222417	1	1	1	1	9.5407e+07	1.03238e+08	1.13653e+08	9.0297e+07	5.60825e+07	1.11303e+08	95863730	9.53701e+07
Pavir.2NG591200	PTHR11751//PTHR11751:SF369 - SUBGROUP I AMINOTRANSFERASE RELATED // SUBFAMILY NOT NAMED	AT1G72330	ALAAT2	alanine aminotransferase 2	0	134.675	40	16	249	8	58.7	6.35	6762	7	-0.04	0.01	-0.04	-0.01	0.52	-0.09	0.49	0.08	0.57	0.890839	0.998328	0.996288	0.995763	0.000649568	0.980298	0.00197901	0.989599	0.000425644	1	1	1	1	0.00597524	1	0.0296329	1	0.00429971	2.54404e+07	2.89177e+07	2.4683e+07	2.76592e+07	2.06148e+07	2.46982e+07	2.50192e+07	2.5327e+07
Pavir.2NG593900	PF02893 - GRAM domain (GRAM)	AT1G28200	FIP1	FH interacting protein 1	0	91.451	66	10	175	4	26.3	7.53	5108	5	0.03	0.72	0.75	0.06	0.41	-0.27	0.38	1.05	1.43	0.999999	0.000147816	0.00010406	0.885204	0.00353342	0.83816	0.0301556	1.83314e-06	1.55095e-08	1	0.00846013	0.00341834	1	0.0222195	1	0.189216	0.00020856	3.46235e-06	2.31776e+07	2.46269e+07	1.94681e+07	2.35986e+07	2.0606e+07	2.39292e+07	1.40339e+07	1.22219e+07
Pavir.2NG594100	K02267 - cytochrome c oxidase subunit 6b (COX6B)	AT1G22450	ATCOX6B2,COX6B	cytochrome C oxidase 6B	0	83.294	56	9	247	1	19.5	4.32	3665	13	-0.06	0.17	0.1	0.41	0.43	0.19	-0.04	0.38	0.34	0.693708	0.982334	0.991018	0.596891	0.0991147	0.99713	0.999726	0.458744	0.723843	1	1	1	1	0.306861	1	1	1	1	4.4268e+07	4.90536e+07	4.36885e+07	4.24501e+07	1.98037e+07	5.0674e+07	3.9482e+07	3.71824e+07
Pavir.2NG594500	K02991 - small subunit ribosomal protein S6e (RP-S6e, RPS6)	AT5G10360	EMB3010,RPS6B	Ribosomal protein S6e	0	131.585	51	14	168	9	28.6	10.65	4300	6	-0.37	0.21	-0.16	-0.57	0.2	0.3	0.4	-0.65	-0.25	0.942329	0.999956	0.992183	0.520226	0.99863	0.915951	0.8238	0.149169	0.841625	1	1	1	1	1	1	1	0.649671	1	5.45289e+07	5.83492e+07	3.81302e+07	4.20947e+07	5.61878e+07	3.11907e+07	3.74201e+07	5.91651e+07
Pavir.2NG594600	K01626 - 3-deoxy-7-phosphoheptulonate synthase (E2.5.1.54, aroF, aroG, aroH)	AT1G22410	0	Class-II DAHP synthetase family protein	0	20.188	11	5	16	5	59	8.24	274	0	-6.64	-3.67	-6.64	1.34	6.64	0.48	3.62	-2.81	0.81	**	3.44682e-09	**	0.00014197	**	0.18564	7.02533e-09	1.77615e-07	0.0595235	**	7.29922e-06	**	0.00864348	**	1	9.55164e-06	4.60732e-05	0.19868	323645	270962	242042	N.D	N.D	N.D	4.07537e+06	3.43713e+06
Pavir.2NG595100	K15448 - multifunctional methyltransferase subunit TRM112 (TRM112, TRMT112)	AT1G78190	0	Trm112p-like protein	0	5.53	20	2	10	2	14.5	5.15	80	0	-0.8	-0.28	-1.08	0.68	1.89	0.13	0.41	0.27	0.67	0.0576554	0.999999	0.0404129	0.988084	0.00264434	0.99999	0.992948	0.979127	0.696354	0.316786	1	0.228348	1	0.0176355	1	1	1	1	853779	1.79116e+06	870749	500080	262726	618034	1.05604e+06	1.55902e+06
Pavir.2NG598300	PTHR24078//PTHR24078:SF231 - DNAJ HOMOLOG SUBFAMILY C MEMBER // CHAPERONE PROTEIN DNAJ	AT1G77930	0	Chaperone DnaJ-domain superfamily protein	0	36.519	14	6	55	2	44.2	9.1	876	4	-0.35	-0.3	-0.64	0.06	0.34	-0.34	-0.07	0.11	0.04	0.169605	0.785877	0.0100324	0.999986	0.157057	0.643485	0.999996	0.99911	0.999983	0.641747	1	0.0889596	1	0.437938	1	1	1	1	6.5944e+06	7.26886e+06	6.01151e+06	5.19181e+06	3.40385e+06	6.23676e+06	8.09369e+06	8.55745e+06
Pavir.2NG598520	PTHR10742:SF287 - PROTEIN GLF-1	AT3G09580	0	FAD/NAD(P)-binding oxidoreductase family protein	0	31.833	20	5	25	1	46.2	7.83	454	0	0.03	0.42	0.45	-0.36	-0.16	-0.07	0.23	0.13	0.36	0.998712	0.738836	0.406764	0.391001	0.99947	0.98749	0.353707	0.999997	0.252289	1	1	1	1	1	1	0.991955	1	0.606095	1.49593e+06	1.87718e+06	1.11048e+06	1.72149e+06	1.47252e+06	1.52382e+06	1.39994e+06	1.09895e+06
Pavir.2NG600600	PTHR11540//PTHR11540:SF25 - MALATE AND LACTATE DEHYDROGENASE // SUBFAMILY NOT NAMED	AT3G47520	MDH	malate dehydrogenase	0	75.138	35	12	224	8	40.6	6.95	5349	4	0	-0.19	-0.19	-0.05	0.61	0.39	0.66	-0.63	0.03	0.999959	0.857417	0.680058	1	0.0112058	0.546129	0.0176541	0.0542456	0.998562	1	1	1	1	0.0559092	1	0.132027	0.318985	1	3.23992e+07	2.89468e+07	3.00273e+07	2.99987e+07	2.33721e+07	3.61188e+07	3.34235e+07	3.41986e+07
Pavir.2NG601900	K11294 - nucleolin (NCL, NSR1)	AT3G53460	CP29	chloroplast RNA-binding protein 29	0	71.588	23	6	145	2	28.6	4.77	1592	0	-1.79	0.78	-1.01	-0.06	1.28	-0.19	-0.45	0.92	0.46	0.00117991	0.261477	0.137196	1	0.0731235	0.999974	0.45841	0.439273	1	0.0226383	1	0.552831	1	0.243424	1	1	1	1	2.68595e+06	5.15428e+06	3.79758e+06	1.09852e+06	735694	1.23449e+06	1.61815e+06	2.3416e+06
Pavir.2NG602400	PTHR12599//PTHR12599:SF8 - PTERIN-4-ALPHA-CARBINOLAMINE DEHYDRATASE // SUBFAMILY NOT NAMED	AT5G51110	0	Transcriptional coactivator/pterin dehydratase	0	17.685	23	3	17	3	23	8	172	0	-0.74	0.5	-0.24	-0.83	-0.68	0.6	-0.59	-0.93	-1.52	0.0311996	0.484087	0.707761	0.273444	0.945092	0.48344	0.326767	0.272981	0.00360068	0.208178	1	1	1	1	1	0.945855	0.969459	0.0223807	1.81436e+06	1.67508e+06	2.31597e+06	1.08898e+06	422158	1.23132e+06	1.02599e+06	1.28171e+06
Pavir.2NG607700	PTHR24031:SF255 - DEAD-BOX ATP-DEPENDENT RNA HELICASE 40	AT3G06480	0	DEAD box RNA helicase family protein	0	17.494	5	4	10	1	145.2	9.82	68	3	1.26	-0.41	0.85	1.4	1.62	-0.38	1.48	1.37	2.85	0.000179966	0.950403	0.00134967	0.00032171	6.17537e-05	0.984076	3.58043e-05	0.00047333	1.15675e-08	0.00631681	1	0.0204905	0.0158557	0.00106957	1	0.00215396	0.0121326	2.85202e-06	347694	324097	365381	835279	1.18535e+06	774746	463567	534777
Pavir.2NG608800	PTHR23024//PTHR23024:SF216 - MEMBER OF 'GDXG' FAMILY OF LIPOLYTIC ENZYMES // SUBFAMILY NOT NAMED	AT5G23530	AtCXE18,CXE18	carboxyesterase 18	0	9.849	14	3	7	2	37.4	7.5	228	0	6.64	.	6.64	.	-0.91	.	6.64	.	6.64	**	.	**	.	0.544094	.	**	.	**	**	.	**	.	1	.	**	.	**	N.D	N.D	N.D	336732	1.16359e+06	151541	N.D	N.D
Pavir.2NG609400	PTHR13061//PTHR13061:SF10 - DYNACTIN SUBUNIT P25 // SUBFAMILY NOT NAMED	AT1G47260	APFI,GAMMA CA2	gamma carbonic anhydrase 2	0	97.458	53	11	157	2	30.7	6.76	3368	0	-2.15	-0.19	-2.34	0.19	2.67	-0.24	0.32	0.24	0.57	2.9796e-06	0.99989	5.43627e-06	0.995087	5.87772e-07	0.999999	0.999854	0.882027	0.673242	0.000335458	1	0.000435771	1	3.32997e-05	1	1	1	1	1.86084e+06	3.5958e+06	2.0273e+06	455486	423507	578121	2.43504e+06	2.30804e+06
Pavir.2NG612001	PTHR31356:SF10 - L-ASCORBATE PEROXIDASE 2, CYTOSOLIC	AT1G07890	APX1,ATAPX01,ATAPX1,CS1,MEE6	ascorbate peroxidase 1	0	421.234	81	27	867	25	27.2	5.49	27111	2	-0.37	0.04	-0.33	0.08	0.55	0.03	0.09	0.1	0.19	0.00555781	0.717374	0.125778	1	0.00096708	0.980045	0.963567	0.998041	0.720815	0.064734	1	0.518639	1	0.00805477	1	1	1	1	3.66176e+08	4.56883e+08	3.65475e+08	2.9352e+08	2.2557e+08	2.82552e+08	3.06698e+08	3.54933e+08
Pavir.2NG612500	PTHR10336//PTHR10336:SF95 - PHOSPHOINOSITIDE-SPECIFIC PHOSPHOLIPASE C FAMILY PROTEIN // SUBFAMILY NOT NAMED	AT2G40116	0	Phosphoinositide-specific phospholipase C family protein	0	30.976	19	7	8	7	68.4	6.67	102	0	0.58	-2.1	-1.52	-6.64	-0.07	-2.39	6.64	-6.64	0.81	0.399179	0.155283	0.95263	**	0.812258	0.165007	**	**	0.944944	1	1	1	**	1	1	**	**	1	206239	211262	179093	309132	3.55309e+06	203736	1.15693e+06	885254
Pavir.2NG614100	K03062 - 26S proteasome regulatory subunit T2 (PSMC1, RPT2)	AT4G29040	RPT2a	regulatory particle AAA-ATPase 2A	0	49.993	22	8	80	4	52.7	6.23	2492	4	-0.36	-0.22	-0.58	-0.27	0.75	-0.11	0.66	-0.38	0.28	0.0481796	0.99887	0.016288	0.473765	0.00260949	0.969441	0.0406523	0.721405	0.550828	0.276112	1	0.124111	1	0.0174986	1	0.231259	1	1	7.17442e+06	9.72444e+06	7.1948e+06	5.59927e+06	5.67465e+06	5.43659e+06	8.39085e+06	1.02383e+07
Pavir.2NG617800	PF00581//PF13616 - Rhodanese-like domain (Rhodanese) // PPIC-type PPIASE domain (Rotamase_3)	AT5G19370	0	rhodanese-like domain-containing protein / PPIC-type PPIASE domain-containing protein	0	139.478	60	12	159	5	32.8	8.62	3519	12	-0.66	0.1	-0.56	0.2	1.07	-0.3	0.21	0.6	0.81	0.00140284	0.998484	0.00440233	0.981291	5.72391e-05	0.847085	0.986049	0.139447	0.0289824	0.024263	1	0.0502217	1	0.000997078	1	1	0.62539	0.113515	1.59522e+07	2.01026e+07	1.63789e+07	1.0363e+07	6.79848e+06	1.07558e+07	1.53206e+07	1.34033e+07
Pavir.2NG619300	1.4.7.1 - Glutamate synthase (ferredoxin) / Ferredoxin-dependent glutamate synthase	AT5G04140	FD-GOGAT,GLS1,GLU1,GLUS	glutamate synthase 1	0	142.366	33	31	49	3	174.8	6.58	1102	0	6.64	-6.64	-0.22	.	-6.64	-0.28	.	-6.64	-6.64	**	**	0.720376	.	**	0.991749	.	**	**	**	**	1	.	**	1	.	**	**	N.D	N.D	N.D	489481	6.20723e+06	309199	897283	568595
Pavir.2NG619400	PTHR13683//PTHR13683:SF258 - ASPARTYL PROTEASES // ASPARTYL PROTEASE FAMILY PROTEIN-RELATED	AT3G54400	0	Eukaryotic aspartyl protease family protein	0	5.192	5	2	7	2	46.2	8.79	44	0	.	-6.64	-6.64	6.64	6.64	-0.02	-1.09	-1.8	-2.89	.	**	**	**	**	0.998821	0.412061	0.14249	0.0146636	.	**	**	**	**	1	1	0.632042	0.067136	N.D	N.D	N.D	N.D	N.D	N.D	1.08558e+06	1.60596e+06
Pavir.2NG622200	PTHR11595//PTHR11595:SF24 - ELONGATION FACTOR 1-BETA // ELONGATION FACTOR 1-BETA 1-RELATED	AT5G12110	0	Glutathione S-transferase, C-terminal-like;Translation elongation factor EF1B/ribosomal protein S6	0	136.872	51	10	343	5	23.6	4.77	10827	7	-0.4	-0.05	-0.45	0.41	0.71	0.17	-0.1	0.19	0.09	0.0346398	0.999893	0.072454	0.88979	0.00165585	0.941244	0.99999	0.998961	0.987786	0.221539	1	0.347087	1	0.0124372	1	1	1	1	6.98197e+07	9.45319e+07	7.1337e+07	5.39741e+07	3.35139e+07	6.15258e+07	7.38523e+07	7.94343e+07
Pavir.2NG623700	1.1.1.331 - Secoisolariciresinol dehydrogenase	AT3G26770	0	NAD(P)-binding Rossmann-fold superfamily protein	0.001	4.381	7	2	6	1	23.9	10.51	60	0	.	-6.64	-6.64	6.64	6.64	-0.09	0.66	-0.27	0.4	.	**	**	**	**	0.776556	0.808115	0.960385	0.975228	.	**	**	**	**	1	1	1	1	N.D	N.D	N.D	N.D	N.D	N.D	317092	1.01138e+06
Pavir.2NG627900	flowering promoting factor 1	AT5G24860	ATFPF1,FPF1	flowering promoting factor 1	0	5.095	18	2	6	2	11.9	9.52	54	0	0	0.55	0.55	0.02	0.23	-6.64	0.21	6.64	6.64	0.901335	0.265866	0.698849	0.993319	0.724131	**	0.928609	**	**	1	1	1	1	1	**	1	**	**	729534	466915	478034	477949	293597	596457	419012	326563
Pavir.2NG628300	K02971 - small subunit ribosomal protein S21e (RP-S21e, RPS21)	AT5G27700	0	Ribosomal protein S21e	0	63.4	78	6	92	4	9.2	8.18	3888	3	-0.06	-0.3	-0.37	0.42	0.71	0.19	0.22	-0.07	0.15	0.999444	0.559863	0.29406	0.0834076	0.000337486	0.36528	0.311701	0.967672	0.852645	1	1	0.907522	0.753947	0.00370623	1	0.914664	1	1	3.05454e+07	3.35644e+07	3.61976e+07	3.20864e+07	2.57193e+07	3.92542e+07	4.24374e+07	4.13242e+07
Pavir.2NG628800	PF05755 - Rubber elongation factor protein (REF) (REF)	AT3G05500	0	Rubber elongation factor protein (REF)	0	124.415	68	17	239	9	27.9	6.81	4837	8	0.22	-0.05	0.18	-0.38	0.63	-0.48	1.23	0.05	1.28	1	1	1	0.352391	0.0493006	0.185363	0.00049189	0.999756	0.000217108	1	1	1	1	0.179388	1	0.0120717	1	0.00258549	3.61455e+07	4.22111e+07	3.45216e+07	4.21482e+07	2.72243e+07	4.78375e+07	3.80686e+07	3.67665e+07
Pavir.2NG633700	4.1.1.3 - Oxaloacetate decarboxylase / Oxaloacetate carboxy-lyase	AT5G16450	0	Ribonuclease E inhibitor RraA/Dimethylmenaquinone methyltransferase	0	81.57	35	11	179	2	29.2	9.73	2249	10	-0.46	0.32	-0.14	0.12	0.32	0.1	-0.26	0.34	0.08	0.0160207	0.844056	0.206153	0.998318	0.0372183	0.988065	0.960348	0.92949	1	0.138544	1	0.730341	1	0.142166	1	1	1	1	3.76565e+07	3.84806e+07	3.86558e+07	2.80121e+07	1.55078e+07	2.87597e+07	2.9236e+07	3.08516e+07
Pavir.2NG635100	K03238 - translation initiation factor 2 subunit 2 (EIF2S2)	AT5G20920	EIF2 BETA,EMB1401	eukaryotic translation initiation factor 2 beta subunit	0	40.088	40	10	96	1	30.2	6.8	1081	0	-0.84	6.64	6.64	-6.64	0.59	6.64	6.64	-6.64	-0.1	0.33012	**	**	**	0.949351	**	**	**	0.986633	0.961829	**	**	**	1	**	**	**	1	402227	512412	329496	224496	393409	168875	N.D	N.D
Pavir.2NG636900	PTHR11452//PTHR11452:SF33 - ALPHA-GALACTOSIDASE/ALPHA-N-ACETYLGALACTOSAMINIDASE // SUBFAMILY NOT NAMED	AT3G56310	0	Melibiase family protein	0	105.915	41	12	226	4	47.1	6.43	5206	10	0.05	-0.19	-0.14	-0.36	-0.15	-0.49	0.27	-0.06	0.21	0.953783	0.998405	0.999637	0.993372	0.989707	0.941239	0.965392	0.999998	0.991448	1	1	1	1	1	1	1	1	1	1.56438e+08	1.75152e+08	1.27677e+08	1.62093e+08	2.60127e+08	1.47085e+08	2.09036e+08	1.78105e+08
Pavir.2NG638600	K00430 - peroxidase (E1.11.1.7)	AT5G05340	0	Peroxidase superfamily protein	0	7.044	14	3	18	1	33.1	8.27	109	0	.	-6.64	-6.64	.	.	-6.64	.	.	.	.	**	**	.	.	**	.	.	.	.	**	**	.	.	**	.	.	.	N.D	N.D	N.D	N.D	N.D	N.D	508339	676471
Pavir.2NG638900	K00430 - peroxidase (E1.11.1.7)	AT5G05340	0	Peroxidase superfamily protein	0	181.363	53	13	291	11	35.5	6.76	8194	2	0.22	0.42	0.64	1.14	0.52	0.49	-0.4	1.07	0.67	1	0.690026	0.779711	0.0929868	0.201038	0.675123	0.9981	0.0973387	0.269022	1	1	1	0.806805	0.515758	1	1	0.481864	0.63687	5.15914e+07	6.59862e+07	5.32487e+07	6.18173e+07	3.13079e+07	8.40934e+07	4.56263e+07	3.97323e+07
Pavir.2NG639100	K00384 - thioredoxin reductase (NADPH) (trxB)	AT2G41680	NTRC	NADPH-dependent thioredoxin reductase C	0	69.313	29	12	134	12	56.1	6.2	5270	0	0.34	-0.67	-0.33	-0.41	-0.48	-0.68	0.27	-0.39	-0.12	0.358777	0.133327	0.997653	0.790801	0.218859	0.127587	0.927465	0.803713	0.999979	1	0.903732	1	1	0.544632	1	1	1	1	1.53895e+07	1.29866e+07	1.63861e+07	1.94319e+07	3.02004e+07	1.47577e+07	2.5636e+07	2.44265e+07
Pavir.2NG639600	K14005 - protein transport protein SEC31 (SEC31)	AT3G63460	0	transducin family protein / WD-40 repeat family protein	0	25.904	9	7	11	3	131.7	5.63	138	3	1.21	-0.53	0.68	-0.43	-0.13	-0.92	1.51	-0.04	1.48	0.0512835	0.998952	0.140127	0.997864	0.876315	0.966502	0.176903	1	0.235224	0.288416	1	0.559392	1	1	1	0.631943	1	0.575906	602749	426246	269021	986688	6.12587e+06	683058	724384	614389
Pavir.2NG640100	PTHR11802:SF66 - SERINE CARBOXYPEPTIDASE-LIKE 36-RELATED	AT3G63470	scpl40	serine carboxypeptidase-like 40	0	17.647	16	6	47	1	57	6.62	592	4	-0.12	-0.66	-0.78	1.04	1.28	0.07	0.12	0.31	0.43	0.975433	0.0705413	0.0115065	0.00527316	0.000269863	0.993485	0.998011	0.45249	0.185101	1	0.624163	0.0964817	0.114899	0.00315062	1	1	1	0.484552	2.88529e+06	4.19028e+06	3.27977e+06	3.00801e+06	2.27784e+06	3.8807e+06	4.73272e+06	6.43096e+06
Pavir.2NG647400	K00898 - pyruvate dehydrogenase kinase 2/3/4 [EC:2.7.11.2] (PDK2_3_4)	AT3G06483	ATPDHK,PDK	pyruvate dehydrogenase kinase	0	14.11	12	4	8	4	40.8	6.38	42	0	1.37	-1.73	-0.36	-0.22	-2.12	-1.3	-0.52	-0.65	-1.17	3.84001e-05	2.58919e-05	0.999997	0.96491	2.01024e-07	0.000952236	0.252132	0.106818	0.000858359	0.00216164	0.00257018	1	1	1.58971e-05	0.0367824	0.800556	0.515798	0.00718754	1.22852e+06	974713	1.10268e+06	2.85367e+06	4.84892e+06	2.6496e+06	3.65484e+06	3.85645e+06
Pavir.2NG650200	K03264 - translation initiation factor 6 (EIF6)	AT3G55620	emb1624	Translation initiation factor IF6	0	22.584	24	4	44	4	26.5	4.81	1406	0	-0.26	1.07	0.82	-0.29	0.38	0.07	0.41	0.71	1.13	0.877006	0.06732	0.523288	0.621236	0.774666	0.997364	0.492062	0.433677	0.0128633	1	0.603221	1	1	1	1	1	1	0.0606023	4.64272e+06	5.05689e+06	4.6412e+06	3.88614e+06	4.25382e+06	3.39955e+06	2.20864e+06	2.10779e+06
Pavir.2NG651500	AT3G55250	AT3G55250	0	0	0	33.045	38	6	73	2	30.4	8.94	947	4	-0.11	0.05	-0.07	-0.74	-0.12	-0.3	0.51	-0.4	0.11	0.999987	0.913522	0.977623	0.116829	0.967895	0.68677	0.358353	0.256315	0.999997	1	1	1	0.944201	1	1	1	0.934345	1	1.21698e+07	1.21236e+07	8.12806e+06	1.12018e+07	1.25609e+07	9.39816e+06	1.34209e+07	1.17221e+07
Pavir.3KG001200	K02960 - small subunit ribosomal protein S16e (RP-S16e, RPS16)	AT2G09990	0	Ribosomal protein S5 domain 2-like superfamily protein	0	60.446	67	13	212	9	16.7	10.77	2290	4	-0.28	0.05	-0.24	-0.58	0.05	0	0.35	-0.54	-0.19	0.999827	0.999891	0.989181	0.410858	1	0.999564	0.640986	0.461024	0.99998	1	1	1	1	1	1	1	1	1	6.92955e+07	7.27992e+07	4.96657e+07	5.69952e+07	9.32441e+07	3.69766e+07	6.71311e+07	8.03984e+07
Pavir.3KG009616	PTHR13509//PTHR13509:SF4 - SEC61BETA-PROV PROTEIN // SUBFAMILY NOT NAMED	AT5G60460	0	Preprotein translocase Sec, Sec61-beta subunit protein	0	25.85	44	4	36	4	10.5	11.93	334	0	0.26	0.02	0.27	0.78	0.28	-0.04	-0.25	0.83	0.59	0.656855	0.999981	0.476793	0.885391	0.979233	1	0.999657	0.826295	0.972729	1	1	1	1	1	1	1	1	1	1.51414e+06	1.38781e+06	1.34232e+06	1.65752e+06	9.33452e+06	1.28828e+06	1.37302e+06	1.04961e+06
Pavir.3KG011900	K01209 - alpha-N-arabinofuranosidase (E3.2.1.55, abfA)	AT3G10740	ARAF,ARAF1,ASD1,ATASD1	alpha-L-arabinofuranosidase 1	0	38.921	21	7	48	4	72.5	5.36	266	3	0.22	-1.37	-1.15	-0.58	-0.45	-1.54	0.35	-0.41	-0.06	0.985017	0.320816	0.800112	0.885501	0.866381	0.0947682	0.989158	0.999048	0.999992	1	1	1	1	1	0.965537	1	1	1	4.3197e+06	3.57867e+06	3.55146e+06	4.16006e+06	1.09236e+07	2.62799e+06	9.23413e+06	9.99474e+06
Pavir.3KG012000	K17780 - mitochondrial import inner membrane translocase subunit TIM8 (TIM8)	AT5G50810	TIM8	translocase inner membrane subunit 8	0	5.423	38	2	5	2	8.7	8.51	29	0	-6.64	0	-6.64	0.19	6.64	0.1	-0.67	0.08	-0.58	**	0.707354	**	0.541495	**	0.998227	0.721479	1	0.725426	**	1	**	1	**	1	1	1	1	436115	1.14908e+06	1.09112e+06	N.D	N.D	N.D	1.45593e+06	1.09319e+06
Pavir.3KG017800	PTHR10933:SF9 - LD07294P	AT5G53000	TAP46	2A phosphatase associated protein of 46 kD	0	19.535	21	5	22	5	46.7	5.26	146	0	-0.6	0.91	0.31	-0.02	1.06	-0.09	0.48	0.98	1.46	0.00520305	0.000176889	0.630565	0.698439	4.4256e-05	1	0.0105139	0.0035688	2.2761e-06	0.0620132	0.00945922	1	1	0.000843648	1	0.0935245	0.0499863	0.000105222	2.12582e+06	3.12253e+06	2.07018e+06	1.40174e+06	1.11885e+06	1.63759e+06	1.0267e+06	1.13346e+06
Pavir.3KG019100	PTHR10826:SF7 - GLYCOPROTEIN FAMILY PROTEIN	AT2G41600	0	Mitochondrial glycoprotein family protein	0	7.679	12	2	19	2	22.7	6.89	340	0	-0.83	-0.5	-1.33	1.42	0.47	-0.54	-1.78	1.45	-0.33	0.67127	0.873488	0.10409	0.0148978	0.99636	0.545059	0.00195583	0.00454751	0.999793	1	1	0.451657	0.240925	1	1	0.029548	0.0589812	1	635259	489443	923785	357506	706764	352782	552838	900609
Pavir.3KG022400	K13113 - ubiquitin-like protein 5 (UBL5, HUB1)	AT3G45180	0	Ubiquitin-like superfamily protein	0	8.378	32	2	9	2	8.6	8.12	50	0	-0.58	0.25	-0.33	0.23	0.69	0.3	-0.11	0.17	0.06	0.0780897	0.999558	0.182394	0.999828	0.127437	0.936706	0.99576	0.999997	0.978115	0.3896	1	0.669447	1	0.372534	1	1	1	1	5.40435e+06	6.18811e+06	5.18252e+06	3.97254e+06	2.18291e+06	3.61933e+06	4.38461e+06	4.55331e+06
Pavir.3KG023700	PTHR11772:SF18 - ALUMINUM INDUCED PROTEIN WITH YGL AND LRDR MOTIFS	AT5G19140	AILP1,ATAILP1	Aluminium induced protein with YGL and LRDR motifs	0	95.677	47	10	124	10	31.6	7.23	3990	0	-1.24	0.7	-0.54	-0.68	0.15	-0.05	-0.41	0.07	-0.35	0.00516435	0.393048	0.293822	0.712257	1	0.999992	0.136856	0.988897	0.465881	0.0620132	1	0.907271	1	1	1	0.525322	1	0.930448	5.85273e+07	6.26113e+07	3.93957e+07	3.29068e+07	2.1543e+07	2.47247e+07	3.39406e+07	4.31147e+07
Pavir.3KG023890	K03178 - ubiquitin-activating enzyme E1 (UBE1, UBA1)	AT5G06460	ATUBA2,UBA 2	ubiquitin activating enzyme 2	0	58.353	17	12	34	12	116.3	5.43	333	0	0.39	-0.42	-0.02	-0.14	-0.49	0.02	0.05	-0.58	-0.52	0.817689	0.999931	0.950363	0.999725	0.498274	1	1	0.995515	0.989596	1	1	1	1	0.96012	1	1	1	1	3.07814e+06	1.84256e+06	1.93397e+06	2.54254e+06	1.30061e+07	1.64898e+06	3.39484e+06	2.57964e+06
Pavir.3KG038400	PTHR13690:SF86 - TRANSCRIPTION FACTOR VIP1	AT1G43700	SUE3,VIP1	VIRE2-interacting protein 1	0	57.856	29	10	74	7	35	6.93	2487	3	-0.22	0.11	-0.12	0.23	0.74	0.21	0.28	0.13	0.41	0.644196	0.999999	0.529503	0.985717	0.00897583	0.998222	0.676641	1	0.64171	1	1	1	1	0.0466251	1	1	1	1	6.45719e+06	5.60412e+06	6.93579e+06	5.53168e+06	2.93522e+06	6.96005e+06	5.9961e+06	5.79832e+06
Pavir.3KG038800	PTHR11937//PTHR11937:SF200 - ACTIN // ACTIN-7	AT5G09810	ACT7	actin 7	0	663.46	83	36	1358	5	41.7	5.49	34444	4	-0.37	0.07	-0.3	-0.13	0.38	0.11	0.13	-0.17	-0.04	0.389445	0.944918	0.945381	0.992043	0.944455	1	0.999968	0.999951	1	1	1	1	1	1	1	1	1	1	2.58555e+07	4.33464e+07	2.36252e+07	2.00043e+07	2.62168e+07	1.43098e+07	2.83201e+07	2.46722e+07
Pavir.3KG040227	K02148 - V-type H+-transporting ATPase subunit C (ATPeV1C, ATP6C)	AT1G12840	ATVHA-C,DET3	vacuolar ATP synthase subunit C (VATC) / V-ATPase C subunit / vacuolar proton pump C subunit (DET3)	0	44.059	27	8	56	3	42.6	5.52	1730	4	0.68	-0.25	0.43	-0.02	-0.06	-0.93	0.64	0.66	1.3	0.425353	0.999998	0.545054	0.999999	0.903644	0.814758	0.94833	0.957254	0.42482	1	1	1	1	1	1	1	1	0.879032	4.3715e+06	3.29143e+06	3.13514e+06	5.27076e+06	2.51719e+07	3.29037e+06	5466089	3.9035e+06
Pavir.3KG040389	PF02496 - ABA/WDS induced protein (ABA_WDS)	0	0	0	0	35.056	33	3	45	3	15.9	6.35	965	0	0.56	0.8	1.36	1.63	0.93	1.84	-0.14	0.59	0.46	0.623692	0.858172	0.0843843	0.0639544	0.950513	0.0384291	0.999801	0.948331	0.996947	1	1	0.387309	0.644049	1	0.52742	1	1	1	1.83999e+06	1.12382e+06	2.78826e+06	2.44003e+06	2.71483e+06	5.48123e+06	604039	1.05594e+06
Pavir.3KG040686	KOG3203//KOG3204 - Mitochondrial/chloroplast ribosomal protein L13 // 60S ribosomal protein L13a	AT5G48760	0	Ribosomal protein L13 family protein	0	43.148	38	8	73	8	23.6	10.26	1207	0	0.26	-0.17	0.09	1.22	1.12	-0.01	0.16	1.06	1.22	0.658352	0.999994	0.799895	0.449589	0.922278	0.999856	0.987937	0.367123	0.0967577	1	1	1	1	1	1	1	1	0.293581	6.50056e+06	5.63312e+06	9.91231e+06	7.80289e+06	3.17802e+07	6.86568e+06	9.95658e+06	7.30713e+06
Pavir.3KG040713	PTHR13017:SF0 - METHENYLTETRAHYDROFOLATE SYNTHASE DOMAIN-CONTAINING PROTEIN	AT1G76730	0	NagB/RpiA/CoA transferase-like superfamily protein	0	37.282	38	8	104	8	37.6	9.76	597	0	-0.93	-0.28	-1.2	0.15	0.61	0.27	-0.46	-0.4	-0.86	0.000250473	0.813343	1.99306e-05	0.980874	0.00463863	0.887622	0.281544	0.595865	0.00982006	0.00812268	1	0.00101545	1	0.0274633	1	0.856731	1	0.0488216	8.34703e+06	7.68416e+06	8.78773e+06	4.39421e+06	2.22989e+06	4.55326e+06	8.52812e+06	1.01065e+07
Pavir.3KG040848	K03405 - magnesium chelatase subunit I (chlI, bchI)	AT4G18480	CH-42,CH42,CHL11,CHLI-1,CHLI1	P-loop containing nucleoside triphosphate hydrolases superfamily protein	0	245.731	71	25	463	4	45.8	5.86	11830	22	-0.5	0.38	-0.12	-0.2	-0.32	0.88	-0.62	-0.69	-1.31	0.229846	0.730622	0.973794	0.953722	0.933777	0.0324923	0.20214	0.0905054	0.000553206	0.770935	1	1	1	1	0.467224	0.692101	0.456753	0.00521628	9.33676e+07	1.13731e+08	9.63734e+07	1.02866e+08	4.52727e+07	6.82339e+07	6.78697e+07	9.78097e+07
Pavir.3KG041253	PTHR11627:SF15 - FRUCTOSE-BISPHOSPHATE ALDOLASE 2, CHLOROPLASTIC-RELATED	AT4G38970	FBA2	fructose-bisphosphate aldolase 2	0	1262.01	85	50	3030	2	41.9	6.81	104930	0	-0.21	0.12	-0.09	-0.9	-0.21	-0.74	0.48	-0.04	0.44	0.999927	1	0.999368	0.0112723	0.394271	0.0199569	0.714834	0.999788	0.915947	1	1	1	0.198303	0.832777	0.345938	1	1	1	3.96627e+07	4.32428e+07	3.29805e+07	4.36506e+07	3.27316e+07	3.42277e+07	4.96733e+07	3.63709e+07
Pavir.3KG041700	PTHR28039//PTHR28039:SF4 - FAMILY NOT NAMED // CHALCONE--FLAVONONE ISOMERASE 3-RELATED	AT5G05270	0	Chalcone-flavanone isomerase family protein	0	11.624	16	4	6	1	30.7	6.32	54	2	.	.	.	.	6.64	.	6.64	.	6.64	.	.	.	.	**	.	**	.	**	.	.	.	.	**	.	**	.	**	N.D	N.D	N.D	N.D	N.D	N.D	N.D	N.D
Pavir.3KG042100	PF00234 - Protease inhibitor/seed storage/LTP family (Tryp_alpha_amyl)	AT5G59320	LTP3	lipid transfer protein 3	0	25.08	36	3	89	1	12.3	9.29	1303	0	-3	-0.85	-3.85	0.09	2.92	-1.04	-0.17	0.28	0.11	7.28516e-05	0.574013	3.42369e-06	0.999999	0.000152873	0.157264	0.999997	0.993855	0.999449	0.00340208	1	0.000307213	1	0.00204175	1	1	1	1	2.12458e+06	1.65171e+06	1.61866e+06	187653	206908	529538	2.50196e+06	2.97886e+06
Pavir.3KG051000	PTHR21495//PTHR21495:SF75 - NUCLEOPORIN-RELATED // SUBFAMILY NOT NAMED	AT1G65870	0	Disease resistance-responsive (dirigent-like protein) family protein	0	18.57	21	2	23	2	18.2	6.52	641	0	-1.78	-0.84	-2.62	0.66	2.77	-0.36	0.33	0.18	0.51	8.12834e-05	0.266143	1.55409e-06	0.977406	1.82211e-06	0.464736	0.823896	0.999294	0.527422	0.00367438	1	0.000190504	1	8.30499e-05	1	1	1	1	2.40265e+06	5.14788e+06	1.89687e+06	699506	522052	856089	4307175	6.09873e+06
Pavir.3KG052000	PTHR13683//PTHR13683:SF227 - ASPARTYL PROTEASES // ASPARTYL PROTEASE FAMILY PROTEIN	AT4G33490	0	Eukaryotic aspartyl protease family protein	0	45.926	19	8	104	1	48.9	7.17	1573	8	-0.4	0.04	-0.36	0.03	0.48	-0.32	0.05	0.39	0.43	0.121705	0.997734	0.33185	1	0.038781	0.0889975	0.99417	0.0338692	0.00810292	0.516877	1	0.970196	1	0.146439	0.931843	1	0.226202	0.041846	1.31879e+07	1.21768e+07	1.24078e+07	9.86067e+06	8.61831e+06	9.37375e+06	1.2057e+07	1.12718e+07
Pavir.3KG055700	K00166 - 2-oxoisovalerate dehydrogenase E1 component alpha subunit (BCKDHA, bkdA1)	AT5G09300	0	Thiamin diphosphate-binding fold (THDP-binding) superfamily protein	0	48.407	22	8	56	8	54.4	6.35	1322	0	-0.43	0.49	0.07	-0.43	1.14	-0.22	1.15	0.29	1.43	0.196696	0.170154	1	0.327793	0.0076616	0.983794	0.0147833	0.883429	0.00117648	0.698208	1	1	1	0.0409926	1	0.115772	1	0.00912798	1.08801e+07	4.90661e+06	5.71715e+06	4.33108e+06	4.25557e+06	4.14955e+06	4.79721e+06	3.75319e+06
Pavir.3KG055900	K15422 - 3'(2'), 5'-bisphosphate nucleotidase / inositol polyphosphate 1-phosphatase (SAL)	AT5G63980	ALX8,ATSAL1,FRY1,HOS2,RON1,SAL1	Inositol monophosphatase family protein	0	76	35	11	106	11	45.5	6.38	2802	0	-0.05	0.03	-0.02	0.26	0.38	0.21	0.07	0.08	0.15	0.983576	0.995294	1	0.955448	0.430646	0.748306	0.999999	0.999999	0.999918	1	1	1	1	0.881058	1	1	1	1	9.0893e+06	1.47308e+07	1.06576e+07	1.23151e+07	8.56535e+06	1.0269e+07	9.5565e+06	1.04333e+07
Pavir.3KG056000	K02437 - glycine cleavage system H protein (gcvH, GCSH)	AT1G32470	0	Single hybrid motif superfamily protein	0	85.215	29	4	211	2	24.2	5.5	8361	4	-0.32	-0.01	-0.33	0.13	-0.01	0.27	-0.46	-0.15	-0.61	0.327011	0.996477	0.704923	0.978372	0.968867	0.950586	0.358	0.999343	0.650383	0.953703	1	1	1	1	1	0.999469	1	1	6.52173e+07	9.84209e+07	7.14848e+07	5.72008e+07	3.48992e+07	6.85214e+07	7.322e+07	6.12585e+07
Pavir.3KG056500	KOG1390 - Acetyl-CoA acetyltransferase	AT5G47720	0	Thiolase family protein	0	64.106	32	9	67	2	41.1	6.42	1798	0	6.64	-6.64	-1.06	.	1.39	-0.02	6.64	-6.64	0.35	**	**	0.00640037	.	0.000241613	0.971783	**	**	0.734904	**	**	0.0649984	.	0.00291184	1	**	**	1	N.D	N.D	N.D	664201	693014	665025	1.3841e+06	1.672e+06
Pavir.3KG056800	PTHR10438//PTHR10438:SF290 - THIOREDOXIN // SUBFAMILY NOT NAMED	AT4G03520	ATHM2	Thioredoxin superfamily protein	0	191.822	51	14	543	7	18.6	8.47	18020	0	-0.05	-0.05	-0.1	0.3	-0.08	0	-0.44	0.25	-0.18	0.999992	0.995368	0.999781	0.55144	0.971634	1	0.212593	0.960066	0.747687	1	1	1	1	1	1	0.712978	1	1	6.46342e+07	4.52182e+07	7.0169e+07	6.23797e+07	4.79786e+07	7.65946e+07	6.68908e+07	6.9619e+07
Pavir.3KG057300	PTHR36814//PTHR36814:SF1 - FAMILY NOT NAMED // PHOTOSYSTEM I REACTION CENTER SUBUNIT N, CHLOROPLASTIC	AT5G64040	PSAN	photosystem I reaction center subunit PSI-N, chloroplast, putative / PSI-N, putative (PSAN)	0	172.802	50	15	705	8	16	9.04	17801	10	-0.46	-0.01	-0.46	0.03	0.08	-0.01	-0.4	0.03	-0.37	0.684563	0.999999	0.788553	0.999996	0.996212	0.998109	0.898899	1	0.824658	1	1	1	1	1	1	1	1	1	1.66465e+09	1.90424e+09	1.85509e+09	1.35257e+09	7.14854e+08	2.24311e+09	1.8777e+09	1.50587e+09
Pavir.3KG057800	Pavir.3KG057800`description_N/A	0	0	0	0	12.853	19	4	5	4	24.6	5.14	67	0	-6.64	0.95	-6.64	0.2	6.64	-0.03	-2.44	1.18	-1.27	**	0.00452663	**	0.987735	**	0.999444	8.90976e-07	0.00279697	0.000353517	**	0.0936732	**	1	**	1	0.000189277	0.0422806	0.00379499	1.46504e+06	1.60119e+06	2.01256e+06	N.D	N.D	N.D	683800	918926
Pavir.3KG058700	PTHR31407//PTHR31407:SF18 - FAMILY NOT NAMED // PSBP DOMAIN-CONTAINING PROTEIN 4, CHLOROPLASTIC	AT1G77090	0	Mog1/PsbP/DUF1795-like photosystem II reaction center PsbP family protein	0	93.24	45	12	211	2	28.6	6.57	5214	0	-3.22	1.31	-1.91	-0.12	1.43	-0.19	-1.67	1.38	-0.3	2.02822e-05	0.0709349	0.00788219	0.985678	0.133337	0.999438	0.021122	0.133062	0.968675	0.00149412	0.6264	0.0750994	1	0.384717	1	0.148394	0.606678	1	1.55655e+06	2.01383e+06	1.38984e+06	302000	114232	166845	627921	950589
Pavir.3KG059300	2.7.4.7 - Phosphomethylpyrimidine kinase / Hydroxymethylpyrimidine phosphokinase	AT1G22940	TH-1,TH1,THIE	thiamin biosynthesis protein, putative	0	12.416	7	3	9	3	57.3	7.42	167	0	-0.06	0.22	0.16	-0.11	0.23	0.05	0.28	0.06	0.34	0.999931	0.916701	0.987425	0.567262	0.528919	1	0.0463783	0.994691	0.169593	1	1	1	1	0.997433	1	0.249882	1	0.453953	2.86901e+06	2.93448e+06	2.68557e+06	2.93719e+06	2.74868e+06	2.53951e+06	2.70674e+06	2.45889e+06
Pavir.3KG059600	AT1G55170	AT1G55170	0	0	0	11.325	13	3	19	2	39.5	6.64	310	1	-0.11	0.23	0.12	0.13	0.48	-0.15	0.24	0.51	0.75	0.362628	0.511774	0.999991	0.999936	0.158451	1	0.980927	0.685398	0.22113	1	1	1	1	0.440812	1	1	1	0.549482	938406	1.47197e+06	927206	869221	467481	1.01132e+06	736372	802652
Pavir.3KG063600	PF04770 - ZF-HD protein dimerisation region (ZF-HD_dimer)	AT1G75240	AtHB33,HB33	homeobox protein 33	0	20.463	19	3	28	3	33	9.06	901	0	-0.25	0.08	-0.17	-0.08	-0.5	0.45	-0.67	-0.45	-1.12	0.757123	0.999976	0.574283	1	0.741925	0.925124	0.109258	0.71749	0.00475083	1	1	1	1	1	1	0.453165	1	0.0280126	2.33944e+06	1.81856e+06	2.51938e+06	2.254e+06	1.1936e+06	1.96823e+06	2.05004e+06	2.21578e+06
Pavir.3KG063827	PTHR12321//PTHR12321:SF62 - CPG BINDING PROTEIN // SUBFAMILY NOT NAMED	AT1G14510	AL7	alfin-like 7	0	6.152	8	3	28	1	34.6	6.44	52	0	6.64	-6.64	0.35	6.64	0.05	-0.14	0.85	-0.31	0.54	**	**	0.943793	**	0.999684	0.964626	0.0807703	0.975154	0.310156	**	**	1	**	1	1	0.364592	1	0.705015	N.D	N.D	N.D	1.48242e+06	1.31651e+06	945674	1.17253e+06	849374
Pavir.3KG064000	K01800 - maleylacetoacetate isomerase (maiA, GSTZ1)	AT2G02390	ATGSTZ1,GST18,GSTZ1	glutathione S-transferase zeta 1	0	33.668	13	3	54	1	46.6	7.08	1207	0	-6.64	0.19	-6.64	0.19	6.64	-0.1	-0.53	0.49	-0.04	**	0.760883	**	0.99602	**	0.930058	0.689147	0.937783	0.978157	**	1	**	1	**	1	1	1	1	1.64052e+06	1.63189e+06	1.83314e+06	N.D	N.D	N.D	1.43585e+06	967956
Pavir.3KG064300	2.5.1.55 - 3-deoxy-8-phosphooctulonate synthase / Phospho-2-keto-3-deoxyoctonate aldolase	AT1G79500	AtkdsA1	Aldolase-type TIM barrel family protein	0	134.184	60	17	238	2	33.3	7.37	3388	18	-0.63	-0.25	-0.88	-0.09	0.17	-0.08	-0.37	-0.26	-0.63	0.000405209	0.989258	9.3035e-05	0.972543	0.253119	0.997001	0.270128	0.940759	0.0379348	0.0109406	1	0.0032331	1	0.601492	1	0.832802	1	0.140452	3.47686e+07	4.51901e+07	3.21741e+07	2.24386e+07	1.59501e+07	2.40717e+07	3.71379e+07	4.12705e+07
Pavir.3KG066200	chloroplast outer envelope protein 37	AT2G43950	ATOEP37,OEP37	chloroplast outer envelope protein 37	0	249.437	72	24	457	17	36.6	9.11	9789	8	-0.39	-0.33	-0.72	-0.03	-0.14	-0.01	-0.5	-0.35	-0.85	0.045901	0.210483	0.000293783	0.999998	0.953714	1	0.00375833	0.320368	4.90959e-05	0.267211	1	0.00676713	1	1	1	0.0465376	1	0.000923253	1.10021e+08	1.01858e+08	1.07907e+08	9.44099e+07	8.22778e+07	6.72832e+07	1.383e+08	1.21173e+08
Pavir.3KG066327	PTHR21495//PTHR21495:SF81 - NUCLEOPORIN-RELATED // SUBFAMILY NOT NAMED	AT5G42500	0	Disease resistance-responsive (dirigent-like protein) family protein	0	70.407	39	9	39	9	18.1	7.02	911	0	0.51	1.53	2.04	0.31	0.81	0.9	1	0.95	1.95	0.534141	0.00893344	0.000217272	0.99951	0.426705	0.336362	0.0376547	0.252654	0.000300593	1	0.157214	0.00556561	1	0.875655	1	0.219489	0.92778	0.003324	6.95097e+06	4.72079e+06	5.62081e+06	7.98048e+06	1.79264e+07	5.97615e+06	1.48111e+06	2.11812e+06
Pavir.3KG068600	PTHR11638//PTHR11638:SF96 - ATP-DEPENDENT CLP PROTEASE // SUBFAMILY NOT NAMED	AT5G50920	ATHSP93-V,CLPC,CLPC1,DCA1,HSP93-V	CLPC homologue 1	0	652.024	71	74	1083	2	101.9	6.81	30720	0	0	-0.97	-0.97	-1.4	-0.27	-0.86	1.14	-1.51	-0.38	0.776417	0.383343	0.99602	0.0443682	0.540324	0.728612	0.094189	0.0138727	0.965336	1	1	1	0.520844	1	1	0.404795	0.124678	1	4.58863e+06	4.4711e+06	3.7305e+06	4.47229e+06	1.70447e+07	3.61546e+06	8.74246e+06	9.33242e+06
Pavir.3KG070500	6.3.4.5 - Argininosuccinate synthase / Citrulline--aspartate ligase	AT4G24830	0	arginosuccinate synthase family	0	45.144	36	11	64	1	52.7	7.08	520	0	-0.02	-0.07	-0.08	0.01	0.44	-0.38	0.42	0.32	0.74	0.997429	1	0.999025	0.999999	0.999817	0.955345	0.999825	0.987724	0.925748	1	1	1	1	1	1	1	1	1	6.85279e+06	4.21032e+06	5.13073e+06	5.07578e+06	9.76465e+06	4.51724e+06	5200476	5.66162e+06
Pavir.3KG070900	PTHR23359//PTHR23359:SF99 - NUCLEOTIDE KINASE // SUBFAMILY NOT NAMED	AT5G63400	ADK1	adenylate kinase 1	0	250.404	80	20	478	1	26.4	7.42	14722	0	-0.37	-0.29	-0.67	0.86	0.14	0.14	-1.09	0.43	-0.66	0.664363	0.647072	0.0458106	0.0773371	0.616402	0.999989	0.089535	0.928482	0.527253	1	1	0.248568	0.728776	1	1	0.39319	1	1	1.35985e+06	2.7007e+06	2.14621e+06	1.73659e+06	1.05587e+06	1.66014e+06	2.34085e+06	3.36556e+06
Pavir.3KG071100	K01267 - aspartyl aminopeptidase [EC:3.4.11.21] (DNPEP)	AT5G60160	0	Zn-dependent exopeptidases superfamily protein	0	56.882	25	7	44	7	52.3	6.64	1790	0	-2.31	0.13	-2.18	-2.91	1.46	-2.44	2.06	-0.35	1.71	3.77371e-05	0.996728	0.00012001	2.69972e-06	0.00361838	2.94062e-05	0.000160241	0.987166	0.000754031	0.00216164	1	0.00373833	0.000387109	0.0225848	0.00238529	0.00539265	1	0.00666643	3.27216e+06	3.07265e+06	3.48262e+06	660538	1.05696e+06	322177	3.2186e+06	2.28281e+06
Pavir.3KG071200	PTHR13271//PTHR13271:SF9 - UNCHARACTERIZED PUTATIVE METHYLTRANSFERASE // SUBFAMILY NOT NAMED	AT5G14260	0	Rubisco methyltransferase family protein	0	41.353	28	7	43	2	57	5.54	747	4	0.67	-0.59	0.08	0.07	-1.05	-0.47	-0.44	-0.06	-0.5	0.182523	0.592074	0.985003	1	0.0302786	0.83552	0.976202	0.999538	0.82739	0.669401	1	1	1	0.12036	1	1	1	1	3.34777e+06	2.41664e+06	2.79402e+06	4.45692e+06	1.07019e+07	2.95449e+06	4.17357e+06	4.2179e+06
Pavir.3KG074100	PTHR19375//PTHR19375:SF211 - HEAT SHOCK PROTEIN 70KDA // SUBFAMILY NOT NAMED	AT5G49910	cpHsc70-2,CPHSC70-2EAT SHOCK PROTEIN 70-2,HSC70-7	chloroplast heat shock protein 70-2	0	777.281	64	59	1836	1	74.3	5.19	55400	0	-0.76	0.2	-0.56	-0.25	-0.06	-0.4	-0.57	0.35	-0.22	0.0325346	0.987406	0.150527	0.995682	0.981819	0.998324	0.460986	0.993958	0.868449	0.211834	1	0.587642	1	1	1	1	1	1	2.84026e+06	3.49456e+06	3.29759e+06	1.94892e+06	1.08144e+06	2.14636e+06	2.40426e+06	2.86811e+06
Pavir.3KG077640	K01522 - bis(5'-adenosyl)-triphosphatase (FHIT)	AT5G58240	FHIT	FRAGILE HISTIDINE TRIAD	0	19.519	26	2	34	2	18	6.06	799	0	-0.69	0.36	-0.33	0.03	1.08	0.16	0.35	0.23	0.58	0.0315926	0.806706	0.38781	1	0.00109165	1	0.736203	0.810348	0.0991858	0.209007	1	1	1	0.00890656	1	1	1	0.299311	2.78374e+06	3.63938e+06	2.51918e+06	1.72579e+06	1.325e+06	2.19743e+06	2.17394e+06	2.02234e+06
[truncated: 2,689 more rows]
[truncated: 10 more columns]

## Sheet: Fungal proteins
												Contrast log2 ratios. "." indicates the protein was not detected in both groups									Contrast p-value. "." indicates the protein was not detected in both groups. "**" indicates the protein was only detected in one group.									Contrast Adjusted p-value. "." indicates the protein was not detected in both groups. "**" indicates the protein was only detected in one group.									Normalized Abundances, "N.D." indicates the protein was not detected in the sample
[truncated: 199 more rows]
[truncated: 7 more columns]

[truncated: 6 more sheets: 7DAI EDAP, 7DAI DDAP, 11DAI EDAP, 11DAI DDAP, 18DAI EDAP, 18DAI DDAP]
